# Supplementary material for: Skin microbiome of coral reef fish is highly variable and driven by host phylogeny and diet
Source: Microbiome. 2018 Aug 24;6:147. doi: 10.1186/s40168-018-0530-4 (PMC6109317; doi:10.1186/s40168-018-0530-4)
Supplement: Supplementary file 2 — Supplementary material containing OTU table, list of corresponding reference sequence for each OTU, and sample metadata. (ZIP 946 kb) [file 40168_2018_530_MOESM2_ESM.zip]

Archive with 6 entries (5 files):
- Metadata_chiarello_et_al_2018.csv
- __MACOSX/
- __MACOSX/._Metadata_chiarello_et_al_2018.csv
- OTU_chiarello_et_al_2018.csv
- __MACOSX/._OTU_chiarello_et_al_2018.csv
- RefSeq_chiarello_et_al_2018.fasta
