# Supplementary material for: Skin microbiome of coral reef fish is highly variable and driven by host phylogeny and diet
Source: Microbiome. 2018 Aug 24;6:147. doi: 10.1186/s40168-018-0530-4 (PMC6109317; doi:10.1186/s40168-018-0530-4)
Supplement: Supplementary file 2 — Supplementary material containing OTU table, list of corresponding reference sequence for each OTU, and sample metadata. (ZIP 946 kb) [file 40168_2018_530_MOESM2_ESM.zip › RefSeq_chiarello_et_al_2018.fasta]

>Otu00001
atac-ga-aggga-cctagcg-ta-gt-t-cgg-aattac-t-gggc--tta-aaga-gt
tc--gta-gg-t-g-g-ttaa-a-a--aa-g-t-t-g-g-t-g-g--tgaaa-tc-cc-a
g-a-g----ct-t-aa--c-t-ctg-g-aa-c-t-g--c-c--atc--aaa-a-c-tt-t
tt--a-gc--t-a-g-agta-----t-ga---tag-a-gg-aa-ag-c-agaatt-tc-t
-a-gt-gta-g-ag-gtg-aa-att-c-gt-ag--at-a-ttag-a-a-ag-aat-a-cc
--aa-t--t-gc-gaa-gg-cagctt-t---ctg-g-at-c-a-----------------
--------tt-a-c-tga-cactga-gg-a-acg-a--a-ag-c---a-tg-gg-t--ag
-cg-aaga--gg
>Otu00002
atac-ga-aggga-cctagcg-ta-gt-t-cgg-aattac-t-gggc--tta-aaga-gc
tc--gta-gg-t-g-g-ttaa-a-a--aa-g-t-t-g-a-t-g-g--tgaaa-tc-cc-a
a-g-g----ct-c-aa--c-c-ttg-g-aa-c-t-g--c-c--atc--aaa-a-c-tt-t
tt--a-gc--t-a-g-agtg-----t-ga---tag-a-gg-ta-ag-t-ggaatt-tc-t
-a-gt-gta-g-ag-gtg-aa-att-c-gt-ag--at-a-ttag-a-a-ag-aac-a-cc
--aa-a--t-gc-gaa-gg-caactt-a---ctg-g-gt-c-a-----------------
--------ct-a-c-tga-cactga-gg-a-gcg-a--aa-g-c---a-tg-gg-t--ag
-cg-aaga--gg
>Otu00003
atac-gg-agggg-gttagcg-tt-gt-t-cgg-aattac-t-gggc--gta-aagc-gc
gc--gta-gg-c-g-g-acta-t-t--aa-g-t-c-a-g-g-g-g--tgaaa-tc-cc-g
g-g-g----ct-c-aa--c-c-ccg-g-aa-c-t-g--c-c--tct--gat-a-c-tg-g
ta--g-tc--t-t-g-agtt-----c-ga---gag-a-gg-tg-ag-t-ggaatt-cc-g
-a-gt-gta-g-ag-gtg-aa-att-c-gt-ag--at-a-ttcg-g-a-gg-aac-a-cc
-agt----g-gc-gaa-gg-cggctc-a---ctg-g-ct-c-g-----------------
--------at-a-c-tga-cgctga-gg-t-gcg-a--aa-g-t---g-tg-gg-g--ag
-ca-aaca--gg
>Otu00004
atac-gg-agggt-gcgagcg-tt-aa-t-cgg-aattac-t-gggc--gta-aagc-gc
at--gca-gg-t-g-g-tttg-t-t--aa-g-t-c-a-g-a-t-g--tgaaa-gc-cc-g
g-g-g----ct-c-aa--c-c-tcg-g-aa-t-a-g--c-a--ttt--gaa-a-c-tg-g
ca--g-ac--t-a-g-agta-----c-tg---tag-a-gg-gg-gg-t-agaatt-tc-a
-g-gt-gta-g-cg-gtg-aa-atg-c-gt-ag--ag-a-tctg-a-a-gg-aat-a-cc
--gg-t--g-gc-gaa-gg-cggccc-c---ctg-g-ac-a-g-----------------
--------at-a-c-tga-cactca-ga-t-gcg-a--aa-g-c---g-tg-gg-g--ag
-ca-aaca--gg
>Otu00005
atac-gg-gagtg-gcaagcg-tt-at-c-cgg-aattat-t-gggc--gta-aagc-gt
cc--gca-gg-c-g-g-cttt-t-c--aa-g-t-c-t-g-c-t-g--ttaaa-gc-gt-g
g-a-g----ct-t-aa--c-t-cca-t-ca-t-g-g--c-a--gtg--gaa-a-c-tg-a
aa--g-gc--t-t-g-agta-----t-gg---tag-g-gg-ca-ga-g-ggaatt-cc-c
-g-gt-gta-g-cg-gtg-aa-atg-c-gt-ag--at-a-tcgg-g-a-ag-aac-a-cc
--ag-t--g-gc-gaa-gg-cgctct-g---ctg-g-gc-c-a-----------------
--------tt-a-c-tga-cgctca-tg-g-acg-a--aa-g-c---c-ag-gg-g--ag
-cg-aaag--gg
>Otu00006
agac-gg-aggat-gcaagtg-tt-at-c-cgg-aatcac-t-gggc--gta-aagc-gt
ct--gta-gg-t-g-g-tcaa-a-t--aa-g-t-c-a-a-c-t-g--ttaaa-tc-tt-g
g-g-g----ct-c-aa--c-c-tca-a-aa-t-c-g--c-a--gtc--gaa-a-c-ta-t
ta--g-ac--t-a-g-agta-----t-ag---tag-a-gg-ta-aa-g-ggaatt-tc-c
-a-gt-gga-g-cg-gtg-aa-atg-c-gt-ag--ag-a-ttgg-a-a-ag-aac-a-cc
--ga-t--g-gc-gaa-gg-cacttt-a---ctg-g-gc-t-a-----------------
--------tt-g-c-tga-cactca-ga-g-acg-a--aa-g-c---t-ag-gg-t--ag
-ca-aatg--gg
>Otu00007
atac-gg-gagtg-gcaagcg-tt-at-c-cgg-aattat-t-gggc--gta-aagc-gt
cc--gca-gg-c-g-g-ccct-t-c--aa-g-t-c-t-g-c-t-g--ttaaa-aa-gt-g
g-a-g----ct-t-aa--c-t-cca-t-ca-t-g-g--c-a--gtg--gaa-a-c-tg-t
tg--g-gc--t-t-g-agtg-----t-gg---tag-g-gg-ca-ga-g-ggaatt-cc-c
-g-gt-gta-g-cg-gtg-aa-atg-c-gt-ag--at-a-tcgg-g-a-ag-aac-a-cc
--ag-t--g-gc-gaa-gg-cgctct-g---ctg-g-gc-c-a-----------------
--------tc-a-c-tga-cgctca-tg-g-acg-a--aa-g-c---c-ag-gg-g--ag
-cg-aaag--gg
>Otu00008
atac-gg-agggt-gcgagcg-tt-aa-t-cgg-aattac-t-gggc--gta-aagc-gt
ac--gca-gg-c-g-g-tttg-t-t--aa-g-c-g-a-g-a-t-g--tgaaa-gc-cc-c
g-g-g----ct-c-aa--c-c-tgg-g-aa-c-t-g--c-a--ttt--cga-a-c-tg-g
ca--a-ac--t-a-g-agtg-----t-ga---tag-a-gg-gt-gg-t-agaatt-tc-a
-g-gt-gta-g-cg-gtg-aa-atg-c-gt-ag--ag-a-tctg-a-a-gg-aat-a-cc
--ga-t--g-gc-gaa-gg-cagcca-c---ctg-g-gt-c-a-----------------
--------ac-a-c-tga-cgctca-tg-t-acg-a--aa-g-c---g-tg-gg-g--ag
-ca-aaca--gg
>Otu00009
atac-gg-gggat-gcaagcg-tt-at-c-cgg-aatcat-t-gggc--gta-aagc-gc
ct--gta-gg-t-t-g-ttta-a-t--aa-g-t-c-t-g-t-t-g--ttaaa-ga-ct-a
g-g-g----ct-t-aa--c-c-cta-g-aa-a-a-g--c-a--atg--gaa-a-c-ta-c
ta--g-ac--t-a-g-agta-----t-gg---cag-g-gg-ta-ga-g-ggaatt-tc-t
-a-gt-gta-g-cg-gtg-aa-atg-c-gt-ag--at-a-ttag-a-a-ag-aac-a-cc
--gg-t--g-gc-gaa-ag-cgctct-a---ctg-g-ac-c-a-----------------
--------tt-a-c-tga-cactca-ga-g-gcg-a--aa-g-c---t-ag-gg-t--ag
-ca-aaag--gg
>Otu00010
atac-gg-agggg-gttagcg-tt-gt-t-cgg-aattac-t-gggc--gta-aagc-gc
ac--gta-gg-c-g-g-atcg-g-a--aa-g-t-t-g-g-g-g-g--tgaaa-tc-cc-g
g-g-g----ct-c-aa--c-c-ccg-g-aa-c-t-g--c-c--tcc--aaa-a-c-ta-t
cg--g-tc--t-a-g-agtt-----c-ga---gag-a-gg-tg-ag-t-ggaatt-cc-g
-a-gt-gta-g-ag-gtg-aa-att-c-gt-ag--at-a-ttcg-g-a-gg-aac-a-cc
--ag-t--g-gc-gaa-gg-cggctc-a---ctg-g-ct-c-g-----------------
--------at-a-c-tga-cgctga-gg-t-gcg-a--aa-g-t---g-tg-gg-g--ag
-ca-aaca--gg
>Otu00011
atac-gg-agggg-gttagcg-tt-gt-t-cgg-aattac-t-gggc--gta-aagc-gc
gc--gta-gg-c-g-g-atta-g-t--ca-g-t-t-a-g-a-g-g--tgaaa-tc-cc-a
g-g-g----ct-c-aa--c-c-ctg-g-aa-c-t-g--c-c--ttt--aat-a-c-tg-c
ta--g-tc--t-t-g-agtt-----c-ga---gag-a-gg-tg-ag-t-ggaatt-cc-g
-a-gt-gta-g-ag-gtg-aa-att-c-gt-ag--at-a-ttcg-g-a-gg-aac-a-cc
-agt----g-gc-gaa-gg-cggctc-a---ctg-g-ct-c-g-----------------
--------at-a-c-tga-cgctga-gg-t-gcg-a--aa-g-t---g-tg-gg-g--ag
-ca-aaca--gg
>Otu00012
atac-gg-agggt-gcaagcg-tt-aa-t-cgg-aattac-t-gggc--gta-aagc-gc
gc--gta-gg-c-g-g-cttt-g-t--aa-g-t-c-g-g-a-t-g--tgaaa-tc-cc-c
g-g-g----ct-t-aa--c-c-tgg-g-aa-c-t-g--c-a--ttc--gat-a-c-tg-c
at--a-ac--t-a-g-agta-----t-gg---tag-a-gg-ga-ag-t-ggaatt-tc-c
-g-gt-gta-g-cg-gtg-aa-atg-c-gt-ag--at-a-tcgg-a-a-gg-aac-a-cc
--ag-t--g-gc-gaa-gg-cgactt-c---ctg-g-gc-c-a-----------------
--------at-a-c-tga-cgctga-gg-t-gcg-a--aa-g-c---g-tg-gg-g--ag
-ca-aaca--gg
>Otu00013
atac-gg-agggg-gctagcg-tt-gt-t-cgg-aattac-t-gggc--gta-aagc-gc
ac--gta-gg-c-g-g-actg-g-a--aa-g-t-t-g-g-g-g-g--tgaaa-tc-cc-g
g-g-g----ct-c-aa--c-c-tcg-g-aa-c-t-g--c-c--ttc--aaa-a-c-ta-t
ca--g-tc--t-g-g-agtt-----c-ga---gag-a-gg-tg-ag-t-ggaatt-cc-g
-a-gt-gta-g-ag-gtg-aa-att-c-gt-ag--at-a-ttcg-g-a-gg-aac-a-cc
-agt----g-gc-gaa-gg-cggctc-a---ctg-g-ct-c-g-----------------
--------at-a-c-tga-cgctga-gg-t-gcg-a--aa-g-c---g-tg-gg-g--ag
-ca-aaca--gg
>Otu00014
atac-gg-agggt-gcaagcg-tt-aa-t-cgg-aattac-t-gggc--gta-aagc-gt
gc--gta-gg-c-g-g-ctgc-c-t--aa-g-t-t-g-g-a-t-g--tgaaa-gc-cc-c
g-g-g----ct-c-aa--c-c-tgg-g-aa-c-t-g--c-a--tcc--aaa-a-c-tg-g
gc--a-gc--t-a-g-agtg-----c-gg---aag-a-gg-ag-tg-t-ggaatt-tc-c
-t-gt-gta-g-cg-gtg-aa-atg-c-gt-ag--at-a-tagg-a-a-gg-aac-a-cc
--ag-t--g-gc-gaa-gg-cgacac-t---ctg-g-tc-t-g-----------------
--------ac-a-c-tga-cgctga-gg-t-acg-a--aa-g-c---g-tg-gg-g--ag
-ca-aaca--gg
>Otu00015
atac-gg-agggt-gcgagcg-tt-aa-t-cgg-aattac-t-gggc--gta-aagc-gc
ac--gca-gg-c-g-g-tttg-t-t--aa-g-c-t-a-g-a-t-g--tgaaa-gc-cc-c
g-g-g----ct-c-aa--c-c-tgg-g-at-g-g-t--c-a--ttt--aga-a-c-tg-g
ca--g-ac--t-a-g-agtc-----t-tg---gag-a-gg-gg-ag-t-ggaatt-cc-a
-g-gt-gta-g-cg-gtg-aa-atg-c-gt-ag--at-a-tctg-g-a-gg-aac-a-tc
-agt----g-gc-gaa-gg-cgactc-c---ctg-g-cc-a-a-----------------
--------ag-a-c-tga-cgctca-tg-t-gcg-a--aa-g-t---g-tg-gg-t--ag
-cg-aaca--gg
>Otu00016
atac-gg-ggggt-gcaagcg-tt-at-t-cgg-aattac-t-gggc--gta-aagc-gc
ac--gca-gg-c-g-t-ttta-g-t--aa-g-t-c-t-t-t-t-g--tgaaa-tc-ct-a
t-g-g----ct-c-aa--c-c-ata-g-ca-c-t-g--c-a--aga--gaa-a-c-tg-c
ta--a-aa--t-a-g-agta-----c-ag---aag-a-gg-tg-gc-t-ggaatt-tc-t
-a-gt-gta-g-gg-gta-aa-atc-c-gt-ta--at-a-ttag-a-a-gg-aat-a-cc
--ga-t--g-gc-gaa-ag-caagct-a---ctg-g-ga-t-g-----------------
--------tt-a-c-tga-cgctat-ag-t-gcg-a--aa-g-c---g-tg-gg-g--ag
-ca-aaca--gg
>Otu00017
atac-ga-agggg-gctagcg-tt-gc-t-cgg-aatcac-t-gggc--gta-aagg-gt
gc--gta-gg-c-g-g-gtct-t-t--aa-g-t-c-a-g-g-g-g--tgaaa-tc-ct-g
g-a-g----ct-c-aa--c-t-cca-g-aa-c-t-g--c-c--ttt--gat-a-c-tg-a
ag--a-tc--t-t-g-agtt-----c-gg---gag-a-gg-tg-ag-t-ggaact-gc-g
-a-gt-gta-g-ag-gtg-aa-att-c-gt-ag--at-a-ttcg-c-a-ag-aac-a-cc
--ag-t--g-gc-gaa-gg-cggctc-a---ctg-g-cc-c-g-----------------
--------at-a-c-tga-cgctga-gg-c-acg-a--aa-g-c---g-tg-gg-g--ag
-ca-aaca--gg
>Otu00018
atac-gg-aggat-ccaagcg-tt-at-c-cgg-aatcat-t-gggt--tta-aagg-gt
cc--gta-gg-t-g-g-acaa-a-t--aa-g-t-c-a-g-a-g-g--tgaaa-tc-ct-g
c-a-g----ct-c-aa--c-t-gta-g-aa-c-t-g--c-c--ttt--gat-a-c-tg-t
tt--g-tc--t-t-g-agtt-----a-tt---atg-a-ag-tg-gt-t-agaatg-tg-t
-a-gt-gta-g-cg-gtg-aa-atg-c-at-ag--at-a-ttac-a-c-ag-aat-a-cc
--ga-t--t-gc-gaa-gg-cagatc-a---cta-a-ta-a-t-----------------
--------ca-a-c-tga-cactga-tg-g-acg-a--aa-g-c---g-tg-gg-t--ag
-cg-aaca--gg
>Otu00019
atac-gt-agggt-gcaagcg-tt-aa-t-cgg-aattac-t-gggc--gta-aagc-gt
gc--gca-gg-c-g-g-ttat-g-c--aa-g-a-c-a-g-a-g-g--tgaaa-tc-cc-c
g-g-g----ct-c-aa--c-c-tgg-g-aa-c-t-g--c-c--ttt--gtg-a-c-tg-c
at--g-gc--t-a-g-agta-----c-gg---tag-a-gg-gg-ga-t-ggaatt-cc-g
-c-gt-gta-g-ca-gtg-aa-atg-c-gt-ag--at-a-tgcg-g-a-gg-aac-a-cc
--ga-t--g-gc-gaa-gg-caatcc-c---ctg-g-ac-c-t-----------------
--------gt-a-c-tga-cgctca-tg-c-acg-a--aa-g-c---g-tg-gg-g--ag
-ca-aaca--gg
>Otu00020
atac-ag-agggt-gcgagcg-tt-aa-t-cgg-atttac-t-gggc--gta-aagc-gt
gc--gta-gg-c-g-g-cttt-t-t--aa-g-t-c-g-g-a-t-g--tgaaa-tc-cc-t
g-a-g----ct-t-aa--c-t-tag-g-aa-t-t-g--c-a--ttc--gat-a-c-tg-g
ga--a-gc--t-a-g-agta-----t-gg---gag-a-gg-at-gg-t-agaatt-cc-a
-g-gt-gta-g-cg-gtg-aa-atg-c-gt-ag--ag-a-tctg-g-a-gg-aat-a-cc
--ga-t--g-gc-gaa-gg-cagcca-t---ctg-g-cc-t-a-----------------
--------at-a-c-tga-cgctga-gg-t-acg-a--aa-g-c---a-tg-gg-g--ag
-ca-aaca--gg
>Otu00021
atac-gg-agggg-gttagcg-tt-gt-t-cgg-aattac-t-gggc--gta-aagc-gc
ac--gta-gg-c-g-g-attg-g-a--aa-g-t-t-g-g-g-g-g--tgaaa-tc-cc-a
g-g-g----ct-c-aa--c-c-ctg-g-aa-c-g-g--c-c--tcc--aaa-a-c-ta-t
ca--g-tc--t-a-g-agtt-----c-ga---gag-a-gg-tg-ag-t-ggaatt-cc-a
-a-gt-gta-g-ag-gtg-aa-att-c-gt-ag--at-a-tttg-g-a-gg-aac-a-cc
-agt----g-gc-gaa-gg-cggctc-a---ctg-g-ct-c-g-----------------
--------at-a-c-tga-cgctga-gg-t-gcg-a--aa-g-c---g-tg-gg-g--ag
-ca-aaca--gg
>Otu00022
atac-gg-agggt-gcgagcg-tt-aa-t-cgg-aattac-t-gggc--gta-aagc-gt
gc--gta-gg-c-g-g-ccac-c-t--aa-g-t-t-g-g-a-t-g--tgaaa-gc-cc-c
g-g-g----ct-c-aa--c-c-tgg-g-aa-c-t-g--c-a--tcc--aaa-a-c-tg-g
gt--g-gc--t-a-g-agta-----c-gg---gag-a-gg-ag-tg-t-ggaatt-tc-c
-t-gt-gta-g-cg-gtg-aa-atg-c-gt-ag--at-a-tagg-a-a-gg-aac-a-cc
--ag-t--g-gc-gaa-gg-cgacac-t---ctg-g-cc-t-g-----------------
--------at-a-c-tga-cgctga-gg-t-acg-a--aa-g-c---g-tg-gg-g--ag
-ca-aaca--gg
>Otu00023
atac-gg-agggg-gttagcg-tt-gt-t-cgg-aattac-t-gggc--gta-aagc-gc
gc--gta-gg-c-g-g-atta-g-a--aa-g-t-t-g-g-g-g-g--tgaaa-tc-cc-g
g-g-g----ct-c-aa--c-c-tcg-g-aa-c-t-g--c-c--tcc--aaa-a-c-tg-c
ta--g-tc--t-a-g-agtt-----c-ga---gag-a-gg-tg-ag-t-ggaatt-cc-g
-a-gt-gta-g-ag-gtg-aa-att-c-gt-ag--at-a-ttcg-g-a-gg-aac-a-cc
--ag-t--g-gc-gaa-gg-cggctc-a---ctg-g-ct-c-g-----------------
--------at-a-c-tga-cgctga-gg-t-gcg-a--aa-g-t---g-tg-gg-g--ag
-ca-aaca--gg
>Otu00024
atac-gg-aaggt-cctagcg-tt-gt-t-cgg-aattac-t-gggc--gta-aagc-gc
at--gta-gg-c-g-g-aaca-g-a--aa-g-t-t-a-g-a-a-g--tgaaa-tc-cc-t
g-g-g----ct-c-aa--c-c-tag-g-aa-t-t-g--c-t--ttt--aaa-a-c-tt-c
tg--t-tc--t-g-g-aatt-----c-ag---gag-a-gg-aa-aa-t-ggaatt-tc-c
-a-gt-gta-g-ag-gtg-aa-att-c-gt-ag--at-a-ttgg-a-a-gg-aac-a-cc
-agt----g-gc-gaa-gg-cgattt-t---ctg-g-ac-t-g-----------------
--------at-a-t-tga-cgctga-ga-t-gcg-a--ag-g-c---a-tg-gg-t--ag
-ca-aacg--gg
>Otu00025
atac-ga-agggg-gctagcg-tt-gt-t-cgg-aatcac-t-gggc--gta-aagc-gt
at--gta-gg-c-g-g-atca-a-a--aa-g-t-t-a-g-a-t-g--tgaaa-tc-cc-t
g-g-g----ct-c-aa--c-c-cag-g-aa-c-t-g--c-a--ttt--aaa-a-c-ta-g
tg--a-tc--t-a-g-aaat-----t-gg---caa-g-gg-tt-ag-t-agaaat-tc-c
-a-gt-gta-g-ag-gtg-aa-att-c-gt-ag--at-a-ttgg-a-a-ag-aat-a-cc
--ag-a--a-gc-gaa-gg-cgacta-a---cta-g-ac-c-a-----------------
--------tt-t-t-tga-cgctga-ga-t-acg-a--aa-g-c---g-tg-gg-t--ag
-ca-aaca--gg
>Otu00026
atac-gg-agggt-gcaagcg-tt-aa-t-cgg-aattac-t-gggc--gta-aagc-gt
gc--gta-gg-c-g-g-cctt-t-t--aa-g-t-t-g-g-a-t-g--tgaaa-gc-cc-c
g-g-g----ct-t-aa--c-c-tgg-g-aa-c-g-g--c-a--tcc--aaa-a-c-tg-a
ga--g-gc--t-c-g-agtg-----c-gg---aag-a-gg-ag-tg-t-ggaatt-tc-c
-t-gt-gta-g-cg-gtg-aa-atg-c-gt-ag--at-a-tagg-a-a-ag-aac-a-cc
--ag-t--g-gc-gaa-gg-cgacac-t---ctg-g-tc-t-g-----------------
--------ac-a-c-tga-cgctga-gg-t-acg-a--aa-g-c---g-tg-gg-g--ag
-ca-aaca--gg
>Otu00027
atac-gg-atggt-gcaagcg-tt-aa-t-cgg-aattac-t-gggc--gta-aagc-gc
gc--gta-gg-t-g-g-cata-c-t--aa-g-t-t-a-g-a-t-g--tgaaa-tc-cc-g
g-g-g----ct-t-aa--c-c-tcg-g-aa-c-t-g--c-a--tct--aaa-a-c-tg-g
ta--a-gc--t-a-g-agta-----c-ta---gag-a-gg-aa-ag-t-agaatt-ct-t
-a-gt-gta-g-cg-gtg-ga-atg-c-gt-ag--at-a-ttaa-g-a-gg-aat-a-cc
--aa-t--g-gc-gaa-gg-caactt-t---ctg-g-at-a-g-----------------
--------at-a-c-tga-cactga-gg-t-gcg-a--aa-g-c---g-tg-gg-g--ag
-ca-aaca--gg
>Otu00028
atac-ga-agggg-gctagcg-tt-gt-t-cgg-aatcac-t-gggc--gta-aagc-gt
at--gta-gg-c-g-g-atca-a-a--aa-g-t-t-a-g-a-t-g--tgaaa-tc-cc-t
g-g-g----ct-c-aa--c-c-cag-g-aa-c-t-g--c-a--ttt--aaa-a-c-ta-g
tg--a-tc--t-a-g-aatt-----t-gg---taa-g-gg-tt-ag-t-agaatt-tc-c
-a-gt-gta-g-ag-gtg-aa-att-c-gt-ag--at-a-ttgg-a-a-ag-aat-a-cc
-aga----a-gc-gaa-gg-cgacta-a---cta-g-gc-c-a-----------------
--------tt-t-t-tga-cgctga-ga-t-acg-a--aa-g-c---g-tg-gg-t--ag
-ca-aaca--gg
>Otu00029
agac-ga-accgt-ccgaacg-tt-at-t-cgg-tatcac-t-gggc--tta-aagc-gt
gc--gta-gg-c-g-g-cttg-g-t--ag-g-t-g-a-g-a-t-g--tgaaa-gc-cc-a
c-g-g----ct-c-aa--c-c-gtg-g-aa-t-t-g--c-g--ttt--caa-a-c-cc-c
ca--a-gc--t-c-g-agga-----a-ga---tag-g-gg-tg-at-g-ggaact-ta-t
-g-gt-gga-g-cg-gtg-aa-atg-c-gt-tg--at-a-tcat-a-g-gg-aac-a-cc
--gg-t--g-gc-gaa-ag-cgcatc-a---ctg-g-at-c-t-----------------
--------tt-t-c-tga-cgctga-gg-c-acg-a--aa-g-c---t-ag-gg-t--ag
-cg-aacg--gg
>Otu00030
atac-gg-agggt-gcgagcg-tt-aa-t-cgg-aattac-t-gggc--gta-aagc-gc
at--gca-gg-t-g-g-ttca-t-t--aa-g-t-c-a-g-a-t-g--tgaaa-gc-cc-g
g-g-g----ct-c-aa--c-c-tcg-g-aa-c-t-g--c-a--ttt--gaa-a-c-tg-g
tg--a-ac--t-a-g-agtg-----c-tg---tag-a-gg-gg-gg-t-agaatt-tc-a
-g-gt-gta-g-cg-gtg-aa-atg-c-gt-ag--ag-a-tctg-a-a-gg-aat-a-cc
--ag-t--g-gc-gaa-gg-cggccc-c---ctg-g-ac-a-g-----------------
--------ac-a-c-tga-cactca-ga-t-gcg-a--aa-g-c---g-tg-gg-g--ag
-ca-aaca--gg
>Otu00031
atac-gg-agggg-gttagcg-tt-gt-t-cgg-aattac-t-gggc--gta-aagc-gc
gc--gta-gg-c-g-g-attg-g-a--aa-g-t-t-g-g-g-g-g--tgaaa-tc-cc-g
g-g-g----ct-c-aa--c-c-ccg-g-aa-c-t-g--c-c--ttc--aaa-a-c-tc-c
ca--g-tc--t-a-g-agtt-----c-ga---gag-a-gg-tg-ag-t-ggaatt-cc-g
-a-gt-gta-g-ag-gtg-aa-att-c-gt-ag--at-a-ttcg-g-a-ag-aac-a-cc
-agt----g-gc-gaa-gg-cggctc-a---ctg-g-ct-c-g-----------------
--------at-a-c-tga-cgctga-gg-t-gcg-a--aa-g-t---g-tg-gg-g--ag
-ca-aaca--gg
>Otu00032
agac-gg-aggat-gcaagtg-tt-at-c-cgg-aatcac-t-gggc--gta-aagc-gt
ct--gta-gg-t-g-g-ttta-a-t--aa-g-t-c-a-a-c-t-g--ttaaa-tc-tt-g
a-g-g----ct-c-aa--c-c-ttg-a-aa-c-c-g--c-a--gtc--gaa-a-c-ta-t
ta--g-ac--t-a-g-agta-----t-ag---tag-g-gg-ta-aa-g-ggaatt-tc-c
-a-gt-gga-g-cg-gtg-aa-atg-c-gt-ag--ag-a-ttgg-a-a-ag-aac-a-cc
--ga-t--g-gc-gaa-gg-cacttt-a---ctg-g-gc-t-a-----------------
--------tt-a-c-taa-cactga-ga-g-acg-a--aa-g-c---t-ag-gg-t--ag
-ca-aatg--gg
>Otu00033
atac-gt-agggg-gcgagcg-tt-gt-c-cgg-atttat-t-gggc--gta-aaga-gc
tc--gta-gg-c-g-g-ttca-a-c--aa-g-t-c-g-g-t-c-g--tgaaa-gt-tc-a
g-g-g----ct-c-aa--c-c-ctg-a-aa---t-g-tc-g--atc--gat-a-c-tg-t
tg-tg-ac--t-a-g-gata-----c-gg---tag-a-gg-tg-ag-t-ggaatt-cc-g
-a-gt-gta-g-cg-gtg-aa-atg-c-gt-ag--at-a-ttcg-g-a-gg-aac-a-cc
--aa-t--t-gc-gaa-gg-cagctc-a---ctg-g-gc-c-g-----------------
--------ct-a-t-cga-cgctga-gg-a-gcg-a--aa-g-c---t-ag-gg-g--ag
-ca-aaca--gg
>Otu00034
atac-gg-agggt-gcaagcg-tt-aa-t-cgg-aattac-t-gggc--gta-aagc-gc
gc--gta-gg-t-g-g-cttg-a-t--aa-g-c-c-g-g-t-t-g--tgaaa-gc-cc-c
g-g-g----ct-c-aa--c-c-tgg-g-aa-c-g-g--c-a--tcc--gga-a-c-tg-t
ca--a-gc--t-a-g-agtg-----c-ag---gag-a-gg-aa-gg-t-agaatt-cc-c
-g-gt-gta-g-cg-gtg-aa-atg-c-gt-ag--ag-a-tcgg-g-a-gg-aat-a-cc
--ag-t--g-gc-gaa-gg-cggcct-t---ctg-g-ac-t-g-----------------
--------ac-a-c-tga-cactga-gg-t-gcg-a--aa-g-c---g-tg-gg-t--ag
-ca-aaca--gg
>Otu00035
atac-gg-agggg-gttagcg-tt-gt-t-cgg-aattac-t-gggc--gta-aagc-gc
ac--gta-gg-c-g-g-atta-g-a--aa-g-t-t-a-g-a-g-g--tgaaa-tc-cc-g
g-g-g----ct-c-aa--c-c-ccg-g-aa-c-t-g--c-c--ttt--aaa-a-c-ta-c
ta--g-tc--t-a-g-agtt-----c-ga---gag-a-gg-tg-ag-t-ggaatt-cc-g
-a-gt-gta-g-ag-gtg-aa-att-c-gt-ag--at-a-ttcg-g-a-gg-aac-a-cc
--ag-t--g-gc-gaa-gg-cggctc-a---ctg-g-ct-c-g-----------------
--------at-a-c-tga-cgctga-gg-t-gcg-a--aa-g-t---g-tg-gg-g--ag
-ca-aaca--gg
>Otu00036
atac-ga-agggt-gcaagcg-tt-aa-t-cgg-aattac-t-gggc--gta-aagc-gc
gc--gta-gg-t-g-g-ttcg-t-t--aa-g-t-t-g-g-a-t-g--tgaaa-gc-cc-c
g-g-g----ct-c-aa--c-c-tgg-g-aa-c-t-g--c-a--tcc--aaa-a-c-tg-g
cg--a-gc--t-a-g-agta-----c-gg---tag-a-gg-gt-gg-t-ggaatt-tc-c
-t-gt-gta-g-cg-gtg-aa-atg-c-gt-ag--at-a-tagg-a-a-gg-aac-a-cc
--ag-t--g-gc-gaa-gg-cgacca-c---ctg-g-ac-t-g-----------------
--------at-a-c-tga-cactga-gg-t-gcg-a--aa-g-c---g-tg-gg-g--ag
-ca-aaca--gg
>Otu00037
atac-gg-agggt-gcaagcg-tt-aa-t-cgg-aattac-t-gggc--gta-aagc-gc
ac--gca-gg-c-g-g-ttga-t-t--aa-g-c-g-a-g-a-t-g--tgaaa-gc-cc-t
g-g-g----ct-t-aa--c-c-tag-g-aa-c-a-g--c-a--ttt--cga-a-c-tg-g
tc--a-ac--t-a-g-agtg-----a-ga---gag-a-gg-gg-ag-t-agaatt-cc-a
-g-gt-gta-g-cg-gtg-aa-atg-c-gt-ag--ag-a-tctg-g-a-gg-aat-a-cc
--aa-t--g-gc-gaa-gg-cagctc-c---ctg-g-ct-c-a-----------------
--------tc-a-c-tga-cgctca-tg-t-gcg-a--aa-g-c---g-tg-gg-t--ag
-cg-aaca--gg
>Otu00038
atac-gg-agggt-gcgagcg-tt-aa-t-cgg-aattac-t-gggc--gta-aagc-gc
gc--gta-gg-c-g-g-tttg-t-t--aa-g-t-c-g-g-a-t-g--tgaaa-gc-cc-c
g-g-g----c-tc-aa--c-c-tgg-g-aa-t-t-g--c-a--ccc--gat-a-c-tg-g
cc--g-ac--t-g-g-agtg-----c-ga---gag-a-gg-ga-gg-t-agaatt-cc-a
-c-gt-gta-g-cg-gtg-aa-atg-c-gt-ag--at-a-tgtg-g-a-gg-aat-a-cc
--gg-t--g-gc-gaa-gg-cggcct-c---ctg-g-ct-c-g-----------------
--------ac-a-c-tga-cgctga-gg-t-gcg-a--aa-g-c---g-tg-gg-g--ag
-ca-aaca--gg
>Otu00039
atac-gg-agggt-gcaagcg-tt-at-c-cgg-aatcat-t-gggt--tta-aagg-gt
cc--gca-gg-c-g-g-tcaa-t-t--aa-g-t-c-a-g-a-g-g--tgaaa-tc-ct-a
c-a-g----ct-t-aa--c-t-gta-g-aa-c-t-g--c-c--ttt--gat-a-c-tg-g
tt--g-ac--t-t-g-agtt-----a-ta---cgg-a-ag-ta-gg-t-agaatg-tg-t
-a-gt-gta-g-cg-gtg-aa-atg-c-at-ag--at-a-ttac-a-c-ag-aat-a-cc
--ga-t--t-gc-gaa-gg-cagcct-a---cta-c-gt-a-t-----------------
--------at-a-c-tga-cgctca-tg-g-acg-a--aa-g-c---g-tg-gg-g--ag
-cg-aaca--gg
>Otu00040
atac-gg-agggt-ccaagcg-tt-aa-t-cgg-aattac-t-gggc--gta-aagc-gc
gc--gta-ga-t-g-g-ttta-t-t--ca-g-t-t-g-g-g-t-g--tgaaa-tc-cc-t
g-g-g----ct-c-aa--c-c-tag-g-aa-c-t-g--c-a--ttc--aaa-a-c-tt-a
ta--a-ac--t-a-g-agta-----c-ga---aag-a-gg-ag-ag-t-agaatt-ca-t
-g-gt-gta-g-cg-gtg-aa-atg-c-gt-ag--ag-a-tcat-g-a-gg-aat-a-cc
--ag-t--g-gc-gaa-gg-cgactc-t---ctg-g-tt-c-g-----------------
--------ag-a-c-tga-cattga-gg-t-gcg-a--aa-g-c---g-tg-gg-t--ag
-ca-aaca--gg
>Otu00041
atac-gg-agggt-gcaagcg-tt-aa-t-cgg-aattac-t-gggc--gta-aagc-gc
tc--gta-gg-c-g-g-tttg-t-t--aa-g-t-c-g-g-a-t-g--tgaaa-gc-cc-c
g-g-g----ct-t-aa--c-c-tgg-g-aa-c-t-g--c-a--ttc--gat-a-c-tg-g
ca--g-ac--t-a-g-agta-----t-gg---tag-a-gg-ca-ag-t-ggaatt-cc-g
-g-gt-gta-g-cg-gtg-aa-atg-c-gt-ag--at-a-tccg-g-a-gg-aac-a-tc
--ag-t--g-gc-gaa-gg-cgactt-g---ctg-g-ac-c-a-----------------
--------at-a-c-tga-cgctga-gg-a-gcg-a--aa-g-c---g-tg-gg-g--ag
-ca-aacg--gg
>Otu00042
atac-gg-agggt-gcaagcg-tt-at-c-cgg-atttat-t-gggt--tta-aagg-gt
cc--gta-gg-c-g-g-atca-t-t--aa-g-t-c-a-g-t-g-g--tgaaa-gc-cg-g
c-a-g----ct-c-aa--c-t-gtc-g-aa-c-t-g--c-c--att--gat-a-c-tg-g
tg--a-tc--t-t-g-aata-----c-tg---ttg-a-ag-tt-gg-c-ggaata-gg-t
-c-at-gta-g-cg-gtg-aa-atg-c-tt-ag--at-a-tgac-c-t-ag-aac-a-cc
--ga-t--t-gc-gaa-gg-cagcca-a---cta-a-gc-a-g-----------------
--------tt-a-t-tga-cgctga-gg-g-acg-a--aa-g-c---g-tg-gg-g--ag
-cg-aaca--gg
>Otu00043
atac-gg-aggga-gctagcg-tt-gt-t-cgg-aattac-t-gggc--gta-aaga-gc
gt--gta-gg-c-t-g-ttag-g-t--aa-g-t-c-a-g-a-g-g--tgaaa-tc-cc-t
a-a-g----ct-c-aa--c-t-tag-g-aa-c-t-g--c-c--ttt--gat-a-c-ta-t
ct--t-ac--t-a-g-agat-----c-ga---gag-a-ag-tt-gg-c-ggaatt-cc-a
-a-gt-gta-g-ag-gtg-aa-att-c-gt-ag--at-a-tttg-g-a-ag-aac-a-cc
--ag-t--g-gc-gaa-ag-cggcca-a---ctg-g-ct-c-g-----------------
--------tt-t-c-tga-cgctaa-ga-c-gcg-a--aa-g-c---g-tg-gg-t--ag
-ca-aaca--gg
>Otu00044
atac-gg-aggat-gcaagcg-tt-at-c-cgg-aatcat-t-gggc--gta-aaga-gt
ct--gta-gg-t-g-g-cact-t-c--aa-g-t-c-t-g-c-t-g--ttaaa-ga-cc-g
a-a-g----ct-t-aa--c-t-tcg-g-aa-a-g-g--c-g--gtg--gaa-a-c-tg-a
ag--a-gc--t-a-g-agta-----a-ag---cag-g-gg-ta-ga-g-ggaatt-cc-c
-a-gt-gta-g-cg-gtg-aa-atg-c-gt-ag--ag-a-ttgg-g-a-ag-aac-a-cc
--ag-t--g-gc-gaagg--cgctct-a---ctg-g-gc-t-t-----------------
--------ta-a-c-tga-cactca-ga-g-acg-a--aa-g-c---t-ag-gg-t--ag
-cg-aaag--gg
>Otu00045
atac-gg-agggt-gcaagcg-tt-aa-t-cgg-aattac-t-gggc--gta-aagc-gt
ac--gta-gg-c-g-g-tgtg-t-t--aa-g-c-a-a-g-a-t-g--tgaaa-gc-cc-c
g-g-g----ct-c-aa--c-c-tgg-g-aa-t-t-g--c-a--ttt--tga-a-c-tg-g
ca--c-gc--t-a-g-agtc-----c-tg---aag-a-gg-gt-gg-t-agaatt-tc-c
-a-gt-gta-g-cg-gtg-aa-atg-c-gt-ag--at-a-ttgg-a-a-gg-aat-a-cc
--ag-t--g-gc-gaa-gg-cggcca-c---ctg-g-tc-a-g-----------------
--------ag-a-c-tga-cgctga-gg-t-acg-a--aa-g-c---g-tg-gg-g--ag
-ca-aaca--gg
>Otu00046
atac-gg-agggt-gcgagcg-tt-aa-t-cgg-aattac-t-gggc--gta-aagc-gc
gc--gta-gg-c-g-g-ttat-t-t--aa-g-t-c-a-g-c-t-g--tgaaa-gc-cc-c
g-g-g----c-tc-aa--c-c-tgg-g-aa-c-t-g--c-a--gtt--gat-a-c-tg-g
at--g-ac--t-a-g-agta-----c-ga---gag-a-gg-ga-gg-t-agaatt-cc-a
-c-gt-gta-g-cg-gtg-aa-atg-c-gt-ag--at-a-tgtg-g-a-gg-aat-a-cc
--ag-t--g-gc-gaa-gg-cggcct-c---ctg-g-ct-c-g-----------------
--------at-a-c-tga-cgctga-gg-t-gcg-a--aa-g-c---g-tg-gg-g--ag
-ca-aaca--gg
>Otu00047
atac-gg-agggt-gcgagcg-tt-aa-t-cgg-aattac-t-gggc--gta-aagc-gc
at--gca-gg-c-g-g-tctg-t-t--aa-g-c-a-a-g-a-t-g--tgaaa-gc-cc-g
g-g-g----ct-c-aa--c-c-tcg-g-aa-c-a-g--c-a--ttt--tga-a-c-tg-g
ca--g-ac--t-a-g-agtc-----t-tg---tag-a-gg-gg-gg-t-agaatt-tc-a
-g-gt-gta-g-cg-gtg-aa-atg-c-gt-ag--ag-a-tctg-a-a-gg-aat-a-cc
--gg-t--g-gc-gaa-gg-cggccc-c---ctg-g-ac-a-a-----------------
--------ag-a-c-tga-cgctca-ga-t-gcg-a--aa-g-c---g-tg-gg-g--ag
-ca-aaca--gg
>Otu00048
atac-ga-aggtc-ccgagcg-tt-at-t-cgg-aatcac-t-gggc--gta-aagg-ga
gc--gta-gg-c-g-g-cgtg-g-t--aa-g-t-c-a-g-a-t-g--tgaaa-gc-cc-a
g-g-g----ct-c-aa--c-c-ctg-g-aa-c-t-g--c-a--ttc--gat-a-c-tg-c
ca--t-gc--t-a-g-agta-----g-tg---gag-a-gg-ta-aa-t-ggaatt-tt-g
-g-gt-gta-g-ca-gtg-aa-atg-c-gt-ag--at-a-tcca-a-a-gg-aag-a-cc
-aat----g-gc-gaa-gg-caattt-a---ctg-g-ac-a-c-----------------
--------tt-a-c-tga-cgctga-gg-c-tcg-a--ag-g-c---t-ag-gg-g--ag
-cg-aaag--gg
>Otu00049
aaac-ca-gcacc-tcaagtg-gt-ca-g-gat-gattat-t-gggc--cta-aagc-at
cc--gta-gc-c-g-g-ctct-a-t--ta-g-t-t-t-t-c-g-g--ttaaa-tc-tg-t
a-c-g----ct-c-aa--c-g-tac-a-gg-c-t-g--c-c--ggg--aat-a-c-tg-t
ag--a-gc--t-a-g-ggag-----t-gg---gag-a-gg-ta-ga-c-ggtact-cg-g
-t-ag-gaa-g-gg-gta-aa-atc-c-tg-tg--at-c-tatt-g-a-tg-acc-a-cc
--tg-t--g-gc-gaa-gg-cggtct-a---cca-g-aa-c-------------------
--------acgt-t-cga-cggtga-gg-g-atg-a--aa-g-c---t-gg-gg-g--ag
-ca-aacc--gg
>Otu00050
atac-gg-agggg-gcaagcg-tt-gc-t-cgg-aattac-t-gggc--gta-aagc-ga
gc--gta-gg-c-g-g-ttag-t-c--aa-g-t-t-g-g-t-g-g--tgaaa-gc-cc-g
g-a-g----ct-c-aa--c-t-ccg-g-aa-c-t-g--c-c--atc--aaa-a-c-tg-a
ct--t-ac--t-t-g-agat-----t-gg---tag-a-gg-aa-aa-t-ggaatt-cc-t
-a-gt-gta-g-ag-gtg-aa-att-c-gt-ag--at-a-ttgg-g-a-ag-aac-a-tc
-ggt----g-gc-gaa-gg-cgattt-t---ctg-g-gc-c-a-----------------
--------ta-t-c-tga-cgctga-gg-t-tcg-a--aa-g-c---g-tg-gg-t--ag
-ca-aaca--gg
>Otu00051
acac-ga-accgg-acaaacg-tt-at-t-cgg-aattat-t-gggc--tta-aagg-gt
gc--gta-gg-c-g-g-ctgt-g-t--ag-g-t-g-g-g-g-t-g--tgaaa-tc-cc-t
c-g-g----ct-c-aa--c-c-gag-g-aa-c-t-g--c-g--ctc--caa-a-c-ca-c
at--g-gc--t-a-g-aggg-----a-ga---cag-a-gg-ta-ag-c-ggaact-ga-t
-g-gt-gga-g-cg-gtg-aa-atg-c-gt-tg--at-a-tcat-c-a-gg-aac-a-cc
--ag-t--g-gc-gaa-ag-cggctt-a---ctg-g-gt-c-t-----------------
--------ct-t-c-tga-cgctga-gg-c-acg-a--aa-g-c---t-ag-gg-t--ag
-cg-aacg--gg
>Otu00052
atac-gg-agggt-gcgagcg-tt-aa-t-cgg-aattac-t-gggc--gta-aagc-gt
ac--gca-gg-c-g-g-ttga-t-t--aa-g-c-t-a-g-a-t-g--tgaaa-gc-cc-a
g-g-g----ct-c-aa--c-c-ttg-g-aa-c-t-g--c-a--ttt--aga-a-c-tg-g
tc--g-ac--t-a-g-agtg-----t-ga---tag-a-gg-gt-gg-t-agaatt-tc-a
-g-gt-gta-g-cg-gtg-aa-atg-c-gt-ag--ag-a-tctg-a-a-gg-aat-a-cc
--ga-t--g-gc-gaa-gg-cagcca-c---ctg-g-gt-c-a-----------------
--------ac-a-c-tga-cgctca-tg-t-acg-a--aa-g-c---g-tg-gg-g--ag
-ca-aacg--gg
>Otu00053
atac-ga-agggg-gcgagcg-tt-gt-t-cgg-aattac-t-gggc--gta-aagg-gc
gc--gta-gg-c-g-g-tcgt-t-t--aa-g-t-t-a-g-g-c-g--tgaaa-tc-cc-c
g-g-g----ct-c-aa--c-c-tgg-g-aa-c-t-g--c-g--ctt--aaa-a-c-tg-a
aa--g-ac--t-a-g-aaaa-----c-gg---aag-a-gg-gt-ag-t-ggaatt-cc-c
-a-gt-gta-g-ag-gtg-aa-att-c-gt-ag--at-a-ttgg-g-a-ag-aac-a-cc
--ag-t--g-gc-gaa-ag-cggcta-c---ctg-g-tc-c-g-----------------
--------at-t-t-tga-cgctga-gg-c-gcg-a--aa-g-c---g-tg-gg-g--ag
-ca-aaca--gg
>Otu00054
atac-gg-agggt-gcgagcg-tt-aa-t-cgg-aattac-t-gggc--gta-aagc-gc
gc--gta-gg-t-g-g-tctg-t-t--aa-g-t-c-g-g-a-t-g--tgaaa-gc-cc-c
g-g-g----ct-c-aa--c-c-tgg-g-aa-c-t-g--c-a--tcc--gat-a-c-tg-g
ca--g-ac--t-a-g-agtg-----c-gg---gag-a-gg-ga-gg-t-agaatt-cc-a
-c-gt-gta-g-cg-gtg-aa-atg-c-gt-ag--at-a-tgtg-g-a-gg-aat-a-cc
--ag-t--g-gc-gaa-gg-cggcct-c---ctg-g-ct-c-g-----------------
--------ac-a-c-tga-cactga-gg-t-gcg-a--aa-g-c---g-tg-gg-g--ag
-ca-aaca--gg
>Otu00056
atac-gg-agggt-gcaagcg-tt-aa-t-cgg-aattac-t-gggc--gta-aagc-gt
gc--gta-gg-c-g-g-cctt-t-t--aa-g-t-t-g-g-a-t-g--tgaaa-gc-cc-c
g-g-g----ct-c-aa--c-c-tgg-g-aa-c-g-g--c-a--tcc--aaa-a-c-tg-a
ga--g-gc--t-c-g-agtg-----t-gg---aag-a-gg-gg-tg-t-ggaatt-tc-c
-t-gt-gta-g-cg-gtg-aa-atg-c-gt-ag--at-a-tagg-a-a-gg-aac-a-tc
--ag-t--g-gc-gaa-gg-cgacac-c---ctg-g-tc-t-a-----------------
--------ac-a-c-tga-cgctga-gg-t-acg-a--aa-g-c---g-tg-gg-g--ag
-ca-aaca--gg
>Otu00057
agac-gg-aggat-gcaagtg-tt-at-c-cgg-aatcac-t-gggc--gta-aagc-gt
ct--gta-gg-t-g-g-ttta-g-t--aa-g-t-c-a-a-c-t-g--ttaaa-tc-tt-g
g-a-g----ct-t-aa--c-t-tca-a-aa-t-c-g--c-a--gtc--gaa-a-c-tg-c
ta--g-ac--t-a-g-agta-----t-ag---tag-g-gg-ta-aa-g-ggaatt-tc-c
-a-gt-gga-g-cg-gtg-aa-atg-c-gt-ag--ag-a-ttgg-a-a-ag-aac-a-cc
--ga-t--g-gc-gaa-gg-cacttt-a---ctg-g-gc-t-a-----------------
--------tt-a-c-tga-cactca-ga-g-acg-a--aa-g-c---t-ag-gg-t--ag
-ca-aatg--gg
>Otu00058
atac-gt-aggtg-gcaagcg-tt-at-c-cgg-aattat-t-gggc--gta-aagc-gc
gc--gta-gg-c-g-g-tttt-t-t--aa-g-t-c-t-g-a-t-g--tgaaa-gc-cc-a
c-g-g----ct-c-aa--c-c-gtg-g-ag---g-gt-c-a--ttg--gaa-a-c-tg-g
aa--a-ac--t-t-g-agtg-----c-ag---aag-a-gg-aa-ag-t-ggaatt-cc-a
-t-gt-gta-g-cg-gtg-aa-atg-c-gc-ag--ag-a-tatg-g-a-gg-aac-a-cc
--ag-t--g-gc-gaa-gg-cgactt-t---ctg-g-tc-t-g-----------------
--------ta-a-c-tga-cgctga-tg-t-gcg-a--aa-g-c---g-tg-gg-g--at
-ca-aaca--gg
>Otu00059
atac-gg-aggga-gctagcg-tt-gt-t-cgg-aattac-t-gggc--gta-aagc-gc
ac--gta-gg-c-g-g-cttt-t-c--aa-g-t-c-a-g-g-g-g--tgaaa-tc-cc-g
g-g-g----ct-c-aa--c-c-ccg-g-aa-c-t-g--c-c--ctt--gaa-a-c-tg-g
at--g-gc--t-a-g-aata-----c-tg---gag-a-gg-tg-ag-t-ggaatt-cc-g
-a-gt-gta-g-ag-gtg-aa-att-c-gt-ag--at-a-ttcg-g-a-ag-aac-a-cc
--ag-t--g-gc-gaa-gg-cgactc-a---ctg-g-ac-a-g-----------------
--------tt-a-t-tga-cgctga-gg-t-gcg-a--aa-g-c---g-tg-gg-g--ag
-ca-aaca--gg
>Otu00060
atac-gg-agggt-gcaagcg-tt-aa-t-cgg-aattac-t-gggc--gta-aaga-gt
ac--gta-gg-c-g-g-cttt-t-c--aa-g-t-c-g-g-a-t-g--tgaaa-tc-cc-t
g-a-g----ct-t-aa--c-t-tag-g-aa-c-t-g--c-a--ttc--gat-a-c-tg-g
at--c-gc--t-a-g-agta-----t-at---tag-a-gg-at-ag-t-ggaatt-tc-a
-a-gt-gta-g-cg-gtg-aa-atg-c-gt-ag--at-a-tttg-a-a-gg-aac-a-cc
--aa-t--g-gc-gaa-gg-cagcta-t---ctg-g-aa-t-a-----------------
--------at-a-c-tga-cgctga-gg-t-acg-a--aa-g-c---g-tg-gg-g--ag
-ca-aaca--gg
>Otu00061
atac-gg-agggt-gcgagcg-tt-aa-t-cgg-aattac-t-gggc--gta-aagc-gc
at--gca-gg-c-g-g-cctg-t-t--aa-g-t-c-a-g-a-t-g--tgaaa-gc-cc-g
g-g-g----ct-t-aa--c-c-tcg-g-aa-t-t-g--c-a--ttt--gaa-a-c-tg-g
ca--g-gc--t-a-g-agtc-----t-tg---tag-a-gg-gg-gg-t-agaatt-tc-a
-g-gt-gta-g-cg-gtg-aa-atg-c-gt-ag--ag-a-tctg-a-a-gg-aat-a-cc
-agt----g-gc-gaa-gg-cggccc-c---ctg-g-ac-a-a-----------------
--------ag-a-c-tga-cgctca-ga-t-gcg-a--aa-g-c---g-tg-gg-g--ag
-ca-aaca--gg
>Otu00062
agac-gg-aggat-gcaagtg-tt-at-c-cgg-aatcac-t-gggc--gta-aagc-gt
ct--gta-gg-t-g-g-ttta-a-t--aa-g-t-c-a-a-c-t-g--ttaaa-tc-tt-a
a-a-g----ct-t-aa--c-t-ttg-a-aa-t-c-g--c-a--gtc--gaa-a-c-ta-t
ta--g-ac--t-a-g-agta-----t-ag---tag-g-gg-ta-aa-g-ggaatt-tc-c
-a-gt-gga-g-cg-gtg-aa-atg-c-gt-ag--ag-a-ttgg-a-a-ag-aac-a-cc
--ga-t--g-gc-gaa-gg-cacttt-a---ctg-g-gc-t-a-----------------
--------tt-a-c-taa-cactca-ga-g-acg-a--aa-g-c---t-ag-gg-t--ag
-ca-aatg--gg
>Otu00063
atac-ga-aggga-cctagcg-ta-gt-t-cgg-aattac-t-gggc--tta-aaga-gt
tc--gta-gg-t-g-g-ttaa-a-a--aa-g-t-t-g-g-t-t-g--tgaaa-tc-cc-g
a-a-g----ct-t-aa--c-t-tcg-g-aa-c-t-g--c-a--atc--aaa-a-c-tt-t
tt--a-gc--t-a-g-agta-----t-ga---tag-a-gg-aa-ag-c-agaatt-tc-t
-a-gt-gta-g-ag-gtg-aa-att-c-gt-ag--at-a-ttag-a-a-ag-aat-a-cc
--aa-t--t-gc-gaa-gg-cagctt-t---ctg-g-at-c-a-----------------
--------tt-a-c-tga-cgctga-gg-a-acg-a--aa-g-c---a-tg-gg-t--ag
-cg-aaga--gg
>Otu00064
atac-gg-agggt-gcgagcg-tt-aa-t-cgg-aattac-t-gggc--gta-aagc-gc
gc--gta-gg-c-g-g-tttt-g-t--aa-g-t-c-g-g-a-t-g--tgaaa-gc-cc-c
g-g-g----ct-t-aa--c-c-tgg-g-aa-t-t-g--c-a--ttc--gat-a-c-tg-c
at--a-ac--t-a-g-agta-----c-gg---tag-a-gg-ga-ag-t-ggaatt-cc-g
-g-gt-gta-g-cg-gtg-aa-atg-c-gt-ag--at-a-tccg-g-a-gg-aac-a-cc
--ag-t--g-gc-gaa-gg-cgactt-c---ctg-g-gc-c-a-----------------
--------gt-a-c-tga-cgctga-gg-t-gcg-a--aa-g-c---g-tg-gg-g--ag
-ca-aaca--gg
>Otu00065
atac-gg-agggt-gcaagcg-tt-at-c-cgg-aatcat-t-gggt--tta-aagg-gt
cc--gca-gg-c-g-g-tcaa-t-t--aa-g-t-c-a-g-a-g-g--tgaaa-tc-ct-a
t-a-g----ct-t-aa--c-t-ata-g-aa-c-t-g--c-c--ttt--gat-a-c-tg-g
tt--g-ac--t-t-g-agtt-----a-ta---cgg-a-ag-ta-ga-t-agaata-ag-t
-a-gt-gta-g-cg-gtg-aa-atg-c-at-ag--at-a-ttac-t-t-ag-aat-a-cc
--ga-t--t-gc-gaa-gg-cagtct-a---cta-c-gt-a-t-----------------
--------at-a-c-tga-cgctca-tg-g-acg-a--aa-g-c---g-tg-gg-g--ag
-cg-aaca--gg
>Otu00066
atac-gg-aggat-ccaagcg-tt-at-c-cgg-aattat-t-gggt--tta-aagg-gt
cc--gca-gg-c-g-g-tcta-t-t--aa-g-t-c-a-g-a-g-g--tgaaa-tc-tt-g
c-a-g----ct-c-aa--c-t-gta-a-aa-t-t-g--c-c--ttt--gat-a-c-tg-g
ta--g-ac--t-t-g-agtc-----a-tt---gtg-a-ag-tg-gt-t-agaatg-tg-t
-g-gt-gta-g-cg-gtg-aa-atg-c-at-ag--at-a-tcac-a-c-ag-aat-a-cc
--ga-t--t-gc-gaa-gg-cagatc-a---cta-a-ca-a-t-----------------
--------gt-a-c-tga-cgctca-tg-g-acg-a--aa-g-c---g-tg-gg-g--ag
-cg-aaca--gg
>Otu00067
atac-gg-aggat-tcgagcg-tt-at-c-cgg-aatcat-t-gggt--tta-aagg-gt
cc--gca-gg-c-g-g-tttt-t-t--aa-g-t-c-a-g-a-g-g--tgaaa-tc-ct-g
c-a-g----ct-c-aa--c-t-gta-g-aa-t-t-g--c-c--ttt--gat-a-c-tg-a
aa--g-ac--t-t-g-agtt-----a-tt---gtg-a-ag-tg-gt-t-agaatg-tg-t
-g-gt-gta-g-cg-gtg-aa-atg-c-at-ag--at-a-tcac-a-c-ag-aat-a-cc
--ga-t--t-gc-gaa-gg-cagatc-a---cta-a-ca-a-t-----------------
--------at-a-c-tga-cgctca-gg-g-acg-a--aa-g-c---g-tg-gg-t--ag
-cg-aaca--gg
>Otu00068
atac-gt-aggtc-ccgagcg-tt-gt-c-cgg-atttat-t-gggc--gta-aagc-ga
gc--gca-gg-c-g-g-ttag-a-t--aa-g-t-c-t-g-a-a-g--ttaaa-gg-ct-g
t-g-g----ct-t-aa--c-c-ata-g-ta---c-g--c-t--ttg--gaa-a-c-tg-t
tt--a-ac--t-t-g-agtg-----c-aa---gag-g-gg-ag-ag-t-ggaatt-cc-a
-t-gt-gta-g-cg-gtg-aa-atg-c-gt-ag--at-a-tatg-g-a-gg-aac-a-cc
--gg-t--g-gc-gaa-ag-cggctc-t---ctg-g-ct-t-g-----------------
--------ta-a-c-tga-cgctga-gg-c-tcg-a--aa-g-c---g-tg-gg-g--ag
-ca-aaca--gg
>Otu00069
atac-ga-actgt-gcaaacg-tt-at-t-cgg-aatcac-t-gggc--tta-aagg-gt
gc--gta-gg-c-g-g-gttt-g-a--ag-g-t-c-t-g-a-t-g--tgaaa-gc-cc-a
c-g-g----ct-c-aa--c-c-gtg-g-aa-t-t-g--c-g--ttg--gaa-a-c-ca-c
aa--g-tc--t-t-g-agga-----g-at---cag-a-gg-tg-ag-c-ggaact-ga-t
-g-gt-gga-g-cg-gtg-aa-atg-c-gt-tg--at-a-tcat-c-a-gg-aac-a-cc
--gg-t--g-gc-gaa-ag-cggctc-a---ctg-g-ga-t-c-----------------
--------tt-t-c-tga-cgctga-gg-c-acg-a--aa-g-c---t-ag-gg-g--ag
-cg-aacg--gg
>Otu00070
atac-gg-agggt-gcaagcg-tt-aa-t-cgg-aattac-t-gggc--gta-aagc-gc
gc--gta-gg-c-g-g-tttt-t-t--aa-g-t-c-g-g-a-t-g--tgaaa-gc-cc-c
g-g-g----c-tc-aa--c-c-tgg-g-aa-c-t-g--c-a--tcc--gat-a-c-tg-g
at--c-ac--t-a-g-aatg-----c-gg---gag-a-gg-ga-gg-t-agaatt-cc-a
-t-gt-gta-g-ca-gtg-aa-atg-c-gt-ag--at-a-tatg-g-a-gg-aat-a-cc
--ag-t--g-gc-gaa-gg-cggcct-c---ctg-g-ct-c-g-----------------
--------ac-a-t-tga-cgctga-gg-t-gcg-a--aa-g-c---g-tg-gg-g--ag
-ca-aacg--gg
>Otu00071
atac-ga-aggtc-ccgagcg-tt-at-t-cgg-aatcac-t-gggc--gta-aagg-ga
gc--gta-gg-c-g-g-cgtg-g-t--aa-g-t-c-a-g-a-t-g--tgaaa-gc-cc-a
a-g-g----ct-c-aa--c-c-ttg-g-aa-c-t-g--c-a--ttc--gat-a-c-tg-c
ca--t-gc--t-a-g-agta-----g-tg---gag-a-gg-ta-at-c-ggaatt-tt-c
-g-gt-gta-g-ca-gtg-aa-atg-c-gt-ag--at-a-tcga-a-a-gg-aag-a-cc
-aat----g-gc-gaa-gg-cagatt-a---ctg-g-ac-a-c-----------------
--------tt-a-c-tga-cgctga-gg-c-tcg-a--ag-g-c---t-ag-gg-g--ag
-cg-aaag--gg
>Otu00072
atac-gg-aaggt-gcaagcg-tt-aa-t-cgg-aattac-t-gggc--gta-aagc-gc
gc--gta-gg-t-g-g-tttg-t-t--aa-g-t-t-g-g-a-t-g--tgaaa-gc-cc-t
g-g-g----ct-c-aa--c-c-tag-g-aa-c-t-g--c-a--tcc--aaa-a-c-ta-a
ct--c-ac--t-a-g-agta-----c-ga---tag-a-gg-ga-gg-t-agaatt-ca-t
-a-gt-gta-g-cg-gtg-ga-atg-c-gt-ag--at-a-ttat-g-a-ag-aat-a-cc
--ag-t--g-gc-gaa-gg-cggcct-c---ctg-g-at-c-t-----------------
--------gt-a-c-tga-cactaa-gg-t-gcg-a--aa-g-c---g-tg-gg-t--ag
-cg-aaca--gg
>Otu00073
atac-gg-aggat-ccaagcg-tt-at-c-cgg-aatcat-t-gggt--tta-aagg-gt
cc--gta-gg-t-g-g-ataa-t-t--aa-g-t-c-a-g-a-g-g--tgaaa-tc-ct-g
c-a-g----ct-c-aa--c-t-gta-g-aa-t-t-g--c-c--ttt--gat-a-c-tg-g
tt--a-tc--t-t-g-agtc-----a-tt---atg-a-ag-tg-gt-t-agaata-tg-t
-a-gt-gta-g-cg-gtg-aa-atg-c-at-ag--at-a-ttac-a-t-ag-aat-a-cc
-aat----t-gc-gaa-gg-cagatc-a---cta-a-ta-a-t-----------------
--------gt-a-c-tga-cactga-tg-g-acg-a--aa-g-c---g-tg-gg-g--ag
-cg-aaca--gg
>Otu00074
atac-gt-accgg-acgaacg-tt-at-t-cgg-aatcac-t-gggc--tta-aaga-gt
gc--gta-gg-c-g-g-tcta-a-c--ag-g-t-g-g-g-g-t-g--tgaaa-tc-cc-g
c-g-g----ct-c-aa--c-c-gcg-g-aa-c-t-g--c-g--ctc--caa-a-c-cg-t
ta--g-gc--t-t-g-aggg-----a-ga---cag-g-gg-tg-ag-c-ggaact-ga-t
-g-gt-gga-g-cg-gtg-aa-atg-c-gt-tg--at-a-tcat-c-a-gg-aac-a-cc
--gg-t--g-gc-gaa-gg-cggctc-a---ctg-g-gt-c-t-----------------
--------ct-t-c-tga-cgctga-gg-c-acg-a--aa-g-c---t-ag-gg-t--ag
-cg-aacg--gg
>Otu00075
atac-ga-agggg-gcgagcg-tt-at-t-cgg-aattat-t-gggc--gta-aagg-gc
tc--gca-gg-c-t-g-cttg-a-a--ca-g-t-t-a-g-a-c-g--tgaaa-tc-cc-c
g-g-g----ct-c-aa--c-c-tgg-g-aa-c-t-g--c-g--ttt--aat-a-c-ta-g
ca--a-gc--t-a-g-agag-----a-ta---gag-a-gg-aa-ag-t-ggaact-cc-c
-a-gt-gta-g-ag-gtg-aa-att-c-gt-ag--at-a-ttgg-g-a-ag-aac-a-cc
--ag-t--g-gc-gaa-ag-cgactt-t---ctg-g-ct-a-t-----------------
--------tt-t-c-tga-cgctga-gg-a-gcg-a--aa-g-c---g-tg-gg-g--ag
-ca-aaca--gg
>Otu00076
atac-ga-ggggt-gcgagcg-tt-gt-c-cgg-aatcac-t-gggc--gta-aagg-gt
cc--gta-gg-c-g-t-ttca-g-t--aa-g-t-c-a-t-t-t-g--ttaaa-ga-ca-t
c-g-g----ct-t-aa--c-c-gat-g-aa-g-t-g--c-a--ttt--gaa-a-c-tt-t
tg--a-aa--t-a-g-agta-----t-ag---aag-a-gg-aa-ag-t-ggaatt-cc-t
-g-gt-gta-g-cg-gtg-ac-atg-c-gt-ag--at-a-tcag-g-a-gg-aac-a-cc
--aa-t--g-gc-gaa-gg-caactt-t---ctg-g-tc-t-a-----------------
--------tt-a-c-tga-cgctga-gg-g-acg-a--aa-g-c---g-tg-gg-g--ag
-cg-aaca--gg
>Otu00077
atac-ga-agggg-gcgagcg-tt-gt-t-cgg-aattat-t-gggc--gta-aagg-gc
gc--gca-gg-c-g-g-tttg-g-a--ta-g-t-t-a-g-a-c-g--tgaaa-gc-cc-t
g-g-g----ct-t-aa--c-c-tag-g-aa-c-t-g--c-g--ttt--aat-a-c-tg-c
ca--a-ac--t-a-g-agaa-----c-ta---gag-a-gg-at-ag-c-ggaact-cc-c
-a-gt-gta-g-ag-gtg-aa-att-c-gt-ag--at-a-ttgg-g-a-ag-aac-a-tc
-agt----g-gc-gaa-ag-cggctg-t---ctg-g-ct-a-g-----------------
--------tt-t-c-tga-cgctga-gg-c-gcg-a--aa-g-c---g-tg-gg-g--ag
-ca-aaca--gg
>Otu00078
atac-gg-agggt-gcaagcg-tt-aa-t-cgg-aattac-t-gggc--gta-aagc-gc
gc--gta-gg-c-g-g-tctg-g-t--ca-g-t-c-g-g-a-t-g--tgaaa-gc-cc-c
g-g-g----ct-t-aa--c-c-tgg-g-aa-t-t-g--c-a--ttc--gat-a-c-tg-c
ca--a-ac--t-a-g-aatg-----t-tg---gag-a-gg-ga-ag-t-ggaatt-tc-c
-g-gt-gta-g-cg-gtg-aa-atg-c-gt-ag--ag-a-tcgg-a-a-gg-aac-a-cc
--ag-t--g-gc-gaa-gg-cggctt-c---ctg-g-cc-a-a-----------------
--------ac-a-t-tga-cgctga-gg-t-gcg-a--aa-g-c---g-tg-gg-t--ag
-cg-aaca--gg
>Otu00079
atac-gg-agact-gcgagcg-tt-ac-t-cgg-attcac-t-gggc--gta-aagg-gt
gc--gca-gg-c-g-g-atgg-a-t--gt-g-t-c-a-g-g-t-g--tgaaa-tc-tc-g
g-g-g----ct-c-aa--c-c-tcg-a-aa-c-t-g--c-g--cct--gaa-a-c-tg-t
cc--a-tc--t-a-g-agta-----t-tg---gag-a-gg-ta-ag-c-ggaatt-tc-c
-g-ga-gta-g-cg-gtg-aa-atg-c-gt-ag--at-a-tcgg-a-a-gg-aac-a-cc
--aa-t--g-gc-gaa-gg-cagctt-a---ctg-g-ac-a-a-----------------
--------tt-a-c-tga-cgctca-gg-c-acg-a--aa-g-c---a-tg-gg-t--ag
-cg-aaag--gg
>Otu00080
atac-gg-aaggt-ccaagcg-tt-aa-t-cgg-aattac-t-gggc--gta-aagc-gc
gc--gta-gg-t-g-g-tttt-t-t--aa-g-t-t-g-g-a-t-g--tgaaa-gc-cc-t
g-g-g----ct-c-aa--c-c-tag-g-aa-c-t-g--c-a--tcc--aaa-a-c-ta-g
at--g-ac--t-a-g-agta-----c-ga---aag-a-gg-ga-ag-t-agaatt-ca-c
-a-gt-gta-g-cg-gtg-ga-atg-c-gt-ag--at-a-ttgt-g-a-ag-aat-a-cc
--aa-t--g-gc-gaa-gg-cagctt-c---ctg-g-tt-c-t-----------------
--------gt-a-c-tga-cactga-gg-t-gcg-a--aa-g-c---g-tg-gg-t--ag
-cg-aaca--gg
>Otu00081
atac-ag-agggt-gcaagcg-tt-aa-t-cgg-aattac-t-gggc--gta-aagc-ga
gc--gta-gg-t-g-g-cttg-a-t--aa-g-t-c-a-g-a-t-g--tgaaa-tc-cc-c
g-g-g----ct-t-aa--c-c-tgg-g-aa-c-t-g--c-a--tct--gat-a-c-tg-t
ta--a-gc--t-a-g-agta-----g-gt---gag-a-gg-ga-ag-t-agaatt-cc-a
-g-gt-gta-g-cg-gtg-aa-atg-c-gt-ag--ag-a-tctg-g-a-gg-aat-a-cc
--ga-t--g-gc-gaa-gg-cagctt-c---ctg-g-ca-t-c-----------------
--------at-a-c-tga-cactga-gg-c-tcg-a--aa-g-c---g-tg-gg-t--ag
-ca-aaca--gg
>Otu00082
atac-gg-agggg-gttagcg-tt-gt-t-cgg-aattac-t-gggc--gta-aagc-gc
ac--gta-gg-c-g-g-atta-a-t--aa-g-t-c-a-g-g-g-g--tgaaa-tc-cc-g
a-g-g----ct-c-aa--c-c-tcg-g-aa-c-t-g--c-c--ttt--gat-a-c-tg-t
ta--a-tc--t-t-g-agtt-----c-ga---gag-a-gg-tg-ag-t-ggaatt-cc-g
-a-gt-gta-g-ag-gtg-aa-att-c-gt-ag--at-a-ttcg-g-a-gg-aac-a-cc
-agt----g-gc-gaa-gg-cggctc-a---ctg-g-ct-c-g-----------------
--------at-a-c-tga-cgctga-gg-t-gcg-a--aa-g-c---g-tg-gg-g--ag
-ca-aaca--gg
>Otu00083
atac-gg-aaggt-gcaagcg-tt-aa-t-cgg-aattac-t-gggc--gta-aagc-gc
gc--gta-gg-c-g-g-ctag-a-t--aa-g-t-c-g-g-g-t-g--tgaaa-gc-cc-c
g-g-g----ct-c-aa--c-c-tgg-g-aa-c-t-g--c-a--ttc--gat-a-c-tg-t
ct--g-gc--t-a-g-agtg-----t-aa---tag-a-gg-ga-tg-c-ggaatt-cc-g
-c-at-gta-g-cg-gtg-aa-atg-c-gt-ag--ag-a-tgcg-g-a-gg-aac-a-cc
--aa-t--g-gc-gaa-gg-cagcat-c---ctg-g-at-t-a-----------------
--------ac-a-c-tga-cgctga-gg-t-gcg-a--aa-g-c---g-tg-gg-g--ag
-ca-aaca--gg
>Otu00084
atac-gg-agggt-acgaacg-tt-aa-t-cgg-aattac-t-gggc--gta-aagc-gc
gc--gta-gg-c-g-g-tttg-t-t--aa-g-t-g-g-g-a-t-g--tgaaa-gc-cc-c
g-g-g----ct-t-aa--c-c-tgg-g-aa-c-t-g--c-a--ttc--caa-a-c-tg-g
ca--g-gc--t-a-g-agta-----t-gg---tag-a-gg-ga-gg-t-agaatt-tc-c
-t-gt-gta-g-cg-gtg-aa-atg-c-gt-ag--at-a-tagg-a-a-gg-aat-a-cc
--ga-t--g-gc-gaa-gg-cagcct-c---ctg-g-ac-c-a-----------------
--------at-a-c-tga-cgctga-gg-t-gcg-a--aa-g-c---g-tg-gg-g--ag
-ca-aaca--gg
>Otu00085
atac-gg-agggt-ccgagcg-tt-at-c-cgg-aatcat-t-gggt--tta-aagg-gt
cc--gta-gg-c-g-g-gcct-a-t--aa-g-t-c-a-g-a-g-g--tgaaa-gg-cc-a
c-g-g----ct-c-aa--c-c-gtg-g-ga-c-t-g--c-c--ttt--gat-a-c-tg-t
ag--g-tc--t-t-g-agtt-----a-ca---gtg-g-gg-tt-gc-c-ggaaca-tg-t
-g-gt-gta-g-cg-gtg-aa-atg-c-at-ag--at-a-tcac-a-t-ag-aac-a-cc
-aat----c-gc-gaa-gg-caggtg-g---cca-a-ct-g-t-----------------
--------at-a-c-tga-cgctga-tg-g-acg-a--aa-g-c---g-tg-gg-g--ag
-cg-aacg--gg
>Otu00086
atac-gt-atgtc-ccgagcg-tt-at-c-cgg-atttat-t-gggc--gta-aagc-ga
gc--gca-ga-c-g-g-ttgg-t-t--aa-g-t-c-t-g-a-t-g--tgaaa-gc-cc-g
g-a-g----ct-c-aa--c-t-ccg-g-aa-a-g-g--c-a--ttg--gaa-a-c-tg-g
tt--a-ac--t-t-g-agtg-----c-ag---tag-a-gg-ta-ag-t-ggaact-cc-a
-t-gt-gta-g-cg-gtg-ga-atg-c-gt-ag--at-a-tatg-g-a-ag-aac-a-cc
--ag-c--g-gc-gaa-gg-cggctt-a---ctg-g-ac-t-g-----------------
--------ta-a-c-tga-cgttga-gg-c-tcg-a--aa-g-t---g-tg-gg-t--ag
-ca-aaca--gg
>Otu00087
atac-cg-gcagc-tcaagtg-gt-cg-t-cgc-ttttat-t-gggc--cta-aaac-gt
cc--gta-gc-c-t-g-tttg-g-t--aa-a-t-c-t-g-t-g-g--gtaaa-tc-aa-c
c-a-g----ct-t-aa--c-t-ggt-t-ga-att----c-t--gca--gag-a-c-tg-c
ca--g-ac--t-a-g-ggac-----c-gg---gag-a-gg-tg-tg-g-ggtact-ct-a
-g-gg-gta-g-gg-gta-aa-atc-c-tg-tc--at-c-ctta-g-a-gg-acc-a-cc
--ag-t--t-gc-gaa-gg-cgccac-a---ctg-g-aa-c-------------------
--------ggat-t-cga-cggtca-gg-g-acg-a--ag-c-c---t-ag-gg-g--ca
-cg-aacc--gg
>Otu00088
atac-gg-aggat-ccaagcg-tt-at-c-cgg-aatcat-t-gggt--tta-aagg-gt
cc--gca-gg-c-g-g-tctg-a-t--aa-g-t-c-a-g-a-g-g--tgaaa-tc-ct-a
t-c-g----ct-c-aa--c-g-ata-g-aa-c-t-g--c-c--ttt--gat-a-c-tg-t
ta--g-ac--t-t-g-agtt-----a-tt---gtg-a-ag-ta-gt-t-agaatg-tg-t
-a-gt-gta-g-cg-gtg-aa-atg-c-at-ag--at-a-ttac-a-c-ag-aat-a-cc
--ga-t--t-gc-gaa-gg-cagatt-a---cta-a-ca-a-t-----------------
--------at-a-c-tga-cgctca-tg-g-acg-a--aa-g-c---g-tg-gg-t--ag
-cg-aaca--gg
>Otu00089
agac-gg-aggat-gcaagcg-tt-at-c-cgg-aattat-t-gggc--gta-aagc-gt
cc--gta-gg-c-g-g-ttaa-t-t--aa-g-t-c-a-g-t-t-g--ttaaa-ga-ct-g
c-a-g----ct-c-aa--c-t-gtg-g-ga-g-a-g--c-a--act--gaa-a-c-tg-g
tt--g-ac--t-a-g-agta-----t-gg---tag-g-gg-ta-ga-g-ggaatt-cc-t
-a-gt-gta-g-cg-gtg-aa-atg-c-gt-ag--at-a-ttag-g-a-ag-aac-a-cc
--ag-t--g-gc-gaa-gg-cgctct-a---ctg-g-gc-c-a-----------------
--------ta-a-c-tga-cgctga-tg-g-acg-a--aa-g-c---t-ag-gg-g--ag
-cg-aaag--gg
>Otu00090
atac-gg-aggat-tcgagcg-tt-at-c-cgg-atttat-t-gggt--tta-aagg-gt
gc--gta-gg-t-t-g-taat-t-t--aa-g-t-t-a-g-t-g-g--tcaaa-tc-ta-g
t-g-g----ct-t-aa--c-c-att-t-at-c-c-g--c-c--att--aat-a-c-tg-a
at--t-ac--t-a-g-agta-----t-gt---ttg-c-ag-ca-gg-c-ggaatg-tg-t
-a-gt-gta-g-cg-gtg-aa-atg-c-at-ag--at-a-ttac-a-c-ag-aac-a-cc
--ga-t--t-gc-gaa-gg-cagctt-g---cta-a-ac-c-a-----------------
--------tc-a-c-tga-cactga-tg-c-acg-a--aa-g-c---g-tg-gg-t--ag
-cg-aacg--gg
>Otu00091
agac-gg-aggat-gcaagtg-tt-at-c-cgg-aatcac-t-gggc--gta-aagc-gt
ct--gta-gg-t-g-g-ttaa-g-c--aa-g-t-c-a-a-c-t-g--ttaaa-tc-tt-g
a-g-g----ct-c-aa--c-t-tca-a-aa-t-c-g--c-a--gtc--gaa-a-c-tg-t
tt--g-ac--t-a-g-agta-----t-ag---tag-g-gg-ta-aa-g-ggaatt-tc-c
-a-gt-gga-g-cg-gtg-aa-atg-c-gt-ag--at-a-ttgg-a-a-ag-aac-a-cc
--ga-t--g-gc-gaa-gg-cacttt-a---ctg-g-gc-t-a-----------------
--------tt-a-c-tga-cactca-ga-g-acg-a--aa-g-c---t-ag-gg-t--ag
-ca-aatg--gg
>Otu00092
atac-ga-aggga-cctagcg-ta-gt-t-cgg-aattac-t-gggc--tta-aaga-gt
tc--gta-gg-t-g-g-ttga-a-a--aa-g-t-t-g-g-t-g-g--tgaaa-tc-cc-a
g-a-g----ct-t-aa--c-t-ctg-g-aa-c-t-g--c-c--atc--aaa-a-c-tt-t
tc--a-gc--t-a-g-agta-----t-ga---tag-a-gg-aa-ag-c-agaatt-tc-t
-a-gt-gta-g-ag-gtg-aa-att-c-gt-ag--at-a-ttag-a-a-ag-aa-ta--c
-caa-t--t-gc-gaa-gg-cagctt-t---ctg-g-at-c-a-----------------
---------t-a-actga-cactga-gg-a-acg-aa--a-g-c---a-tg-gg-t--ag
-cg-aaga--gg
>Otu00093
atac-gg-agggt-gcgagcg-tt-aa-t-cgg-aattac-t-gggc--gta-aagc-gc
at--gca-gg-c-g-g-tttg-t-t--aa-g-t-t-a-g-a-t-g--tgaaa-gc-cc-c
g-g-g----ct-t-aa--c-c-tgg-g-ag-t-t-g--c-a--tct--aag-a-c-tg-a
ta--g-gc--t-a-g-agtc-----t-tg---tag-a-gg-gg-gg-t-agaatt-tc-a
-g-gt-gta-g-cg-gtg-aa-atg-c-gt-ag--ag-a-tctg-a-a-gg-aat-a-cc
-ggt----g-gc-gaa-gg-cggccc-c---ctg-g-ac-a-a-----------------
--------ag-a-c-tga-cgctca-ga-t-gcg-a--aa-g-c---g-tg-gg-t--ag
-ca-aaca--gg
>Otu00094
atac-gg-agggt-gcaagcg-tt-aa-t-cgg-aattac-t-gggc--gta-aagc-gc
ac--gca-gg-c-g-g-tctg-t-c--aa-g-t-c-g-g-a-t-g--tgaaa-tc-cc-c
g-g-g----ct-c-aa--c-c-tgg-g-aa-c-t-g--c-a--ttc--gaa-a-c-tg-g
ca--g-gc--t-a-g-agtc-----t-tg---tag-a-gg-gg-gg-t-agaatt-cc-a
-g-gt-gta-g-cg-gtg-aa-atg-c-gt-ag--ag-a-tctg-g-a-gg-aat-a-cc
--gg-t--g-gc-gaa-gg-cggccc-c---ctg-g-ac-a-a-----------------
--------ag-a-c-tga-cgctca-gg-t-gcg-a--aa-g-c---g-tg-gg-g--ag
-ca-aaca--gg
>Otu00095
atac-gg-aggat-ccaagcg-tt-at-c-cgg-aattat-t-gggt--tta-aagg-gt
cc--gta-gg-c-g-g-tttt-t-t--aa-g-t-c-a-g-a-g-g--tgaaa-tc-ct-g
c-a-g----ct-c-aa--c-t-gta-g-ca-t-t-g--c-c--ttt--gat-a-c-tg-a
aa--g-ac--t-t-g-agtt-----a-tt---gtg-a-ag-ta-gt-t-agaatg-tg-t
-a-gt-gta-g-cg-gtg-aa-atg-c-at-ag--at-a-ttac-a-c-ag-aat-a-cc
--ga-t--t-gc-gaa-ag-cagatt-a---cta-a-ca-a-t-----------------
--------at-a-c-tga-cgctca-tg-g-acg-a--aa-g-c---g-tg-gg-t--ag
-cg-aaca--gg
>Otu00096
atac-gg-agggt-ccaagcg-tt-aa-t-cgg-aattac-t-gggc--gta-aagc-gc
gc--gta-gg-c-g-g-ttta-g-c--aa-g-t-t-g-t-a-t-g--tgaaa-gc-cc-t
g-g-g----ct-c-aa--c-c-tag-g-aa-c-t-g--c-a--ttc--aaa-a-c-ta-c
ta--a-gc--t-a-g-agta-----c-ga---gag-a-gg-ag-ag-t-agaatt-tc-t
-g-gt-gta-g-cg-gtg-aa-atg-c-gt-ag--at-a-tcag-a-a-gg-aat-a-cc
-aat----g-gc-gaa-gg-cagctc-t---ctg-g-ct-c-g-----------------
--------tc-a-c-tga-cgctga-gg-t-gcg-a--aa-g-c---g-tg-gg-t--ag
-ca-aaca--gg
>Otu00097
atac-gg-agact-gcaagcg-tt-ac-t-cgg-attcac-t-gggc--gta-aagg-gt
gc--gta-gg-c-c-g-ctaa-g-c--gt-g-t-c-g-g-g-t-g--tgaaa-tc-tc-g
g-g-g----ct-c-aa--c-c-tcg-a-aa-c-t-g--c-g--ccc--gaa-a-c-tg-t
tt--a-gc--t-a-g-agta-----t-cg---gag-a-gg-ta-ag-c-ggaatt-cc-a
-g-gt-gta-g-cg-gtg-aa-atg-c-gt-ag--at-a-tctg-g-a-gg-aac-a-cc
--ca-t--g-gc-gaa-gg-cagctt-a---ctg-g-ac-g-a-----------------
--------ta-a-c-tga-cgctga-gg-c-acg-a--aa-g-c---g-tg-gg-t--ag
-cg-aaag--gg
>Otu00098
atac-gg-aggga-gctagcg-tt-gt-t-cgg-aattac-t-gggc--gta-aagc-gc
ac--gta-gg-c-g-g-cttt-g-t--aa-g-t-t-a-g-g-g-g--tgaaa-gc-ct-g
g-a-g----ct-c-aa--c-t-tca-g-aa-t-t-g--c-c--ctt--aag-a-c-tg-c
at--c-gc--t-t-g-aatc-----c-ag---gag-a-gg-tg-ag-t-ggaatt-cc-g
-a-gt-gta-g-ag-gtg-aa-att-c-gt-ag--at-a-ttcg-g-a-ag-aac-a-cc
-agt----g-gc-gaa-gg-cggctc-a---ctg-g-ac-t-g-----------------
--------gt-a-t-tga-cgctga-gg-t-gcg-a--aa-g-c---g-tg-gg-g--ag
-ca-aaca--gg
>Otu00099
atac-gg-aggat-ccaagcg-tt-at-c-cgg-aatcat-t-gggt--tta-aagg-gt
cc--gta-gg-t-g-g-ttaa-t-t--aa-g-t-c-a-g-a-g-g--tgaaa-gc-ca-g
c-a-g----ct-c-aa--c-t-gtt-g-aa-c-t-g--c-c--ttt--gat-a-c-tg-a
tt--a-ac--t-t-g-agtt-----a-tt---gtg-a-ag-ta-gt-t-agaata-tg-t
-a-gt-gta-g-cg-gtg-aa-atg-c-at-ag--at-a-ttac-a-t-ag-aat-a-cc
--ga-t--t-gc-gaa-gg-cagatt-a---cta-a-ca-a-t-----------------
--------ac-a-c-tga-cactga-gg-g-acg-a--aa-g-c---g-tg-gg-t--ag
-cg-aaca--gg
>Otu00100
atac-ga-aggtc-ccaagcg-tt-gt-t-cgg-aattac-t-gggc--gta-aagc-gt
gc--gta-gg-t-g-g-catg-g-t--aa-g-t-c-a-g-a-t-g--tgaaa-tc-cc-g
g-g-g----ct-c-aa--c-c-ccg-g-aa-c-t-g--c-a--tcc--gat-a-c-tg-c
ca--a-gc--t-a-g-agta-----g-tg---gag-g-gg-ag-tc-t-ggaatt-ca-c
-g-gt-gta-g-ca-gtg-aa-atg-c-gt-ag--at-a-tcgt-g-a-gg-aac-a-ct
--ag-t--g-gc-gaa-gg-cgagac-t---ctg-g-ac-a-c-----------------
--------ta-a-c-tga-cactga-gg-c-acg-a--ag-g-c---t-ag-gg-t--ag
-cg-aaag--gg
>Otu00101
atac-ga-agggg-gctagcg-tt-gt-t-cgg-aattac-t-gggc--gta-aagg-gc
gc--gta-gg-c-g-g-actg-g-t--ca-g-t-t-t-g-g-t-g--tgaaa-gc-cc-g
g-g-g----ct-c-aa--c-c-tcg-g-aa-c-t-g--c-a--ctg--aat-a-c-tg-c
ca--g-tc--t-a-g-aatc-----c-cg---gag-g-gg-ag-tg-t-ggaatt-tc-t
-a-gt-gta-g-ag-gtg-aa-att-c-gt-ag--at-a-ttag-a-a-ag-aac-a-cc
-ggt----g-gc-gaa-gg-cgacac-t---ctg-g-ac-g-g-----------------
--------gt-a-t-tga-cgctga-gg-c-gcg-a--aa-g-c---g-tg-gg-g--ag
-ca-aaca--gg
>Otu00102
atac-gg-aggat-ccaagcg-tt-at-c-cgg-aattat-t-gggt--tta-aagg-gt
cc--gca-gg-c-t-g-tttg-t-t--aa-g-t-c-a-g-a-g-g--tgaaa-tc-ct-a
c-c-g----ct-c-aa--c-g-gta-g-aa-c-t-g--c-c--ttt--gat-a-c-tg-g
ca--a-ac--t-t-g-agtt-----a-tt---gtg-a-ag-ta-gt-t-agaatg-tg-t
-a-gt-gta-g-cg-gtg-aa-atg-c-at-ag--at-a-ttac-a-c-ag-aat-a-cc
--ga-t--t-gc-gaa-ag-cagatt-a---cta-a-ca-a-t-----------------
--------at-a-c-tga-cgctga-gg-g-acg-a--aa-g-c---g-tg-gg-t--ag
-cg-aaca--gg
>Otu00103
atac-gg-agggt-gcgagcg-tt-aa-t-cgg-aattac-t-gggc--gta-aagc-gc
gc--gta-gg-c-g-g-ctgt-t-t--aa-g-t-g-g-g-a-t-g--tgaaa-gc-cc-c
g-g-g----ct-c-aa--c-c-tgg-g-aa-c-t-g--c-a--tct--caa-a-c-tg-g
ac--a-gc--t-g-g-agtg-----t-gt---cag-a-gg-gt-gc-t-ggaatt-tc-c
-t-gt-gta-g-cg-gtg-aa-atg-c-gt-ag--at-a-tagg-a-a-gg-aac-a-cc
-agt----g-gc-gaa-gg-cgagta-c---ctg-g-ga-t-a-----------------
--------ac-a-c-tga-cgctga-gg-t-gcg-a--aa-g-c---g-tg-gg-g--ag
-ca-aaca--gg
>Otu00104
atac-ga-aggtc-ccgagcg-tt-at-t-cgg-aatcac-t-gggc--gta-aagg-ga
gc--gta-gg-c-t-g-cgcg-g-t--aa-g-t-c-a-g-a-t-g--tgaaa-tc-tc-a
g-g-g----ct-c-aa--c-c-ctg-a-aa-c-t-g--c-a--tcc--gat-a-c-tg-c
cg--t-gc--t-a-g-agta-----a-tg---gag-g-gg-ta-ac-t-ggaatt-ct-c
-g-gt-gta-g-ca-gtg-aa-atg-c-gt-gg--at-a-tcga-g-a-gg-aag-a-cc
--aa-t--g-gc-gaa-gg-caggtt-a---ctg-g-ac-a-t-----------------
--------tt-a-c-tga-cgctga-gg-c-tcg-a--ag-g-c---t-ag-gg-t--ag
-cg-aaag--gg
>Otu00105
atac-ga-agggg-gcgagcg-tt-gt-t-cgg-aattac-t-gggc--gta-aagg-ga
gc--gca-gg-c-g-g-ttca-t-t--ca-g-t-t-a-g-g-c-g--tgaaa-gc-cc-c
g-g-g----ct-c-aa--c-c-tgg-g-aa-c-t-g--c-g--ctt--aat-a-c-tg-a
tg--a-gc--t-a-g-aaaa-----c-ag---gag-a-gg-gt-ag-t-ggaatt-tc-c
-a-gt-gta-g-ag-gtg-aa-att-c-gt-ag--at-a-ttgg-a-a-ag-aac-a-cc
--gg-t--g-gc-gaa-ag-cggcta-c---ctg-g-cc-t-g-----------------
--------gt-t-t-tga-cgctga-gg-c-tcg-a--aa-g-c---g-tg-gg-g--ag
-ca-aaca--gg
>Otu00106
atac-ga-ggggt-gctagcg-tt-gt-c-cgg-atttac-t-gggc--gta-aagg-gt
ac--gta-gg-c-g-t-ttta-a-t--aa-g-t-t-g-t-a-t-g--ttaaa-ta-tc-t
t-a-g----ct-t-aa--c-t-aag-a-aa-g-t-g--c-a--tcc--aaa-a-c-tg-t
ta--a-aa--t-a-g-agtt-----t-ga---gag-a-gg-aa-cg-c-agaatt-ca-t
-g-gt-gga-g-cg-gtg-ac-atg-c-gt-ag--at-a-tcat-g-a-gg-aaa-g-tc
--aa-a--t-gc-gaa-gg-cagcct-t---ctg-g-ct-c-a-----------------
--------aa-a-c-tga-cgctga-gg-t-acg-a--aa-g-c---g-tg-gg-g--ag
-cg-aaca--gg
>Otu00107
atac-gg-agggt-tcaagcg-tt-tt-c-cgg-atttat-t-gggt--tta-aagg-gt
gc--gta-gg-t-g-g-ttta-t-t--aa-g-t-c-a-g-t-g-g--tgaaa-tc-ct-g
c-a-g----ct-c-aa--c-t-gta-g-aa-c-t-g--c-c--att--gat-a-c-tg-g
ta--a-ac--t-t-g-agtt-----t-gg---ttt-a-gg-ta-ag-c-ggaatt-ta-t
-g-at-gta-g-cg-gtg-aa-atg-c-at-ag--at-a-tcat-a-a-gg-aac-a-cc
--aa-t--a-gc-gaa-gg-cagctt-a---ctg-g-ac-c-a-----------------
--------ta-a-c-tga-cactga-gg-c-acg-a--aa-g-c---g-tg-gg-t--ag
-cg-aaca--gg
>Otu00108
atac-ga-agggg-gctagcg-tt-gt-t-cgg-aattac-t-gggc--gta-aagc-gc
gc--gta-gg-c-g-g-actt-t-t--aa-g-t-c-a-g-a-g-g--tgaaa-tc-cc-g
a-t-g----ct-c-aa--c-a-tcg-g-aa-c-t-g--c-c--ttt--gaa-a-c-tg-g
aa--g-tc--t-t-g-aggc-----c-ag---gag-a-gg-tc-ag-t-ggaata-cc-g
-a-gt-gta-g-ag-gtg-aa-att-c-gt-ag--at-a-ttcg-g-t-gg-aac-a-cc
--ag-t--g-gc-gaa-gg-cgactg-a---ctg-g-ac-t-g-----------------
--------gt-a-c-tga-cgctga-gg-c-gcg-a--aa-g-t---g-tg-gg-g--ag
-ca-aaca--gg
>Otu00109
atac-gg-agggg-gctagcg-tt-gt-t-cgg-aattac-t-gggc--gta-aagc-gc
ac--gta-gg-c-g-g-acca-g-a--aa-g-t-t-g-g-g-g-g--tgaaa-tc-cc-g
g-g-g----ct-c-aa--c-c-tcg-g-aa-c-t-g--c-c--ttc--aaa-a-c-ta-t
tg--g-tc--t-g-g-agtt-----c-ga---gag-a-gg-tg-ag-t-ggaatt-cc-g
-a-gt-gta-g-ag-gtg-aa-att-c-gt-ag--at-a-ttcg-g-a-gg-aac-a-cc
--ag-t--g-gc-gaa-gg-cggctc-a---ctg-g-ct-c-g-----------------
--------at-a-c-tga-cgctga-gg-t-gcg-a--aa-g-c---g-tg-gg-g--ag
-ca-aaca--gg
>Otu00110
atac-gg-agggt-gcaagcg-tt-aa-t-cgg-aattac-t-gggc--gta-aagc-gc
gc--gta-gg-c-g-g-cttg-t-t--aa-g-c-c-a-g-a-t-g--tgaaa-gc-cc-c
g-g-g----ct-c-aa--c-c-tgg-g-aa-c-t-g--c-a--ttt--gga-a-c-tg-g
ct--a-gc--t-a-g-agta-----c-ag---tag-a-gg-gt-gg-t-ggaatt-tc-c
-a-gt-gta-g-cg-gtg-aa-atg-c-gt-ag--ag-a-ttgg-a-a-gg-aac-a-tc
--ag-t--g-gc-gaa-gg-cggcca-c---ctg-g-ac-t-g-----------------
--------at-a-c-tga-cgctga-gg-t-gcg-a--aa-g-c---g-tg-gg-g--ag
-ca-aaca--gg
>Otu00111
atac-ga-agggg-gctagcg-tt-gt-t-cgg-aatcac-t-gggc--gta-aagc-gc
ac--gta-gg-c-g-g-attg-a-t--aa-g-t-t-a-g-g-g-g--tgaaa-tc-cc-g
g-g-g----ct-c-aa--c-c-tcg-g-aa-c-t-g--c-c--ttt--gat-a-c-tg-t
ca--g-tc--t-t-g-agtc-----c-ga---gag-a-gg-tg-ag-t-ggaact-cc-g
-a-gt-gta-g-ag-gtg-aa-att-c-gt-ag--at-a-ttcg-g-a-ag-aac-a-cc
--ag-t--g-gc-gaa-gg-cggctc-a---ctg-g-ct-c-g-----------------
--------gt-a-c-tga-cgctga-gg-t-gcg-a--aa-g-c---g-tg-gg-g--ag
-ca-aaca--gg
>Otu00112
atac-gg-agggc-gcaagcg-tt-gt-t-cgg-aatcac-t-gggc--gta-aagc-gc
gt--gta-gg-c-g-g-cttg-g-c--aa-g-t-c-g-g-g-t-g--tgaaa-tc-cc-g
g-g-g----cc-c-aa--c-c-ccg-g-aa-c-t-g--c-a--ctc--gaa-a-c-tg-c
ct--c-gc--t-a-g-agtc-----c-cg---gag-a-gg-aa-gg-c-ggaatt-cc-c
-g-gt-gta-g-ag-gtg-aa-att-c-gt-ag--at-a-tcgg-g-a-gg-aac-a-cc
--ag-t--g-gc-gaa-gg-cggcct-t---ctg-g-ac-g-g-----------------
--------tg-a-c-tga-cgctga-ga-c-gcg-a--aa-g-c---g-tg-gg-g--ag
-ca-aaca--gg
>Otu00113
atac-gg-agggt-gcgagcg-tt-aa-t-cgg-aattac-t-gggc--gta-aagc-gc
gc--gta-gg-t-g-g-ttgt-t-t--aa-g-t-c-g-g-a-t-g--tgaaa-gc-cc-c
g-g-g----ctt--aa--c-c-tgg-g-aa-t-t-g--c-a--ttc--gat-a-c-tg-g
gc--a-ac--t-a-g-agta-----c-ga---gag-a-gg-ga-gg-t-agaatt-cc-a
-c-gt-gta-g-cg-gtg-aa-atg-c-gt-ag--at-a-tgtg-g-a-gg-aat-a-cc
--gg-t--g-gc-gaa-gg-cggcct-c---ctg-g-ct-t-g-----------------
--------at-a-c-tga-cactga-gg-t-gcg-a--aa-g-c---g-tg-gg-g--ag
-ca-aaca--gg
>Otu00114
atac-ga-agggg-gctagcg-tt-gt-t-cgg-aatcac-t-gggc--gta-aagc-gc
ac--gta-gg-c-t-g-actg-g-t--ca-g-t-t-g-g-g-g-g--tgaaa-tc-cc-g
g-g-g----ct-c-aa--c-c-tcg-g-aa-c-t-g--c-c--ttc--aat-a-c-tg-c
ca--g-tc--t-t-g-agtc-----c-ga---gag-a-gg-tg-ag-t-ggaatt-cc-t
-a-gt-gta-g-ag-gtg-aa-att-c-gt-ag--at-a-ttag-g-a-ag-aac-a-cc
--ag-t--g-gc-gaa-gg-cggctc-a---ctg-g-ct-c-g-----------------
--------gt-a-c-tga-cgctga-gg-t-gcg-a--aa-g-c---g-tg-gg-g--ag
-ca-aaca--gg
>Otu00115
atac-gg-agggg-gttagcg-tt-gt-t-cgg-aattac-t-gggc--gta-aagc-gc
gc--gta-gg-c-g-g-acca-g-a--aa-g-t-t-a-g-g-g-g--tgaaa-tc-cc-g
g-g-g----ct-c-aa--c-c-ccg-g-aa-c-t-g--c-c--tct--aaa-a-c-tc-c
tg--a-tc--t-a-g-agtt-----c-ga---gag-a-gg-tg-ag-t-ggaatt-cc-g
-a-gt-gta-g-ag-gtg-aa-att-c-gt-ag--at-a-ttcg-g-a-gg-aac-a-cc
-agt----g-gc-gaa-gg-cggctc-a---ctg-g-ct-c-g-----------------
--------at-a-c-tga-cgctga-gg-t-gcg-a--aa-g-t---g-tg-gg-g--ag
-ca-aaca--gg
>Otu00116
atac-gg-agggg-gttagcg-tt-gt-t-cgg-aattac-t-gggc--gta-aagc-gc
ac--gta-gg-c-g-g-acta-g-t--ca-g-t-c-a-g-a-g-g--tgaaa-tc-cc-g
a-g-g----ct-c-aa--c-c-tcg-g-aa-c-t-g--c-c--ttt--gat-a-c-tg-c
ta--g-tc--t-a-g-agtt-----c-ga---gag-a-gg-tg-ag-t-ggaatt-cc-g
-a-gt-gta-g-ag-gtg-aa-att-c-gt-ag--at-a-ttcg-g-a-gg-aac-a-cc
-agt----g-gc-gaa-gg-cggctc-a---ctg-g-at-c-g-----------------
--------at-a-c-tga-cgctga-gg-t-gcg-a--aa-g-c---g-tg-gg-g--ag
-ca-aaca--gg
>Otu00117
atac-gg-agggg-gttagcg-tt-gt-t-cgg-aattac-t-gggc--gta-aagc-gc
gc--gta-gg-c-g-g-attg-g-a--aa-g-t-t-g-g-g-g-g--tgaaa-tc-cc-a
g-g-g----ct-c-aa--c-c-ctg-g-aa-c-t-g--c-c--tcc--aaa-a-c-ta-t
ca--g-tc--t-a-g-agtt-----c-ga---gag-a-gg-tg-ag-t-ggaact-cc-g
-a-gt-gta-g-ag-gtg-aa-att-c-gt-ag--at-a-ttcg-g-a-ag-aac-a-cc
--ag-t--g-gc-gaa-gg-cggctc-a---ctg-g-ct-c-g-----------------
--------at-a-c-tga-cgctga-gg-t-gcg-a--aa-g-t---g-tg-gg-g--ag
-ca-aaca--gg
>Otu00118
atac-gg-agggt-gcgagcg-tt-aa-t-cgg-aattac-t-gggc--gta-aagc-gt
gc--gca-gg-c-g-g-tttg-t-t--aa-g-c-g-a-g-a-t-g--tgaaa-gc-cc-c
g-g-g----ct-c-aa--c-c-tgg-g-aa-c-t-g--c-a--ttt--tga-a-c-tg-g
ca--a-ac--t-a-g-agtc-----t-tg---tag-a-gg-gg-gg-t-agaatt-cc-a
-g-gt-gta-g-cg-gtg-aa-atg-c-gt-ag--ag-a-tctg-g-a-gg-aat-a-cc
-ggt----g-gc-gaa-gg-cggccc-c---ctg-g-ac-a-a-----------------
--------ag-a-c-tga-cgctca-tg-c-acg-a--aa-g-c---g-tg-gg-g--ag
-ca-aaca--gg
>Otu00119
atac-ag-agggt-gcgagcg-tt-aa-t-cgg-aattac-t-gggc--gta-aagc-ga
gt--gta-gg-t-g-g-ctca-t-t--aa-g-t-c-a-c-a-t-g--tgaaa-tc-cc-c
g-g-g----ct-t-aa--c-c-tgg-g-aa-c-t-g--c-a--tgt--gat-a-c-tg-g
tg--gtgc--t-a-g-aata-----t-gt---gag-a-gg-ga-ag-t-agaatt-cc-a
-g-gt-gta-g-cg-gtg-aa-atg-c-gt-ag--ag-a-tctg-g-a-gg-aat-a-cc
--ga-t--g-gc-gaa-gg-cagctt-c---ctg-g-ca-t-a-----------------
--------at-a-t-tga-cactga-ga-t-tcg-a--aa-g-c---g-tg-gg-t--ag
-ca-aaca--gg
>Otu00121
atac-gg-agggt-gcaagcg-tt-gt-c-cgg-atttat-t-gggt--tta-aagg-gt
ac--gta-gg-c-g-g-attt-t-t--aa-g-t-c-c-g-t-g-g--tgaaa-gc-ct-a
c-a-g----ct-t-aa--c-t-gta-g-aa-c-t-g--c-c--atg--gat-a-c-tg-g
aa--a-tc--t-t-g-aatt-----c-ag---ttg-a-gg-ta-ag-c-ggaatt-ta-t
-g-at-gta-g-cg-gtg-aa-atg-c-at-ag--at-a-tcat-a-a-ag-aac-a-cc
--ta-t--t-gc-gaa-gg-cagctt-g---ctg-g-ac-t-t-----------------
--------gg-a-t-tga-cgctga-gg-t-acg-a--aa-g-c---g-tg-gg-g--ag
-cg-aaca--gg
>Otu00122
atac-ag-agggt-gcaaacg-tt-gc-t-cgg-atttac-t-gggc--gta-aagc-gc
gt--gta-gg-c-g-g-actc-g-c--aa-g-t-c-g-g-t-t-g--tgaaa-tc-cc-t
g-g-g----ct-c-aa--c-c-tag-g-aa-c-t-g--c-a--tcc--gaa-a-c-tg-c
tt--g-tc--t-t-g-agta-----a-tg---gag-a-gg-gt-gg-c-ggaatt-cc-c
-g-gt-gta-g-ag-gtg-aa-att-c-gt-ag--at-a-tcgg-g-a-gg-aac-a-tc
--ag-t--g-gc-gaa-gg-cggcca-c---ctg-g-ac-a-t-----------------
--------tt-a-c-tga-cgctga-ga-c-gcg-a--aa-g-c---g-tg-gg-g--ag
-ca-aaca--gg
>Otu00123
atac-gg-agggt-acgaacg-tt-aa-t-cgg-aattac-t-gggc--gta-aagc-gc
gc--gta-gg-c-g-g-tttg-a-t--aa-g-t-g-g-g-a-t-g--tgaaa-gc-cc-c
g-g-g----ct-c-aa--c-c-tgg-g-aa-c-t-g--c-a--ttc--caa-a-c-tg-t
ca--g-ac--t-a-g-agtg-----t-gg---tag-a-gg-ga-gg-t-agaatt-tc-c
-t-gt-gta-g-cg-gtg-aa-atg-c-gt-ag--at-a-tagg-a-a-gg-aat-a-cc
--ga-t--g-gc-gaa-gg-cagcct-c---ctg-g-ac-c-a-----------------
--------ac-a-c-tga-cgctga-gg-t-gcg-a--aa-g-c---g-tg-gg-g--ag
-ca-aaca--gg
>Otu00124
atac-gg-aggat-gcaagcg-tt-at-c-cgg-aatcat-t-gggt--tta-aagg-gt
cc--gta-gg-t-g-g-atcg-g-t--ca-g-t-c-a-g-a-g-g--tgaaa-tc-ct-g
c-a-g----ct-c-aa--c-t-gta-g-aa-c-t-g--c-c--ttt--gat-a-c-tg-c
cg--g-tc--t-t-g-aatt-----a-tt---gtg-a-ag-tg-gt-t-agaata-tg-t
-a-gt-gta-g-cg-gtg-aa-atg-c-at-ag--at-a-ttac-a-t-ag-aat-a-cc
-gat----t-gc-gaa-gg-cagatc-a---cta-a-ca-a-t-----------------
--------at-a-t-tga-cactga-tg-g-acg-a--aa-g-c---g-tg-gg-g--ag
-cg-aacg--gg
>Otu00125
acac-ga-accgt-ccaaacg-tt-at-t-cgg-tatcac-t-gggc--tta-aagc-gt
gc--gta-gg-c-g-g-cttg-g-t--ag-g-t-g-a-g-a-t-g--tgaaa-gc-cc-a
c-g-g----cc-c-aa--c-c-gtg-g-aa-t-t-g--c-g--ttt--caa-a-c-cc-c
ca--a-gc--t-t-g-agga-----a-ga---cag-g-gg-tg-tc-g-ggaact-ta-t
-g-gt-gga-g-cg-gtg-aa-atg-c-gt-tg--at-a-tcat-a-g-gg-aac-a-cc
--gg-t--g-gc-gaa-gg-cgcgac-a---ctg-g-gt-c-t-----------------
--------tt-t-c-tga-cgctga-gg-c-acg-a--aa-g-c---t-ag-gg-t--ag
-cg-aacg--gg
>Otu00126
atac-gg-aggag-gcaagcg-tt-at-c-cgg-aatgat-t-gggc--gta-aagc-gt
cc--gca-gg-t-g-g-ccat-g-t--aa-g-t-c-t-g-c-t-g--tcaaa-ac-cc-a
g-g-g----ct-t-aa--c-t-ctg-g-tc-a-g-g--c-a--gtg--gaa-a-c-ta-c
aa--a-gc--t-a-g-agtt-----c-gg---tag-g-gg-ca-aa-g-ggaatt-cc-c
-g-gt-gta-g-cg-gtg-aa-atg-c-gt-ag--at-a-tcgg-g-a-ag-aac-a-tc
--gg-t--g-gc-gaa-ag-cgcttt-g---cta-g-ac-c-a-----------------
--------aa-a-c-tga-cactca-gg-g-acg-a--aa-g-c---t-ag-gg-g--ag
-cg-aatg--gg
>Otu00127
atac-ga-ggggt-gctagcg-tt-gt-c-cgg-aatcat-t-gggc--gta-aagg-gt
cc--gta-gg-c-g-g-ttta-a-c--aa-g-t-c-a-a-t-t-g--ttaaa-ga-ca-t
c-g-g----ct-t-aac-c-g-atg-g-aa---t-g--c-a--gtt--gaa-a-c-tg-t
ta--g-aa--t-a-g-agtt-----t-ag---gag-a-gg-aa-ag-t-ggaatt-tc-t
-g-gt-gta-g-cg-gtg-ac-atg-c-gt-ag--at-a-tcag-a-a-gg-aac-a-cc
--aa-t--g-gc-gaa-gg-caactt-t---ctg-g-cc-t-a-----------------
--------aa-a-c-tga-cgctga-gg-g-acg-a--aa-g-c---g-tg-gg-g--ag
-cg-aaca--gg
>Otu00128
atac-gt-aggtc-ccgagcg-tt-gt-c-cgg-atttat-t-gggc--gta-aagc-ga
gc--gca-gg-c-g-g-tttg-a-t--aa-g-t-c-t-g-a-a-g--ttaaa-gg-ct-g
t-g-g----ct-c-aa--c-c-ata-g-tt---c-g--c-t--ttg--gaa-a-c-tg-t
ca--a-ac--t-t-g-agtg-----c-ag---aag-g-gg-ag-ag-t-ggaatt-cc-a
-t-gt-gta-g-cg-gtg-aa-atg-c-gt-ag--at-a-tatg-g-a-gg-aac-a-cc
--gg-t--g-gc-gaa-ag-cggctc-t---ctg-g-tc-t-g-----------------
--------ta-a-c-tga-cgctga-gg-c-tcg-a--aa-g-c---g-tg-gg-g--ag
-cg-aaca--gg
>Otu00129
atac-gt-aggtg-gcaagcg-tt-gt-c-cgg-atttat-t-gggc--gta-aagc-ga
gc--gca-gg-c-g-g-tttc-t-t--aa-g-t-c-t-g-a-t-g--tgaaa-gc-ct-t
c-g-g----ct-c-aa--c-c-gaa-g-aa-g-t-g--c-a--tcg--gaa-a-c-tg-g
ga--a-ac--t-t-g-agtg-----c-ag---aag-a-gg-ac-ag-t-ggaact-cc-a
-t-gt-gta-g-cg-gtg-aa-atg-c-gt-ag--at-a-tatg-g-a-ag-aac-a-cc
--ag-t--g-gc-gaa-gg-cggctg-t---ctg-g-tc-t-g-----------------
--------ta-a-c-tga-cgctga-gg-c-tcg-a--aa-g-c---a-tg-gg-t--ag
-ca-aaca--gg
>Otu00130
atac-gg-aggat-gcgagcg-tt-at-c-cgg-atttat-t-gggt--tta-aagg-gt
gc--gta-gg-t-g-g-cttg-a-t--aa-g-t-c-a-g-c-g-g--tgaaa-gt-tt-g
t-g-g----ct-c-aa--c-c-ata-a-aa-t-t-g--c-c--gtt--gaa-a-c-tg-t
cg--g-gc--t-t-g-agta-----t-gt---ttg-a-gg-ta-gg-c-ggaatg-cg-t
-a-gt-gta-g-cg-gtg-aa-atg-c-tt-ag--at-a-ttac-g-c-ag-aac-t-cc
-aat----t-gc-gaa-gg-cagctt-a---cta-a-ac-c-a-----------------
--------ta-a-c-tga-cactga-ag-c-acg-a--aa-g-c---g-tg-gg-t--at
-ca-aaca--gg
>Otu00131
atac-gg-aggat-ccaagcg-tt-at-c-cgg-attcat-t-gggt--tta-aagg-gt
cc--gta-gg-c-g-g-attt-t-t--aa-g-t-c-a-g-t-g-g--tgaaa-gc-cg-g
c-a-g----ct-c-aa--c-t-gtc-g-aa-c-t-g--c-c--att--gat-a-c-tg-g
aa--a-tc--t-t-g-agta-----c-aa---atg-a-ag-ta-gg-c-ggaatg-ag-t
-c-at-gta-g-cg-gtg-aa-atg-c-at-ag--at-a-tgac-t-c-ag-aac-a-cc
--ga-t--t-gc-gaa-gg-cagctt-a---cta-a-ca-t-g-----------------
--------ta-a-c-tga-cgctga-gg-g-acg-a--aa-g-c---g-tg-gg-g--ag
-cg-aaca--gg
>Otu00132
atac-gt-agggt-gcgagcg-tt-gt-c-cgg-aattac-t-gggc--gta-aagg-gc
tc--gta-gg-t-g-g-tttg-t-c--gc-g-t-c-g-t-c-t-g--tgaaa-tt-ct-g
g-g-g----ct-t-aa--c-t-ccg-g-gc-g-t-g--c-a--ggc--gat-a-c-gg-g
cat-a-ac--t-t-g-agtg-----c-tg---tag-g-gg-ta-ac-t-ggaatt-cc-t
-g-gt-gta-g-cg-gtg-aa-atg-c-gc-ag--at-a-tcag-g-a-gg-aac-a-cc
--ga-t--g-gc-gaa-gg-caggtt-a---ctg-g-gc-a-g-----------------
--------tt-a-c-tga-cgctga-gg-a-gcg-a--aa-g-c---a-tg-gg-t--ag
-cg-aaca--gg
>Otu00133
atac-gg-aggat-ccaagcg-tt-at-c-cgg-aattat-t-gggt--tta-aagg-gt
cc--gca-gg-c-t-g-tttt-t-t--aa-g-t-c-a-g-a-g-g--tgaaa-tc-ct-g
c-a-g----ct-c-aa--c-t-gta-g-aa-t-t-g--c-c--ttt--gaa-a-c-tg-a
aa--g-ac--t-t-g-agtt-----a-tt---gtg-a-ag-tg-gt-t-agaatg-tg-t
-g-gt-gta-g-cg-gtg-aa-atg-c-at-ag--at-a-tcac-a-c-ag-aat-a-cc
--aa-t--t-gc-gaa-gg-cagatc-a---cta-a-ca-a-t-----------------
--------ta-a-c-tga-cgctca-gg-g-acg-a--aa-g-c---g-tg-gg-t--ag
-cg-aaca--gg
>Otu00134
atac-ga-aggtc-ccgagcg-tt-at-t-cgg-aatcac-t-gggc--gta-aagg-ga
gc--gta-gg-c-t-g-cgtg-g-t--aa-g-t-c-a-g-a-t-g--tgaaa-tc-tc-a
g-g-g----ct-c-aa--c-c-ctg-a-aa-c-t-g--c-a--tcc--gat-a-c-tg-c
ca--c-gc--t-a-g-agta-----a-tg---gag-g-gg-ta-ag-t-ggaatt-ct-c
-a-gt-gta-g-ca-gtg-aa-atg-c-gt-ag--at-a-ttga-g-a-gg-aag-a-cc
--aa-c--g-gc-gaa-gg-cagctt-a---ctg-g-ac-a-t-----------------
--------tt-a-c-tga-cgctga-gg-c-tcg-a--ag-g-c---t-ag-gg-t--ag
-cg-aaag--gg
>Otu00135
atac-ga-agggg-gctagcg-tt-gc-t-cgg-aatcac-t-gggc--gta-aagg-gc
gc--gta-gg-c-g-g-cgtt-t-t--aa-g-t-c-g-g-g-g-g--tgaaa-gc-ct-g
t-g-g----ct-c-aa--c-c-aca-g-aa-t-g-g--c-c--ttc--gat-a-c-tg-g
ga--c-gc--t-t-g-agta-----t-gg---tag-a-gg-tt-gg-t-ggaact-gc-g
-a-gt-gta-g-ag-gtg-aa-att-c-gt-ag--at-a-ttcg-c-a-ag-aac-a-cc
--gg-t--g-gc-gaa-gg-cggcca-a---ctg-g-ac-c-a-----------------
--------tt-a-c-tga-cgctga-gg-c-gcg-a--aa-g-c---g-tg-gg-g--ag
-ca-aaca--gg
>Otu00136
atac-gg-agggt-gcgagcg-tt-aa-t-cgg-aattac-t-gggc--gta-aagc-gc
ac--gca-gg-c-g-g-attg-t-t--aa-g-c-t-a-g-a-g-g--tgaaa-gc-cc-c
g-c-g----ct-c-aa--c-g-tgg-g-aa-t-t-g--c-c--ttt--aga-a-c-tg-g
ca--g-tc--t-a-g-agtc-----t-tg---gag-a-gg-gg-ag-t-ggaatt-cc-a
-g-gt-gta-g-cg-gtg-aa-atg-c-gt-ag--ag-a-tctg-g-a-gg-aac-a-tc
--ag-t--g-gc-gaa-gg-cgactc-c---ctg-g-cc-a-a-----------------
--------ag-a-c-tga-cgctca-tg-t-gcg-a--aa-g-t---g-tg-gg-t--ag
-cg-aaca--gg
>Otu00137
atac-gg-agggt-gcgagcg-tt-aa-t-cgg-aattac-t-gggc--gta-aagc-gc
gc--gta-gg-c-g-g-tctg-t-t--aa-g-t-c-a-g-c-t-g--tgaaa-gc-cc-c
g-g-g----ctt--aa--c-c-tgg-g-aa-c-t-g--c-a--gtt--gat-a-c-tg-g
ca--g-gc--t-a-g-agta-----c-ga---gag-a-gg-ga-gg-t-agaatt-cc-a
-t-gt-gta-g-cg-gtg-aa-atg-c-gt-ag--at-a-tatg-g-a-gg-aat-a-cc
--ag-t--g-gc-gaa-gg-cggcct-c---ctg-g-ct-c-g-----------------
--------at-a-c-tga-cgctga-gg-t-gcg-a--aa-g-c---g-tg-gg-t--ag
-ca-aaca--gg
>Otu00138
atac-gg-agggt-gcgagcg-tt-aa-t-cgg-aattac-t-gggc--gta-aagc-gc
ac--gta-gg-t-g-g-tttg-a-t--aa-g-t-c-g-g-a-t-g--tgaaa-tc-cc-c
g-g-g----ct-t-aa--c-c-tgg-g-aa-t-t-g--c-a--ttc--gat-a-c-tg-t
ct--c-ac--t-a-g-agtc-----t-ag---cag-a-gg-aa-tg-c-ggaatt-cc-g
-g-gt-gta-g-cg-gtg-aa-atg-c-gt-ag--ag-a-tccg-g-a-gg-aac-a-tc
--ag-t--g-gc-gaa-gg-cggcat-t---ctg-g-gc-t-a-----------------
--------ag-a-c-tga-cactga-gg-t-gcg-a--aa-g-c---g-tg-gg-g--ag
-ca-aaca--gg
>Otu00139
atac-gt-agggt-gcaagcg-tt-aa-t-cgg-aattac-t-gggc--gta-aagc-gt
gc--gca-gg-c-g-g-tttt-g-t--aa-g-t-c-t-g-t-c-g--tgaaa-tc-cc-c
g-g-g----ct-c-aa--c-c-tgg-g-aa-t-t-g--c-g--atg--gag-a-c-tg-c
aa--g-gc--t-a-g-aatc-----t-gg---cag-a-gg-gg-gg-t-agaatt-cc-a
-c-gt-gta-g-ca-gtg-aa-atg-c-gt-ag--ag-a-tgtg-g-a-gg-aac-a-cc
-gat----g-gc-gaa-gg-cagccc-c---ctg-g-gt-c-a-----------------
--------ag-a-t-tga-cgctca-tg-c-acg-a--aa-g-c---g-tg-gg-g--ag
-ca-aaca--gg
>Otu00140
atac-gg-gggat-gcaagcg-tt-at-c-cgg-aatcat-t-gggc--gta-aagc-gc
ct--gta-gg-t-t-g-ttta-a-t--aa-g-t-c-t-g-t-t-g--ttaaa-ga-ct-a
g-g-g----ct-t-aa--c-c-cta-g-ga-a-a-g--c-a--atg--gaa-a-c-ta-c
ta--g-ac--t-a-g-agta-----t-ga---tag-g-gg-ta-ga-g-ggaatt-tc-t
-a-gt-gta-g-cg-gtg-aa-atg-c-gt-ag--at-a-ttag-a-a-ag-aac-a-cc
--gg-t--g-gc-gaa-gg-cgctct-a---ctg-g-at-c-a-----------------
--------tt-a-c-tga-cactca-ga-g-gcg-a--aa-g-c---t-ag-gg-t--ag
-ca-aaag--gg
>Otu00141
atac-gg-agggt-gcgagcg-tt-aa-t-cgg-aattac-t-gggc--gta-aagc-gc
gc--gta-gg-c-g-g-ttgt-t-t--aa-g-t-c-a-g-c-t-g--tgaaa-gc-cc-c
g-g-g----ctt--aa--c-c-tgg-g-aa-t-t-g--c-a--gtt--gat-a-c-tg-g
cc--a-ac--t-a-g-agtg-----c-ga---gag-a-gg-ga-gg-t-agaatt-cc-a
-c-gt-gta-g-cg-gtg-aa-atg-c-gt-ag--at-a-tgtg-g-a-gg-aat-a-cc
--ag-t--g-gc-gaa-gg-cggcct-c---ctg-g-ct-c-g-----------------
--------ac-a-c-tga-cgctga-gg-t-gcg-a--aa-g-c---g-tg-gg-g--ag
-ca-aaca--gg
>Otu00142
atac-gg-agggt-gcgagcg-tt-gt-c-cgg-atttat-t-gggt--tta-aagg-gt
gc--gta-gg-c-g-g-ccta-t-t--aa-g-t-c-a-g-t-g-g--tgaaa-gg-ta-t
c-a-g----ct-t-aa--c-t-gat-g-ac-g-t-g--c-c--att--gaa-a-c-tg-a
ta--g-gc--t-t-g-agta-----c-ag---acg-a-gg-ta-gg-c-ggaatt-ta-t
-g-gt-gta-g-cg-gtg-aa-atg-c-at-ag--at-a-ccat-a-a-ag-aac-a-cc
--ga-t--a-gc-gaa-gg-cagctt-a---cta-g-ac-t-g-----------------
--------ag-a-c-tga-cgctga-gg-c-acg-a--aa-g-c---g-tg-gg-g--ag
-cg-aaca--gg
>Otu00143
atac-ag-agggc-tcaagcg-tt-aa-t-cgg-aatcac-t-gggc--tta-aagg-gt
cc--gca-gg-c-g-g-atta-g-c--aa-g-t-a-t-c-t-t-g--tgaaa-ta-cc-a
t-c-g----ct-c-aa--c-g-atg-g-aa-c-t-g--c-t--cgg--taa-a-c-tg-c
ta--g-tc--t-t-g-aaca-----c-gg---tag-g-gg-cc-at-c-ggaact-ct-a
-g-gt-gga-g-cg-gtg-aa-atg-c-gt-ag--at-a-tcta-g-a-gg-aac-g-cc
--ag-a--g-gc-gaa-gg-cggatg-g---ctg-g-gc-c-g-----------------
--------tt-g-t-tga-cgctca-gg-g-acg-a--aa-g-c---a-tg-gg-t--ag
-cg-aacg--gg
>Otu00144
atac-gg-aggat-gcaagcg-tt-at-c-cgg-aattat-t-gggc--gta-aagg-gt
cc--gca-gg-t-g-g-ttag-t-c--aa-g-t-c-a-g-c-t-g--tcaaa-ta-ct-c
a-g-g----ct-t-aa--c-t-tgg-g-gg-t-t-g--c-a--gtt--gaa-a-c-tg-a
tt--g-ac--t-a-g-agta-----c-gg---aag-g-gg-ta-ga-g-ggaatt-cc-t
-a-gt-gta-g-cg-gtg-aa-atg-c-gt-ag--at-a-ttag-g-a-ag-aac-a-cc
--ag-t--g-gc-gaa-gg-cgctct-a---ctg-g-ac-c-t-----------------
--------gt-a-c-tga-cactga-gg-g-acg-a--aa-g-c---t-ag-gg-g--ag
-cg-aaag--gg
>Otu00145
atac-ga-aggtc-ccgagcg-tt-at-t-cgg-aatcac-t-gggc--gta-aagg-ga
gc--gta-gg-c-g-g-cgtg-g-t--aa-g-t-c-a-g-a-t-g--tgaaa-gc-cc-a
a-g-g----ct-c-aa--c-c-ttg-g-aa-c-t-g--c-a--ttc--gat-a-c-tg-c
ca--t-gc--t-a-g-agta-----g-tg---gag-a-gg-ta-aa-t-ggaatt-tt-g
-g-gt-gta-g-ca-gtg-aa-atg-c-gt-gg--at-a-tcca-a-a-gg-aag-a-cc
--aa-t--g-gc-gaa-gg-caattt-a---ctg-g-ac-a-c-----------------
--------tt-a-c-tga-cgctga-gg-c-tcg-a--ag-g-c---t-ag-gg-g--ag
-cg-aaag--gg
>Otu00146
atac-gg-agggg-tctagcg-tt-at-t-cgg-aattac-t-gggc--gta-aagc-ga
gc--gta-gg-c-g-g-attt-g-t--aa-g-t-t-g-g-a-g-g--tgaaa-tc-cc-a
g-a-g----ct-t-aa--c-t-ctg-g-aa-c-t-g--c-c--ttc--aaa-a-c-ta-c
at--t-tc--t-t-g-agtt-----t-gg---tag-a-gg-ag-ag-t-ggaatt-cc-t
-a-gt-gta-g-ag-gtg-aa-att-c-gt-ag--at-a-ttag-g-a-gg-aac-a-cc
--ag-t--g-gc-gaa-gg-cgactc-t---ctg-g-gc-c-a-----------------
--------at-a-c-tga-cgctga-gg-t-tcg-a--aa-g-c---a-tg-gg-t--ag
-cg-aaca--gg
>Otu00147
atac-gg-agggt-gcaagcg-tt-at-c-cgg-aatcat-t-gggt--tta-aagg-gt
cc--gta-gg-c-g-g-acaa-a-t--aa-g-t-c-a-g-a-g-g--tgaaa-tc-ct-g
c-a-g----ct-c-aa--c-t-gta-g-aa-c-t-g--c-c--ttt--gat-a-c-tg-t
tt--g-tc--t-t-g-agtt-----a-tt---gtg-a-ag-tg-gt-t-agaata-tg-t
-a-gt-gta-g-cg-gtg-aa-atg-c-at-ag--at-a-ttac-a-t-ag-aat-a-cc
-gat----t-gc-gaa-gg-cagatc-a---cta-a-ca-a-t-----------------
--------at-a-c-tga-cgctga-tg-g-acg-a--aa-g-c---g-tg-gg-g--ag
-cg-aaca--gg
>Otu00148
atac-ga-ggggt-gcaagcg-tt-gt-c-cgg-aatcac-t-gggc--gta-aagg-gt
cc--gta-gg-c-g-t-ctca-a-a--aa-g-t-c-a-t-t-t-g--ttaaa-ta-ca-c
c-g-g----ct-t-aa--c-c-ggt-g-ac-c-t-g--c-a--ttt--gaa-a-c-ta-t
tg--a-ga--t-a-g-agta-----t-ag---gag-a-gg-aa-ag-t-ggaatt-cc-t
-g-gt-gta-g-cg-gtg-ac-atg-c-gt-ag--at-a-tcag-g-a-gg-aac-a-cc
--aa-t--g-gc-gaa-gg-cagctt-t---ctg-g-cc-t-a-----------------
--------tt-a-c-tga-cgctga-gg-g-acg-a--aa-g-c---g-tg-gg-g--ag
-cg-aaca--gg
>Otu00149
atac-gg-agggt-gcgagcg-tt-aa-t-cgg-aattac-t-gggc--gta-aagc-gc
at--gca-gg-c-g-g-ttcg-t-t--aa-g-t-t-a-g-a-t-g--tgaaa-gc-cc-c
g-g-g----ct-t-aa--c-c-tgg-g-ag-t-t-g--c-a--ttt--aag-a-c-tg-g
cg--a-gc--t-a-g-agtc-----t-tg---tag-a-gg-gg-gg-t-agaatt-tc-a
-g-gt-gta-g-cg-gtg-aa-atg-c-gt-ag--ag-a-tctg-a-a-gg-aat-a-cc
--gg-t--g-gc-gaa-gg-cggccc-c---ctg-g-ac-a-a-----------------
--------ag-a-c-tga-cgctca-ga-t-gcg-a--aa-g-c---g-tg-gg-t--ag
-ca-aaca--gg
>Otu00150
atac-gg-agggt-gcaagcg-tt-aa-t-cgg-aattac-t-gggc--gta-aagc-gc
ac--gca-gg-c-g-g-tctg-t-t--aa-g-t-c-a-g-a-t-g--tgaaa-gc-cc-c
g-g-g----ct-t-aa--c-c-tgg-g-aa-c-t-g--c-a--ttt--gat-a-c-tg-g
ca--g-ac--t-a-g-agta-----t-gg---gag-a-ga-ga-ag-t-ggaatt-cc-a
-c-at-gta-g-cg-gtg-aa-atg-c-gt-ag--ag-a-tgtg-g-a-gg-aac-a-tc
--ag-t--g-gc-gaa-gg-cgactt-c---ttg-g-cc-c-a-----------------
--------at-a-c-tga-cgctca-gg-t-gcg-a--aa-g-c---g-tg-gg-g--ag
-ca-aaca--gg
>Otu00151
atac-gg-agggt-gcaagcg-tt-gt-t-cgg-aattac-t-gggc--gta-aagc-gc
gc--gta-gg-c-g-g-ctat-c-t--aa-g-t-c-a-g-a-t-g--tgaaa-gc-cc-g
c-g-g----ct-c-aa--c-c-gtg-g-aa-g-t-g--c-a--ttt--gaa-a-c-tg-g
gt--a-gc--t-t-g-agta-----c-tg---gag-g-gg-gt-ag-t-ggaatt-cc-c
-g-gt-gta-g-ag-gtg-aa-att-c-gt-ag--at-a-tcgg-g-a-gg-aat-a-cc
--gg-t--g-gc-gaa-gg-cgacta-c---ctg-g-cc-a-g-----------------
--------at-a-c-tga-cgctga-gg-t-gcg-a--aa-g-c---g-tg-gg-g--ag
-ca-aaca--gg
>Otu00152
atac-ga-agggg-gcgagcg-tt-gt-t-cgg-aattac-t-gggc--gta-aagg-gc
gc--gta-gg-c-g-g-ctct-t-t--aa-g-t-t-a-g-g-c-g--tgaaa-gc-cc-c
g-g-g----ct-c-aa--c-c-tgg-g-aa-c-t-g--c-g--ctt--aag-a-c-tg-g
ag--a-gc--t-a-g-aaaa-----c-gg---aag-a-gg-gt-ag-t-ggaatt-cc-c
-a-gt-gta-g-ag-gtg-aa-att-c-gt-ag--at-a-ttgg-g-a-ag-aac-a-cc
--ag-t--g-gc-gaa-ag-cggcta-c---ctg-g-tc-c-g-----------------
--------ga-t-t-tga-cgctga-gg-c-gcg-a--aa-g-c---g-tg-gg-g--ag
-ca-aaca--gg
>Otu00153
atac-gg-aggat-ccaagcg-tt-at-c-cgg-aattat-t-gggt--tta-aagg-gt
cc--gta-gg-t-g-g-ttat-t-t--aa-g-t-c-a-g-a-g-g--tgaaa-tc-ct-g
c-c-g----ct-t-aa--c-g-gta-g-aa-c-t-g--c-c--ttt--gat-a-c-tg-a
tt--a-ac--t-t-g-agtt-----a-tt---gtg-a-ag-ta-gt-t-agaata-tg-t
-a-gt-gta-g-cg-gtg-aa-atg-c-at-ag--at-a-ttac-a-t-ag-aat-a-cc
--ga-t--t-gc-gaa-gg-cagatt-a---cta-a-ca-a-t-----------------
--------at-a-c-tga-cactga-gg-g-acg-a--aa-g-c---g-tg-gg-t--ag
-cg-aaca--gg
>Otu00154
atac-gg-agggg-gttagcg-tt-gt-t-cgg-aattac-t-gggc--gta-aagc-gc
gc--gta-gg-c-g-g-gttg-t-t--aa-g-t-t-a-g-a-g-g--tgaaa-tc-cc-g
g-g-g----ct-c-aa--c-c-ccg-g-aa-c-t-g--c-c--ttt--aat-a-c-tg-g
ca--a-cc--t-a-g-agtt-----c-ga---gag-a-gg-tg-ag-t-ggaatt-cc-g
-a-gt-gta-g-ag-gtg-aa-att-c-gt-ag--at-a-ttcg-g-a-gg-aac-a-cc
-agt----g-gc-gaa-gg-cggctc-a---ctg-g-ct-c-g-----------------
--------at-a-c-tga-cgctga-gg-t-gcg-a--aa-g-t---g-tg-gg-g--ag
-ca-aaca--gg
>Otu00155
atac-gg-agggg-gttagcg-tt-gt-t-cgg-aattac-t-gggc--gta-aagc-gc
ac--gta-gg-c-g-g-acca-g-t--ca-g-t-c-a-g-g-g-g--tgaaa-tc-cc-g
g-g-g----ct-c-aa--c-c-ccg-g-aa-c-t-g--c-c--ttt--gat-a-c-tg-c
tg--g-tc--t-a-g-agat-----c-ga---gag-a-gg-tg-ag-t-ggaatt-cc-g
-a-gt-gta-g-ag-gtg-aa-att-c-gt-ag--at-a-ttcg-g-a-gg-aac-a-cc
-agt----g-gc-gaa-gg-cggctc-a---ctg-g-ct-c-g-----------------
--------at-a-c-tga-cgctga-gg-t-gcg-a--aa-g-c---g-tg-gg-g--ag
-ca-aaca--gg
>Otu00156
atac-gt-atgtc-gcaagcg-tt-at-c-cgg-aattat-t-gggc--gta-aagc-gc
gt--cta-gg-c-g-g-tctt-t-t--aa-g-t-c-t-g-a-t-g--tgaaa-at-gc-g
g-g-g----ct-c-aa--c-t-ccg-t-at---t-g--c-g--ttg--gaa-a-c-tg-g
aa--g-ac--t-a-g-agta-----t-ca---gag-a-gg-tg-gg-c-ggaact-ac-a
-a-gt-gta-g-ag-gtg-aa-att-c-gt-ag--at-a-tttg-t-a-gg-aat-g-cc
--ga-t--t-gg-gaa-gc-cagctc-a---ctg-g-at-g-a-----------------
--------at-a-c-tgacg-ctga-ag-c-gcg-a--aa-g-c---g-tg-gg-g--ag
-ca-aacc--gg
>Otu00157
atac-gg-agggt-gcaagcg-tt-gt-c-cgg-atttat-t-gggt--tta-aagg-gt
gc--gta-gg-c-g-g-atct-t-t--aa-g-t-c-a-g-t-g-g--tgaaa-gc-ct-g
c-a-g----ct-t-aa--c-t-gta-g-aa-c-t-g--c-c--att--gat-a-c-tg-g
ag--g-tc--t-t-g-agta-----c-ac---tag-a-gg-ta-gg-c-ggaatt-ta-t
-g-gt-gta-g-cg-gtg-aa-atg-c-at-ag--at-a-ccat-a-a-ag-aac-a-cc
--ta-t--a-gc-gta-gg-cagctt-a---ctg-g-ag-t-g-----------------
--------ta-a-c-tga-cgctga-gg-c-acg-a--aa-g-c---a-tg-gg-g--ag
-cg-aaca--gg
>Otu00158
atac-gg-agggg-gctagcg-tt-gt-t-cgg-aattac-t-gggc--gta-aagc-gc
ac--gta-gg-c-g-g-actg-g-a--aa-g-t-c-a-g-a-g-g--tgaaa-tc-cc-a
g-g-g----ct-c-aa--c-c-ttg-g-aa-c-t-g--c-c--ttt--gaa-a-c-ta-t
ca--g-tc--t-g-g-agtt-----c-ga---gag-a-gg-tg-ag-t-ggaatt-cc-g
-a-gt-gta-g-ag-gtg-aa-att-c-gt-ag--at-a-ttcg-g-a-gg-aac-a-cc
--ag-t--g-gc-gaa-gg-cggctc-a---ctg-g-ct-c-g-----------------
--------at-a-c-tga-cgctga-gg-t-gcg-a--aa-g-c---g-tg-gg-g--ag
-ca-aaca--gg
>Otu00159
agac-gg-aggat-gcaagtg-tt-at-c-cgg-aatcac-t-gggc--gta-aagc-gt
ct--gta-gg-t-g-g-ttta-a-t--aa-g-t-c-a-a-c-t-g--ttaaa-gc-tt-g
g-a-g----ct-c-aa--c-t-tca-a-aa-t-t-g--c-a--gtc--gaa-a-c-ta-t
ta--g-ac--t-a-g-agta-----t-ag---tag-g-gg-ta-aa-g-ggaatt-tc-c
-a-gt-gga-g-cg-gtg-aa-atg-c-gt-ag--ag-a-ttgg-a-a-ag-aac-a-cc
--aa-t--g-gc-gaa-gg-cacttt-a---ctg-g-gc-t-a-----------------
--------tt-a-c-tga-cactca-ga-g-acg-a--aa-g-c---t-ag-gg-g--ag
-ca-aatg--gg
>Otu00160
atac-ga-agggg-gctagcg-tt-gt-t-cgg-aattac-t-gggc--gta-aagc-gc
ac--gta-gg-c-g-g-atat-t-t--aa-g-t-c-a-g-g-g-g--tgaaa-tc-cc-g
c-a-g----ct-c-aa--c-t-gcg-g-aa-c-t-g--c-c--ttt--gat-a-c-tg-g
gt--a-tc--t-t-g-agta-----t-gg---aag-a-gg-ta-ag-t-ggaatt-cc-g
-a-gt-gta-g-ag-gtg-aa-att-c-gt-ag--at-a-ttcg-g-a-gg-aac-a-cc
--ag-t--g-gc-gaa-gg-cggctt-a---ctg-g-tc-c-a-----------------
--------tt-a-c-tga-cgctga-gg-t-gcg-a--aa-g-c---g-tg-gg-g--ag
-ca-aaca--gg
>Otu00161
agac-gg-aggat-gcaagcg-tt-at-c-cgg-aattat-t-gggc--gta-aagc-gt
cc--gta-gg-t-g-g-caca-t-c--aa-g-t-c-t-g-t-t-t--ttaaa-tc-gt-g
c-a-g----ct-c-aa--c-t-gca-t-ac-t-g-g--g-a--atg--gaa-a-c-tg-a
tg--a-gc--t-a-g-agtt-----c-gg---tag-g-gg-ca-ga-g-ggaatt-cc-c
-g-gt-gta-g-cg-gtg-aa-atg-c-gt-ag--at-a-tcgg-g-a-ag-aac-a-cc
--ag-t--g-gc-gaa-ag-cgctct-g---ctg-g-gc-c-t-----------------
--------ga-a-c-tga-cactga-tg-g-acg-a--aa-g-c---t-ag-gg-g--ag
-cg-aaag--gg
>Otu00162
atac-gg-agggt-gcaagcg-tt-aa-t-cgg-aatcac-t-gggc--gta-aagc-gc
gc--gta-gg-c-g-g-tttg-g-t--aa-g-t-c-a-g-a-t-g--tgaaa-gc-cc-c
g-g-g----ct-t-aa--c-c-tgg-g-aa-c-t-g--c-a--ttt--gat-a-c-tg-c
ct--g-ac--t-a-g-agta-----t-gg---tag-a-gg-ga-ag-t-ggaatt-cc-a
-c-at-gta-g-cg-gtg-aa-atg-c-gt-ag--ag-a-tgtg-g-a-gg-aac-a-cc
--ag-t--g-gc-gaa-gg-cgactt-c---ctg-g-ac-c-a-----------------
--------at-a-c-tga-cgctga-gg-t-gcg-a--aa-g-c---g-tg-gg-g--ag
-ca-aaca--gg
>Otu00163
atac-gg-agggc-gcaagcg-tt-ac-t-cgg-aatcac-t-gggc--gta-aaga-gc
gt--gta-gg-c-g-g-gtga-a-t--aa-g-t-t-t-g-a-a-g--tgaaa-tc-ct-a
t-a-g----ct-c-aa--c-t-ata-g-aa-c-t-g--c-t--ttg--aaa-a-c-tg-t
tc--a-cc--t-a-g-aata-----t-gg---gag-a-gg-ta-ga-t-ggaatt-tc-t
-g-gt-gta-g-gg-gta-aa-atc-c-gt-ag--ag-a-tcag-a-a-gg-aat-a-cc
--ga-t--t-gc-gaa-gg-cgatct-a---ctg-g-aa-c-a-----------------
--------tt-a-t-tga-cgctga-ga-c-gcg-a--aa-g-c---g-tg-gg-g--ag
-ca-aaca--gg
>Otu00164
atac-gg-aggat-gcaagcg-tt-at-c-cgg-aatcat-t-gggc--gta-aaga-gt
ct--gta-gg-t-g-g-catt-t-c--aa-g-t-c-t-a-t-t-g--tcaaa-gt-tc-g
a-a-g----ct-t-aa--c-t-tcg-a-ga-a-g-g--c-g--gta--gaa-a-c-tg-a
aa--a-gc--t-a-g-aggt-----a-ag---cag-g-gg-ta-ga-g-ggaatt-cc-c
-a-gt-gta-g-cg-gtg-aa-atg-c-gt-ag--ag-a-ttgg-g-a-ag-aac-a-cc
--ag-t--g-gc-gaagg--cgctct-a---ctg-g-gc-t-t-----------------
--------ta-a-c-tga-cactaa-ga-g-acg-a--aa-g-c---t-ag-gg-t--ag
-cg-aaag--gg
>Otu00165
atac-gg-agggg-gttagcg-tt-gt-t-cgg-aattac-t-gggc--tta-aaga-gt
tc--gta-gg-t-g-g-ttga-a-a--aa-g-t-t-g-g-t-g-g--tgaaa-tc-cc-a
g-a-g----ct-t-aa--c-t-ctg-g-aa-c-t-g--c-c--atc--aaa-a-c-tt-t
tc--a-gc--t-a-g-agta-----t-ga---tag-a-gg-aa-ag-c-agaatt-tc-t
-a-gt-gta-g-ag-gtg-aa-att-c-gt-ag--at-a-ttag-a-a-ag-aat-a-cc
--aa-t--t-gc-gaa-gg-cagctt-t---ctg-g-at-c-a-----------------
--------tt-a-c-tga-cactga-gg-a-acg-a--aa-g-c---a-tg-gg-t--ag
-cg-aaga--gg
>Otu00166
atac-ga-agggg-gctagcg-tt-gt-t-cgg-aattac-t-gggc--gta-aagc-gc
ac--gta-gg-c-g-g-actt-t-t--aa-g-t-c-a-g-a-t-g--tgaaa-tc-cc-g
a-g-g----ct-c-aa--c-c-tcg-g-aa-c-t-g--c-a--ttt--gaa-a-c-tg-g
ga--g-tc--t-a-g-agat-----c-ag---gag-a-gg-tt-ag-c-ggaata-cc-g
-a-gt-gta-g-ag-gtg-aa-att-c-gt-ag--at-a-ttcg-g-t-gg-aac-a-cc
--ag-t--g-gc-gaa-gg-cggcta-a---ctg-g-ac-t-g-----------------
--------at-a-c-tga-cgctga-gg-t-gcg-a--aa-g-t---g-tg-gg-g--ag
-ca-aaca--gg
>Otu00167
atac-ga-agggg-gctagcg-tt-gt-t-cgg-atttac-t-gggc--gta-aagc-gc
ac--gta-gg-c-g-g-atcg-t-t--aa-g-t-g-a-g-g-g-g--tgaaa-tc-cc-a
g-g-g----ct-c-aa--c-c-ctg-g-aa-c-t-g--c-c--ttt--cat-a-c-tg-g
cg--a-tc--t-g-g-agtt-----c-ga---gag-a-gg-tg-ag-t-ggaatt-cc-g
-a-gt-gta-g-ag-gtg-aa-att-c-gt-ag--at-a-ttcg-g-a-gg-aac-a-cc
--ag-t--g-gc-gaa-gg-cggctc-a---ctg-g-ct-c-g-----------------
--------at-a-c-tga-cgctga-gg-t-gcg-a--aa-g-c---g-tg-gg-g--ag
-ca-aaca--gg
>Otu00168
atac-gg-agggt-gcgagcg-tt-aa-t-cgg-aattac-t-gggc--gta-aagc-gc
at--gca-gg-t-g-g-atga-t-t--aa-g-t-c-a-g-a-t-g--tgaaa-gc-cc-g
g-g-g----ct-c-aa--c-c-tcg-g-aa-t-a-g--c-a--ttt--gaa-a-c-tg-g
tc--a-tc--t-a-g-agta-----c-tg---tag-a-gg-gg-gg-t-agaatt-tc-a
-g-gt-gta-g-cg-gtg-aa-atg-c-gt-ag--ag-a-tctg-a-a-gg-aat-a-cc
--gg-t--g-gc-gaa-gg-cggccc-c---ctg-g-ac-a-g-----------------
--------at-a-c-tga-cactca-ga-t-gcg-a--aa-g-c---g-tg-gg-g--ag
-ca-aaca--gg
>Otu00169
atac-gg-agggt-ccgagcg-tt-at-c-cgg-aatcat-t-gggt--tta-aagg-gt
cc--gta-gg-c-g-g-gcct-g-t--aa-g-t-c-a-g-a-g-g--tgaaa-gg-cc-a
c-g-g----ct-c-aa--c-c-gtg-g-ga-c-t-g--c-c--ttt--gat-a-c-tg-c
ag--g-tc--t-t-g-agtc-----g-tt---gtg-g-ag-tt-gc-c-ggaaca-tg-t
-g-gt-gta-g-cg-gtg-aa-atg-c-at-ag--at-a-tcac-a-t-ag-aac-a-cc
-gat----c-gc-gaa-gg-caggta-a---cta-a-ca-a-c-----------------
--------gt-a-c-tga-cgctga-tg-g-acg-a--aa-g-c---g-tg-gg-g--ag
-cg-aacg--gg
>Otu00170
atac-gg-aggga-gctagcg-tt-gt-t-cgg-aattac-t-gggc--gta-aagg-gc
gt--gta-gg-c-t-g-tttg-a-t--ta-g-t-c-a-g-a-g-g--tgaaa-tc-cc-t
a-a-g----ct-c-aa--c-t-tag-g-aa-c-t-g--c-c--ttt--gat-a-c-ta-t
ca--t-ac--t-a-g-agat-----c-ga---gag-a-ag-tt-ag-c-ggaatt-cc-a
-a-gt-gta-g-ag-gtg-aa-att-c-gt-ag--at-a-tttg-g-a-ag-aac-a-cc
--tg-t--g-gc-gaa-ag-cggcta-a---ctg-g-ct-c-g-----------------
--------tt-t-c-tga-cgctga-ga-c-gcg-a--aa-g-c---g-tg-gg-t--ag
-ca-aaca--gg
>Otu00171
atac-ga-actgc-gcaaacg-tt-at-t-cgg-aatcac-t-gggc--tta-aagg-gt
gc--gta-gg-c-g-g-gtta-g-t--ag-g-t-c-a-g-a-t-g--tgaaa-gc-cc-a
c-g-g----ct-c-aa--c-c-gtg-g-aa-t-t-g--c-g--ttt--gaa-a-c-ca-c
ta--g-tc--t-t-g-aggg-----g-at---cag-a-gg-ag-ag-c-ggaact-ga-t
-g-gt-gga-g-cg-gtg-aa-atg-c-gt-tg--at-a-tcat-c-a-gg-aac-a-cc
--gg-t--g-gc-gaa-ag-cggctc-t---ctg-g-ga-t-c-----------------
--------tt-t-c-tga-cgctga-gg-c-acg-a--aa-g-c---t-ag-gg-g--ag
-cg-aacg--gg
>Otu00172
atac-gg-aggat-gcaagcg-tt-at-t-cgg-aattat-t-gggc--gta-aagc-gt
cc--gca-gg-t-g-g-tact-t-c--aa-g-t-c-t-g-c-t-g--tcaaa-ga-cc-g
a-a-g----ct-c-aa--c-t-tcg-g-gt-a-g-g--c-a--gtg--gaa-a-c-tg-a
ag--a-ac--t-a-g-agta-----c-gg---tag-g-gg-ta-ga-g-ggaatt-tc-c
-a-gt-gta-g-cg-gtg-aa-atg-c-gt-ag--ag-a-ttgg-a-a-ag-aac-a-cc
--ag-t--g-gc-gaa-gg-cgctct-a---ctg-g-ac-c-t-----------------
--------gt-a-c-tga-cactca-gg-g-acg-a--aa-g-c---t-ag-gg-t--ag
-cg-aaag--gg
>Otu00173
atac-ga-agggg-gcgagcg-tt-gt-t-cgg-aattac-t-gggc--gta-aagg-ga
gc--gca-gg-c-g-g-ttca-t-t--ta-g-t-t-a-g-g-c-g--tgaaa-gc-cc-c
g-g-g----ct-c-aa--c-c-tgg-g-aa-c-t-g--c-g--ctt--aat-a-c-tg-a
tg--a-gc--t-a-g-aaaa-----c-ag---aag-a-gg-at-ag-t-ggaatt-cc-c
-a-gt-gta-g-ag-gtg-aa-att-c-gt-ag--at-a-ttgg-g-a-ag-aac-a-cc
--gg-t--g-gc-gaa-ag-cggcta-t---ctg-g-tc-t-g-----------------
--------at-t-t-tga-cgctga-gg-c-tcg-a--aa-g-c---g-tg-gg-g--ag
-ca-aaca--gg
>Otu00174
atac-ga-agggt-gcaagcg-tt-ac-t-cgg-aattac-t-gggc--gta-aagc-gt
gc--gta-gg-t-g-g-tcgt-t-t--aa-g-t-c-c-g-t-t-g--tgaaa-gc-cc-t
g-g-g----ct-c-aa--c-c-tgg-g-aa-c-t-g--c-a--gtg--gat-a-c-tg-g
gc--g-ac--t-a-g-aatg-----t-gg---tag-a-gg-gt-ag-c-ggaatt-cc-t
-g-gt-gta-g-ca-gtg-aa-atg-c-gt-ag--ag-a-tcag-g-a-gg-aac-a-tc
--ca-t--g-gc-gaa-gg-cagcta-c---ctg-g-ac-c-a-----------------
--------ac-a-t-tga-cactga-gg-c-acg-a--aa-g-c---g-tg-gg-g--ag
-ca-aaca--gg
>Otu00175
atac-gg-agggg-gctagcg-tt-gt-t-cgg-atttac-t-gggc--gta-aagg-gc
gc--gta-gg-c-g-g-tatg-c-c--aa-g-t-c-a-g-g-g-g--tgaaa-gg-cc-t
g-g-g----ct-c-aa--c-c-cag-g-aa-c-t-g--c-c--ttt--gaa-a-c-tg-g
ca--a-ac--t-a-g-agtc-----c-ga---tag-a-gg-at-gg-c-ggaatt-cc-c
-a-gt-gta-g-ag-gtg-aa-att-c-gt-ag--at-a-ttgg-g-a-ag-aac-a-cc
--ag-t--g-gc-gaa-gg-cggcca-t---ctg-g-at-c-g-----------------
--------gc-a-c-tga-cgctga-gg-c-gcg-a--aa-g-c---g-tg-gg-g--ag
-ca-aaca--gg
>Otu00176
atac-gg-agggg-gttagcg-tt-gt-t-cgg-aattac-t-gggc--gta-aagc-gt
ac--gta-gg-c-g-g-acta-t-t--aa-g-t-c-a-g-a-g-g--tgaaa-tc-cc-a
g-g-g----ct-c-aa--c-c-ctg-g-aa-c-t-g--c-c--ttt--gat-a-c-tg-g
ta--g-tc--t-t-g-agtt-----c-ga---gag-a-gg-tg-ag-t-ggaata-cc-g
-a-gt-gta-g-ag-gtg-aa-att-c-gt-ag--at-a-ttcg-g-t-gg-aac-a-cc
-agt----g-gc-gaa-gg-cggctc-a---ctg-g-ct-c-g-----------------
--------at-a-c-tga-cgctga-gg-t-acg-a--aa-g-t---g-tg-gg-g--ag
-ca-aaca--gg
>Otu00177
atac-gg-agggt-gcaagcg-tt-aa-t-cgg-aattac-t-gggc--gta-aagc-gc
gc--gta-gg-t-g-g-ttaa-t-t--aa-g-t-c-a-g-a-t-g--tgaaa-gc-cc-c
g-g-g----ct-c-aa--c-c-tgg-g-aa-c-t-g--c-a--ttt--gat-a-c-tg-g
tt--a-ac--t-a-g-agta-----t-gg---tag-a-gg-ga-ag-t-ggaatt-cc-a
-c-at-gta-g-cg-gtg-aa-atg-c-gt-ag--ag-a-tgtg-g-a-gg-aac-a-cc
--ag-t--g-gc-gaa-gg-cgactt-c---ctg-g-ac-c-a-----------------
--------at-a-c-tga-cactga-gg-t-gcg-a--aa-g-c---g-tg-gg-t--ag
-ca-aaca--gg
>Otu00178
atac-gt-agggt-gcaagcg-tt-aa-t-cgg-aattac-t-gggc--gta-aagc-gt
gc--gca-gg-c-g-g-ttta-c-t--aa-g-a-c-a-g-g-t-g--tgaaa-t--cccc
g-g-g----ct-t-aa--c-c-tgg-g-aa-c-t-g--c-a--tct--gtg-a-c-ta-g
ta--g-ac--t-a-g-agtt-----t-gg---cag-a-gg-gg-gg-t-ggaatt-cc-t
-g-gt-gta-g-ca-gtg-aa-atg-c-gt-ag--at-a-tcag-g-a-gg-aac-a-cc
--ga-t--g-gc-gaa-gg-cagccc-c---ctg-g-gc-c-a-----------------
--------cc-a-c-tga-cgctca-tg-c-acg-a--aa-g-c---g-tg-gg-g--ag
-ca-aaca--gg
>Otu00179
atac-gg-agggt-gcgagcg-tt-aa-t-cgg-aattac-t-gggc--gta-aagc-gc
gc--gta-gg-c-g-g-ttat-t-t--aa-g-t-c-g-g-a-t-g--tgaaa-gc-cc-c
g-g-g----c-tc-aa--c-c-tgg-g-aa-c-t-g--c-a--tac--gat-a-c-tg-g
gt--a-ac--t-a-g-agta-----c-ga---gag-a-gg-ga-gg-t-agaatt-cc-a
-c-gt-gta-g-cg-gtg-aa-atg-c-gt-ag--at-a-tgtg-g-a-gg-aat-a-cc
--gg-t--g-gc-gaa-gg-cggcct-c---ctg-g-ct-c-g-----------------
--------at-a-c-tga-cgctga-gg-t-gcg-a--aa-g-c---g-tg-gg-g--ag
-ca-aaca--gg
>Otu00180
atac-gg-agggt-gcgagcg-tt-aa-t-cgg-aattac-t-gggc--gta-aagc-gc
ac--gca-gg-t-g-g-ctgg-g-t--ca-g-t-c-g-g-a-t-g--tgaaa-tc-cc-c
g-g-g----ct-t-aa--c-c-tgg-g-aa-t-t-g--c-a--ttc--gat-a-c-tg-c
cc--g-gc--t-a-g-agta-----t-gg---gag-a-gg-ga-ag-t-ggaatt-cc-c
-g-gt-gta-g-cg-gtg-aa-atg-c-at-ag--at-a-tcgg-g-a-gg-aac-a-cc
--ag-t--g-gc-gaa-gg-cggctt-c---ctg-g-cc-c-a-----------------
--------at-a-c-tga-cactca-gg-t-gcg-a--aa-g-c---g-tg-gg-g--ag
-ca-aaca--gg
>Otu00181
atac-gg-agggt-gcaagcg-tt-aa-t-cgg-aatcac-t-gggc--gta-aagc-gc
ac--gca-gg-c-g-g-ttcg-t-t--aa-g-t-c-g-g-a-t-g--tgaaa-gc-cc-c
g-g-g----ct-c-aa--c-c-tgg-g-aa-c-t-g--c-a--ttc--gat-a-c-tg-g
ca--a-ac--t-a-g-agta-----t-gg---tag-a-ga-ga-ag-t-ggaatt-cc-a
-c-at-gta-g-cg-gtg-aa-atg-c-gt-ag--ag-a-tgtg-g-a-gg-aac-a-tc
--ag-t--g-gc-gaa-gg-cgactt-c---ttg-g-ac-c-a-----------------
--------at-a-c-tga-cgctca-gg-t-gcg-a--aa-g-c---g-tg-gg-g--ag
-cg-aaca--gg
>Otu00182
atac-gg-agggt-gcaagcg-tt-at-c-cgg-aatcat-t-gggt--tta-aagg-gt
cc--gta-gg-t-g-g-gcaa-t-t--aa-g-t-c-a-g-a-g-g--tgaaa-tc-cc-a
t-a-g----ct-t-aa--c-t-atg-g-aa-c-t-g--c-c--ttt--gat-a-c-tg-g
tt--g-tc--t-t-g-agtt-----a-ta---ttg-a-ag-ta-ag-t-agaatg-tg-t
-a-gt-gta-g-cg-gtg-aa-atg-c-at-ag--at-a-ttac-a-c-ag-aat-a-cc
--ga-t--t-gc-gaa-gg-cagctt-a---cta-a-gt-a-t-----------------
--------at-a-c-tga-cactga-tg-g-acg-a--aa-g-c---g-tg-gg-g--ag
-cg-aaca--gg
>Otu00183
atac-gg-agggt-gcgagcg-tt-gt-c-cgg-atttat-t-gggt--tta-aagg-gt
gc--gca-gg-c-g-g-gttt-t-t--aa-g-t-c-a-c-c-g-g--tgaaa-ta-ca-g
c-g-g----ct-c-aa--c-c-gtt-g-gg-t-t-g--c-c--ggt--gat-a-c-tg-a
gg--a-tc--t-t-g-ggtt-----c-gg---ata-a-gg-tg-gg-c-ggaatt-ga-c
-g-at-gta-g-cg-gtg-aa-atg-c-at-ag--at-a-tcgt-c-a-gg-aac-c-cc
-gat----t-gc-gaa-gg-cagctt-g---ccg-g-tc-c-g-----------------
--------at-a-c-cga-cgctga-gg-c-acg-a--aa-g-c---g-tg-gg-g--ag
-cg-aaca--gg
>Otu00184
atac-gg-agggg-gctaacg-tt-gt-t-cgg-aattac-t-gggc--gta-aagc-gc
gc--gta-gg-c-g-g-atta-g-a--ca-g-t-t-g-a-g-g-g--tgaaa-tc-cc-g
g-a-g----ct-t-aa--c-t-ccg-g-aa-c-t-g--c-c--ttc--aat-a-c-ta-c
ta--a-tc--t-t-g-agtt-----c-gg---aag-a-gg-tg-ag-t-ggaatt-cc-t
-a-gt-gta-g-ag-gtg-aa-att-c-gt-ag--at-a-ttag-g-a-ag-aac-a-tc
--ag-t--g-gc-gaa-gg-cgactc-a---ctg-g-tc-c-g-----------------
--------at-a-c-tga-cgctga-gg-t-gcg-a--aa-g-c---g-tg-gg-g--ag
-ca-aaca--gg
>Otu00185
agac-ga-accgt-ccaaacg-tt-at-t-cgg-aatcac-t-gggc--tta-aaga-gt
gc--gta-gg-c-g-g-cttg-g-c--aa-g-t-t-g-g-g-t-g--tgaaa-tc-cc-t
c-g-g----ct-c-aa--c-c-gag-g-aa-c-t-g--c-g--ctc--aaa-a-c-tg-c
ca--a-gc--t-t-g-aggg-----a-ga---tag-a-gg-tg-ag-c-ggaact-aa-t
-g-gt-gga-g-cg-gtg-aa-atg-c-gt-tg--at-a-tcat-t-a-gg-aac-a-cc
--gg-t--g-gc-gaa-ag-cggctc-a---ctg-g-gt-c-t-----------------
--------ct-t-c-tga-cgctga-gg-c-acg-a--aa-g-c---t-ag-gg-g--ag
-cg-aacg--gg
>Otu00186
atac-ga-agggg-gctagcg-tt-gc-t-cgg-aatcac-t-gggc--gta-aagg-gc
gc--gta-gg-c-g-g-ccga-t-t--aa-g-t-c-g-g-g-g-g--tgaaa-gc-ct-g
t-g-g----ct-c-aa--c-c-aca-g-aa-t-t-g--c-c--ttc--gat-a-c-tg-g
tt--g-gc--t-t-g-agac-----c-gg---aag-a-gg-ac-ag-c-ggaact-gc-g
-a-gt-gta-g-ag-gtg-aa-att-c-gt-ag--at-a-ttcg-c-a-ag-aac-a-cc
--ag-t--g-gc-gaa-gg-cggctg-t---ctg-g-tc-c-g-----------------
--------gt-t-c-tga-cgctga-gg-c-gcg-a--aa-g-c---g-tg-gg-g--ag
-ca-aaca--gg
>Otu00187
atac-gg-aggat-gcaagcg-tt-at-c-cgg-aataat-t-gggc--gta-aagc-gt
tc--gta-gg-t-g-g-tttt-g-t--aa-g-t-c-t-g-c-t-g--ttaaa-gc-gt-g
t-a-g----ct-c-aa--c-t-aca-t-at-a-g-g--c-a--gtg--gaa-a-c-ta-c
aa--g-ac--t-t-g-agtg-----c-gt---tcg-g-gg-ta-ga-g-ggaatt-cc-t
-g-gt-gta-g-cg-gtg-aa-atg-c-gt-ag--ag-a-tcag-g-a-ag-aac-a-cc
--gg-t--g-gc-gaa-gg-cgctct-a---cta-g-gc-c-g-----------------
--------ca-a-c-tga-cactga-gg-g-acg-a--aa-g-c---t-ag-gg-g--ag
-cg-aatg--gg
>Otu00188
atac-gg-agggt-ccgagcg-tt-aa-t-cgg-aattac-t-gggc--gta-aagc-gc
gc--gta-gg-c-g-g-ttag-a-t--ca-g-t-c-g-g-g-t-g--tgaaa-gc-cc-c
g-g-g----ct-c-aa--c-c-tgg-g-aa-t-t-g--c-a--tcc--gat-a-c-tg-t
ct--g-ac--t-g-g-agta-----t-gg---gag-a-gg-gt-ag-t-ggaatt-cc-a
-c-gt-gta-g-cg-gtg-aa-atg-c-gt-ag--at-a-tgtg-g-a-gg-aac-a-cc
--ag-t--g-gc-gaa-gg-cggcta-c---ctg-g-cc-c-a-----------------
--------at-a-c-tga-cgctga-gg-t-gcg-a--aa-g-c---g-tg-gg-g--ag
-cg-aaca--gg
>Otu00189
acac-ga-accgt-ccaaacg-tt-at-t-cgg-aatcat-t-gggc--tta-aagg-gt
gc--gta-gg-c-g-g-tgcg-t-t--aa-g-t-c-g-g-g-t-g--tgaaa-tc-cc-t
c-a-g----ct-c-aa--c-t-gag-g-aa-c-t-g--c-g--ccc--gat-a-c-tg-a
cg--t-gc--t-t-g-aggg-----a-ga---cag-a-gg-tg-ag-c-ggaact-ga-t
-g-gt-gga-g-cg-gtg-aa-atg-c-gt-tg--at-a-tcat-c-a-gg-aac-a-cc
--gg-t--g-gc-gaa-ag-cggctc-a---ctg-g-gt-c-t-----------------
--------ct-t-c-tga-cgctga-gg-c-acg-a--aa-g-c---t-ag-gg-t--ag
-cg-aacg--gg
>Otu00190
agac-gg-gggat-gcaagtg-tt-at-c-cgg-aattac-t-gggc--gta-aagc-gt
tt--gta-gg-t-g-g-ttta-g-t--aa-g-t-c-t-a-a-t-a--ttaaa-tc-tt-g
g-a-g----ct-t-aa--c-t-tca-a-aa-g-t-g--t-a--cta--gaa-a-c-ta-c
ta--a-ac--t-a-g-agaa-----t-cg---gag-g-gg-ta-aa-g-ggaatt-tc-c
-a-gt-gga-g-cg-gtg-aa-atg-c-gt-ag--ag-a-ttgg-a-a-gg-acc-a-cc
--ga-a--g-gc-gaa-gg-cacttt-a---ctg-g-gc-t-a-----------------
--------tt-t-c-tga-cactta-ga-g-acg-a--aa-g-c---t-ag-gg-g--ag
-ca-aatg--gg
>Otu00191
acac-gt-aggga-ccgagcg-tt-gt-c-cgg-atttat-t-gggc--gta-aaga-gc
tc--gta-gg-c-g-g-ttct-g-t--aa-g-t-c-g-g-a-t-g--tgaaa-ac-tc-a
g-g-g----ct-c-aa--c-c-ctg-a-ga-c-g-c--c-a--tct--gat-a-ctgc-a
gt--g-ac--t-a-g-agtc-----c-gg---tag-a-gg-aa-ga-t-ggaatt-cc-t
-g-gt-gta-g-cg-gtg-ga-atg-c-gc-ag--at-a-tcag-g-a-gg-aac-a-cc
--aa-t--g-gc-gaa-gg-cagtct-t---ctg-g-gc-c-g-----------------
--------gt-a-c-tga-cgctga-gg-a-gcg-a--aa-g-c---a-tg-gg-g--ag
-ca-aaca--gg
>Otu00192
atac-gt-agggc-gcaagcg-tt-gt-c-cgg-aattat-t-gggc--gta-aaga-gc
tc--gta-gg-c-g-g-tctg-t-c--gc-g-t-c-t-g-c-t-g--tgaaa-tc-ct-c
a-g-g----ct-c-aa--c-c-tgg-g-gc-t-t-g--c-a--gtg--ggt-a-c-gg-g
ct--g-ac--t-g-g-agtg-----c-gg---tag-g-gg-tg-ac-t-ggaatt-cc-t
-g-gt-gta-g-cg-gtg-ga-atg-c-gc-ag--at-a-tcag-g-a-gg-aac-a-cc
--ga-t--g-gc-gaa-gg-caggtc-a---ctg-g-gc-c-g-----------------
--------ca-a-c-tga-cgctga-gg-a-gcg-a--aa-g-c---a-tg-gg-g--ag
-cg-aaca--gg
>Otu00193
atac-ag-agggt-gcgagcg-tt-aa-t-cgg-atttac-t-gggc--gta-aagc-gt
gc--gta-gg-c-g-g-ccat-t-t--aa-g-t-c-a-a-a-t-g--tgaaa-tc-cc-c
g-a-g----ct-t-aa--c-t-tgg-g-aa-t-t-g--c-a--ttc--gat-a-c-tg-g
at--g-gc--t-a-g-agta-----t-gg---gag-a-gg-at-gg-t-agaatt-cc-a
-g-gt-gta-g-cg-gtg-aa-atg-c-gt-ag--ag-a-tctg-g-a-gg-aat-a-cc
--ga-t--g-gc-gaa-gg-cagcca-t---ctg-g-cc-t-a-----------------
--------at-a-c-tga-cgctga-gg-t-acg-a--aa-g-c---a-tg-gg-g--ag
-ca-aaca--gg
>Otu00194
atac-gg-aggat-gcaagcg-tt-at-c-cgg-aatcat-t-gggc--gta-aagc-gt
cc--gca-gg-t-g-g-tcat-t-c--aa-g-t-c-t-g-c-t-g--ttaaa-ga-ca-g
a-a-g----ct-c-aa--c-t-tct-g-at-a-g-g--c-g--gtg--gaa-a-c-tg-g
at--g-ac--t-a-g-agta-----t-gg---tag-g-gg-tc-ga-g-ggaatt-cc-c
-a-gt-gta-g-cg-gtg-aa-atg-c-gt-ag--ag-a-ttgg-g-a-ag-aac-a-cc
--ag-t--g-gc-gaa-gg-cgctcg-a---ctg-g-gc-c-a-----------------
--------ta-a-c-tga-cactca-gg-g-acg-a--aa-g-c---t-ag-gg-t--ag
-cg-aaag--gg
>Otu00195
atac-gg-agggt-gcgagcg-tt-aa-t-cgg-aattac-t-gggc--gta-aagc-gc
at--gca-gg-c-g-g-tctg-g-t--ca-g-t-c-a-g-a-t-g--tgaaa-gc-cc-c
g-g-g----ct-c-aa--c-c-tgg-g-aa-t-t-g--c-a--ttt--gat-a-c-tg-c
ca--g-ac--t-a-g-agtc-----c-tt---gag-a-gg-gg-gg-t-agaatt-tc-a
-g-gt-gta-g-cg-gtg-aa-atg-c-gt-ag--ag-a-tctg-a-a-gg-aat-a-cc
-agt----g-gc-gaa-gg-cggccc-c---ctg-g-ca-a-g-----------------
--------ag-a-c-tga-cgctca-ga-t-gcg-a--aa-g-c---g-tg-gg-g--ag
-ca-aaca--gg
>Otu00196
atac-gg-aggat-gcaagcg-tt-at-c-cgg-aattat-t-gggc--gta-aagc-gt
cc--gca-gg-t-g-g-tttt-t-c--aa-g-t-c-t-g-c-t-g--ttaaa-ga-cc-a
g-a-g----ct-t-aa--c-t-ctg-g-gc-c-g-g--c-g--gtg--gaa-a-c-tg-a
ga--a-ac--t-a-g-agtt-----c-gg---tag-g-gg-ta-gc-g-ggaatt-cc-c
-a-gt-gta-g-cg-gtg-aa-atg-c-gt-ag--at-a-ttgg-g-a-ag-aac-a-tc
--gg-t--g-gc-gaa-gg-cgcgct-a---ctg-g-ac-c-g-----------------
--------aa-a-c-tga-cactca-gg-g-acg-a--aa-g-c---t-ag-gg-g--ag
-cg-aaag--gg
>Otu00197
atac-gg-agggg-gctagcg-tt-gt-t-cgg-aattac-t-gggc--gta-aagc-gc
gt--gta-gg-c-g-g-atcg-t-t--aa-g-t-c-g-g-g-g-g--tgaaa-tc-cc-g
g-g-g----ct-c-aa--c-c-ccg-g-aa-c-t-g--c-c--ttc--gat-a-c-tg-g
cg--g-tc--t-a-g-aggt-----c-ga---gag-a-gg-cg-ag-t-ggaatt-cc-g
-a-gt-gta-g-ag-gtg-aa-att-c-gt-ag--at-a-ttcg-g-a-gg-aac-a-cc
--ag-c--g-gc-gaa-gg-cggctc-g---ctg-g-ct-c-g-----------------
--------ca-c-c-tga-cgctga-ga-c-gcg-a--aa-g-t---g-tg-gg-g--ag
-ca-aaca--gg
>Otu00198
atac-ag-agggt-gcaagcg-tt-aa-t-cgg-aattac-t-gggc--gta-aagc-ga
gc--gta-gg-t-g-g-cttg-a-t--aa-g-t-c-a-g-a-t-g--tgaaa-tc-cc-c
g-g-g----ct-t-aa--c-c-tgg-g-aa-c-t-g--c-a--tct--gat-a-c-tg-t
ca--g-gc--t-a-g-aata-----g-gt---gag-a-gg-aa-gg-t-agaatt-cc-a
-g-gt-gta-g-cg-gtg-aa-atg-c-gt-ag--ag-a-tctg-g-a-gg-aat-a-cc
--ga-t--g-gc-gaa-gg-cagcct-t---ctg-g-ca-t-c-----------------
--------at-a-t-tga-cactga-gg-t-tcg-a--aa-g-c---g-tg-gg-t--ag
-ca-aaca--gg
>Otu00199
atac-gg-agggg-gctagcg-tt-gt-t-cgg-aatcac-t-gggc--gta-aagc-gc
gc--gta-gg-c-g-g-actg-a-t--ca-g-t-t-g-g-g-g-g--tgaaa-gc-cc-g
g-a-g----ct-c-aa--c-t-ccg-g-aa-c-t-g--c-c--ttc--aat-a-c-tg-t
ca--g-tc--t-t-g-agat-----c-ga---gag-a-gg-ta-ag-c-ggaatt-cc-g
-a-gt-gta-g-ag-gtg-aa-att-c-gt-ag--at-a-ttcg-g-a-ag-aac-a-cc
--ag-t--g-gc-gaa-gg-cggctt-a---ctg-g-ct-c-g-----------------
--------at-a-c-tga-cgctga-gg-t-gcg-a--aa-g-c---g-tg-gg-g--ag
-ca-aaca--gg
>Otu00200
atac-gg-agggc-gcaagcg-tt-gc-t-cgg-aatcac-t-gggc--gta-aagg-gt
gc--gca-gg-c-g-g-ttta-t-t--aa-g-t-c-a-g-a-t-g--tgaaa-gc-cc-g
g-g-g----ct-c-aa--c-c-ccg-g-aa-c-t-g--c-a--tct--gaa-a-c-tg-g
tt--a-ac--t-t-g-agta-----t-ga---gag-a-gg-aa-ag-t-ggaatt-cc-t
-g-gt-gta-g-ag-gtg-aa-att-c-gt-tg--at-a-tcag-g-a-gg-aac-a-tc
--ag-t--g-gc-gaa-gg-cgactt-t---ctg-g-ct-c-a-----------------
--------ta-a-c-tga-cgctca-tg-c-acg-a--aa-g-t---g-tg-gg-t--ag
-ca-aaca--gg
>Otu00201
atac-ga-aggga-cctagcg-ta-gt-t-cgg-aattac-t-gggc--tta-aaga-gt
tc--gta-gg-t-g-g-ttga-a-a--aa-g-t-t-g-g-t-g-g--tgaaa-tc-cc-a
g-a-g----ct-t-aa--c-t-ctg-g-aa-c-t-g--c-c--atc--aaa-a-c-tt-t
tc--a-gc--t-a-g-agtt-----t-ga---tag-a-gg-aa-ag-c-agaatt-tc-t
-a-gt-gta-g-ag-gtg-aa-att-c-gt-ag--at-a-ttag-a-a-ag-aat-a-cc
--aa-t--t-gc-gaa-gg-cagctt-t---ctg-g-at-c-a-----------------
--------tt-a-c-tga-cactga-gg-g-acg-a--aa-g-c---g-tg-gg-t--ag
-cg-aaca--gg
>Otu00202
atac-gg-agggt-ccaagcg-tt-at-c-cgg-atttat-t-aggt--tta-aagg-gt
cc--gca-gg-c-g-g-gact-t-t--aa-g-t-c-a-g-t-g-g--tgaaa-gc-ct-a
c-a-g----ct-c-aa--c-t-gta-g-aa-c-t-g--c-c--att--gaa-a-c-tg-a
ag--t-cc--t-t-g-agtg-----t-gg---ttg-a-ag-tg-gg-c-ggaata-tg-t
-c-at-gta-g-cg-gtg-aa-atg-c-at-ag--at-a-tgac-a-t-ag-aac-a-cc
--aa-t--t-gc-gaa-gg-cagctc-a---cta-a-gc-c-a-----------------
--------tt-a-c-tga-cgctca-tg-g-acg-a--aa-g-c---g-tg-gg-g--ag
-cg-aaca--gg
>Otu00203
atac-gt-aggtg-gcaagcg-tt-at-c-cgg-atttac-t-gggt--gta-aagg-gc
gt--gta-gg-c-g-g-gacg-g-c--aa-g-t-c-a-g-a-t-g--tgaaa-tt-cc-a
g-g-g----ct-c-aa--c-t-ctg-g-ac-c-t-g--c-a--ttt--gaa-a-c-tg-t
cg--t-tc--t-t-g-agtg-----a-tg---gag-a-gg-ca-gg-c-ggaatt-cc-g
-a-gt-gta-g-cg-gtg-aa-atg-c-gt-ag--at-a-ttcg-g-a-gg-aac-a-cc
-agt----g-gc-gaa-gg-cggcct-g---ctg-g-ac-a-t-----------------
--------ta-a-c-tga-cgctga-gg-c-gcg-a--aa-g-c---g-tg-gg-g--ag
-ca-aaca--gg
>Otu00204
atac-gg-agggt-gcaagcg-tt-aa-t-cgg-aattac-t-gggc--gta-aagc-ga
gt--gta-gg-c-g-g-caac-g-t--aa-g-t-c-g-g-a-t-g--tgaaa-gc-cc-c
g-g-g----ct-c-aa--c-c-tgg-g-aa-t-t-g--c-a--ttc--gat-a-c-tg-c
gt--a-gc--t-a-g-agtt-----t-ga---cag-a-gg-ga-tg-t-ggaatt-cc-g
-g-gt-gta-g-cg-gtg-aa-atg-c-gt-ag--at-a-tccg-g-a-gg-aac-a-cc
--ag-t--g-gc-gaa-gg-cggcat-c---ctg-g-gt-c-a-----------------
--------aa-a-c-tga-cgctga-gg-c-tcg-a--aa-g-c---g-tg-gg-g--ag
-ca-aaca--gg
>Otu00205
atac-gg-agggt-gcaagcg-tt-aa-t-cgg-aattac-t-gggc--gta-aagc-gc
gc--gta-gg-t-t-g-tttg-t-t--aa-g-c-g-a-g-a-t-g--tgaaa-gc-cc-c
g-g-g----ct-t-aa--c-c-tgg-g-aa-c-t-g--c-a--ttt--cga-a-c-tg-g
ca--g-gc--t-a-g-agta-----c-ag---tag-a-gg-gt-gg-c-ggaatt-tc-c
-t-gt-gta-g-cg-gtg-aa-atg-c-gt-ag--ag-a-tggg-a-a-gg-aac-a-tc
--ag-t--g-gc-gaa-gg-cggcca-c---ctg-g-ac-t-g-----------------
--------at-a-c-tga-cactga-gg-t-gcg-a--aa-g-c---g-tg-gg-g--ag
-ca-aaca--gg
>Otu00206
atac-gg-agggt-gcaagcg-tt-aa-t-cgg-aattac-t-gggc--gta-aagc-gc
gc--gta-gg-c-g-g-tttg-t-t--aa-g-t-g-a-g-a-t-g--tgaaa-gc-cc-a
g-g-g----ct-t-aa--c-c-ttg-g-aa-c-t-g--c-a--tct--cat-a-c-tg-g
ca--g-gc--t-a-g-agta-----c-ag---tag-a-gg-gg-gg-t-agaatt-cc-a
-c-gt-gta-g-cg-gtg-aa-atg-c-gt-ag--ag-a-tgtg-g-a-gg-aat-a-cc
--ag-t--g-gc-gaa-gg-cggccc-c---ctg-g-at-t-g-----------------
--------at-a-c-tga-cgctaa-gg-t-gcg-a--aa-g-c---g-tg-gg-g--ag
-ca-aaca--gg
>Otu00207
atac-gg-agggt-gcgagcg-tt-aa-t-cgg-aattac-t-gggc--gta-aagc-gt
gc--gta-gg-c-g-g-atag-t-t--aa-g-c-g-a-g-a-t-g--tgaaa-tc-cc-g
g-g-g----ct-c-aa--c-c-tcg-g-aa-c-t-g--c-a--ttt--cga-a-c-tg-g
ct--g-tc--t-a-g-agtc-----t-tg---tag-a-gg-gt-gg-t-ggaatt-tc-c
-a-gt-gta-g-cg-gtg-aa-atg-c-gt-ag--ag-a-ttgg-a-a-gg-aac-a-tc
--ag-t--g-gc-gaa-gg-cggcca-c---ctg-g-ac-a-a-----------------
--------ag-a-c-tga-cgctga-gg-c-acg-a--aa-g-c---g-tg-gg-g--ag
-cg-aaca--gg
>Otu00208
atac-gg-gagtg-gcaagcg-tt-at-c-cgg-aattat-t-gggc--gta-aagc-gt
cc--gca-gg-c-g-g-ccgt-t-t--aa-g-t-c-t-g-t-t-g--ttaaa-tc-gt-g
g-a-g----ct-c-aa--c-t-cca-t-ca-c-g-g--c-a--atg--gaa-a-c-tg-t
tc--g-gc--t-t-g-agta-----t-gg---tag-g-gg-ca-ga-g-ggaatt-tc-c
-g-gt-gta-g-cg-gtg-aa-atg-c-gt-ag--at-a-tcgg-g-a-ag-aac-a-cc
--ag-t--g-gc-aaa-ag-cgctct-g---ctg-g-gc-c-a-----------------
--------tt-a-c-tga-cgctca-tg-g-acg-a--aa-g-c---c-ag-gg-g--ag
-cg-aaag--gg
>Otu00209
atac-gg-agggg-gttagcg-tt-gt-t-cgg-aattac-t-gggc--gta-aagc-gc
gc--gta-gg-c-g-g-atca-g-a--aa-g-t-t-g-g-g-g-g--tgaaa-tc-cc-a
g-g-g----ct-c-aa--c-c-ctg-g-aa-c-t-g--c-c--tcc--aaa-a-c-tc-c
tg--g-tc--t-a-g-aatt-----c-ga---gag-a-gg-tg-ag-t-ggaact-cc-g
-a-gt-gta-g-ag-gtg-aa-att-c-gt-ag--at-a-ttcg-g-a-ag-aac-a-cc
--ag-t--g-gc-gaa-gg-cggctc-a---ctg-g-ct-c-g-----------------
--------at-a-t-tga-cgctga-gg-t-gcg-a--aa-g-t---g-tg-gg-g--ag
-ca-aaca--gg
>Otu00210
atac-gg-agggt-gcaagcg-tt-aa-t-cgg-aattac-t-gggc--gta-aaga-gt
ac--gta-gg-c-g-g-cttt-g-c--aa-g-t-c-g-g-g-t-g--tgaaa-gc-cc-t
g-a-g----ct-t-aa--c-t-cag-g-aa-c-t-g--c-a--ttc--gat-a-c-tg-c
at--c-gc--t-a-g-agtt-----t-at---tag-a-gg-at-ag-c-ggaatt-cc-a
-g-gt-gta-g-cg-gtg-aa-atg-c-gt-ag--at-a-tctg-g-a-gg-aac-a-cc
--aa-t--g-gc-gaa-gg-cagcta-t---ctg-g-ga-t-a-----------------
--------ca-a-c-tga-cgctga-gg-t-acg-a--aa-g-c---g-tg-gg-g--ag
-ca-aaca--gg
>Otu00211
atac-ga-agggg-gctagcg-tt-gt-t-cgg-aataac-t-gggc--gta-aagc-gc
ac--gta-gg-c-g-g-attg-g-a--aa-g-t-t-a-g-a-g-g--tgaaa-tc-cc-g
g-g-g----ct-c-aa--c-c-ccg-g-aa-c-t-g--c-c--ttt--aaa-a-c-ta-t
ca--g-tc--t-a-g-aggt-----c-ga---gag-a-gg-tg-ag-t-ggaatt-cc-g
-a-gt-gta-g-ag-gtg-aa-att-c-gt-ag--at-a-ttcg-g-a-gg-aac-a-cc
-agt----g-gc-gaa-gg-cggctc-a---ctg-g-ct-c-g-----------------
--------at-a-c-tga-cgctga-gg-t-gcg-a--aa-g-t---g-tg-gg-g--ag
-ca-aaca--gg
>Otu00212
atac-gg-agggg-actagcg-tt-gt-t-cgg-aattac-t-gggc--gta-aagc-gc
ac--gta-gg-c-g-g-attg-a-t--ca-g-t-c-a-g-g-g-g--tgaaa-tc-cc-g
g-g-g----ct-c-aa--c-c-ccg-g-aa-c-t-g--c-c--ttt--gat-a-c-tg-t
ca--a-tc--t-a-g-agat-----c-ga---gag-a-gg-tg-ag-t-ggaatt-cc-g
-a-gt-gta-g-ag-gtg-aa-att-c-gt-ag--at-a-ttcg-g-a-gg-aac-a-cc
-agt----g-gc-gaa-gg-cggctc-a---ctg-g-ct-c-g-----------------
--------at-a-c-tga-cgctga-gg-t-gcg-a--aa-g-c---g-tg-gg-g--ag
-ca-aaca--gg
>Otu00213
atac-gg-ggggg-gcaagcg-tt-gt-t-cgg-aattac-t-gggc--gta-aagg-gc
gc--gca-gg-c-g-g-gcgg-g-a--aa-g-t-c-t-c-t-c-g--tgaaa-gc-cc-a
c-g-g----ct-c-aa--c-c-gtg-g-aa-t-t-g--c-g--gga--gat-a-c-ta-c
tc--g-tc--t-t-g-agtc-----c-gg---gag-a-gg-ag-tg-t-ggaatt-cc-c
-a-gt-gta-g-cg-gtg-aa-atg-c-gt-ag--at-a-ttgg-g-a-gg-aac-a-cc
--gg-t--g-gc-gaa-gg-cggcac-t---ctg-g-ac-c-g-----------------
--------gt-a-c-tga-cgctga-gg-c-gcg-a--aa-g-c---t-ag-gg-g--ag
-ca-aacg--gg
>Otu00214
atac-gg-agggt-acgaacg-tt-aa-t-cgg-aattac-t-gggc--gta-aagc-gc
gc--gta-gg-c-g-g-ttcg-t-t--aa-g-t-g-g-g-a-t-g--tgaaa-gc-cc-c
g-g-g----ct-c-aa--c-c-tgg-g-aa-c-t-g--c-a--ttc--caa-a-c-tg-g
cg--a-ac--t-a-g-agtg-----t-gg---tag-a-gg-ga-ag-t-agaatt-tg-a
-t-gt-gta-g-cg-gtg-aa-atg-c-gt-ag--at-a-tatc-a-a-gg-aat-a-cc
--aa-t--g-gc-gaa-gg-cagctt-c---ctg-g-ac-t-a-----------------
--------ac-a-c-tga-cgctga-gg-t-gcg-a--aa-g-c---g-tg-gg-g--ag
-ca-aaca--gg
>Otu00215
atac-gg-agggg-gttagcg-tt-gt-t-cgg-aattac-t-gggc--gta-aagc-gc
gc--gta-gg-c-g-g-acta-t-t--aa-g-t-c-a-g-g-g-g--tgaaa-tc-cc-g
g-g-g----ct-c-aa--c-c-ccg-g-aa-c-t-g--c-c--ctt--gat-a-c-tg-g
ta--g-tc--t-t-g-agtt-----c-ga---gag-a-gg-tg-ag-t-ggaatt-cc-g
-a-gt-gta-g-ag-gtg-aa-att-c-gt-ag--at-a-ttcg-g-a-gg-aac-a-cc
--ag-t--g-gc-gaa-gg-cggctc-a---ctg-g-ct-c-g-----------------
--------at-a-c-tga-cgctga-gg-t-gcg-a--aa-g-c---g-tg-gg-g--ag
-ca-aaca--gg
>Otu00216
acac-ga-actgc-gcgaacg-tt-at-t-cgg-aatcac-t-gggc--tta-aaga-gt
cc--gta-gg-c-g-g-ttcg-g-t--ag-g-t-g-g-g-g-t-g--tgaaa-gc-cc-a
c-g-g----ct-c-aa--c-c-gtg-g-aa-t-t-g--c-g--ctc--caa-a-c-ca-c
cg--g-ac--t-a-g-aggg-----a-ga---tag-a-gg-ag-ag-c-ggaact-ga-t
-g-gt-gga-g-cg-gtg-aa-atg-c-gt-tg--at-a-tcat-c-a-gg-aac-a-cc
--gg-t--g-gc-gaa-ag-cggctc-t---ctg-g-gt-c-t-----------------
--------ct-t-c-tga-cgctga-gg-g-acg-a--aa-g-c---t-ag-gg-g--ag
-cg-aacg--gg
>Otu00217
atac-gt-aggga-ccaagcg-tt-gt-c-cgg-aattat-t-gggc--gta-aaga-gc
tc--gta-gg-c-g-g-ttcg-g-t--aa-g-t-c-g-g-g-t-g--tgaaa-at-cc-a
g-g-g----ct-c-aac-c-c-tgg-g-a----c-g-cc-a--ctc--gat-a-c-tg-c
tg-tg-ac--t-a-g-agtc-----c-gg---tag-a-gg-ag-cg-t-ggaatt-cc-t
-g-gt-gta-g-cg-gtg-aa-atg-c-gc-ag--at-a-tcag-g-a-gg-aac-a-cc
--ag-c--g-gc-gaa-gg-cggcgc-t---ctg-g-gc-c-g-----------------
--------gt-a-c-tga-cgctga-gg-a-gcg-a--ag-g-c---g-tg-gg-g--ag
-ca-aaca--gg
>Otu00218
atac-ga-aggtc-ccgagcg-tt-at-t-cgg-aatcac-t-gggc--gta-aagg-ga
gc--gta-gg-c-g-g-cgtg-g-t--aa-g-t-c-a-g-a-t-g--tgaaa-gc-cc-g
g-g-g----ct-c-aa--c-c-ccg-g-aa-c-t-g--c-a--ttc--gat-a-c-tg-c
ca--t-gc--t-a-g-agta-----g-tg---gag-a-gg-ta-aa-t-ggaatt-tt-c
-g-gt-gta-g-ca-gtg-aa-atg-c-gt-ag--at-a-tcga-a-a-gg-aag-a-cc
--aa-t--g-gc-gaa-gg-caattt-a---ctg-g-ac-a-c-----------------
--------tt-a-c-tga-cgctga-gg-c-tcg-a--ag-g-c---t-ag-gg-t--ag
-cg-aaag--gg
>Otu00219
atac-gg-agggg-gctagcg-tt-gt-t-cgg-aattac-t-gggc--gta-aagc-gc
ac--gta-gg-c-g-g-cttt-g-t--aa-g-t-c-a-g-a-g-g--tgaaa-gc-ct-g
g-a-g----ct-c-aa--c-t-cca-g-aa-c-t-g--c-c--ttt--gag-a-c-tg-c
at--c-gc--t-t-g-aatc-----c-ag---gag-a-gg-tc-ag-t-ggaatt-cc-g
-a-gt-gta-g-ag-gtg-aa-att-c-gt-ag--at-a-ttcg-g-a-ag-aac-a-cc
--ag-t--g-gc-gaa-gg-cggctg-a---ctg-g-ac-t-g-----------------
--------gt-a-t-tga-cgctga-gg-t-gcg-a--aa-g-c---g-tg-gg-g--ag
-ca-aaca--gg
>Otu00220
atac-gg-agggt-gcaagcg-tt-aa-t-cgg-aattac-t-gggc--gta-aagc-gc
gc--gta-gg-c-g-g-tctg-t-t--aa-g-t-c-g-g-a-t-g--tgaaa-gc-cc-c
g-g-g----ct-t-aa--c-c-tgg-g-aa-c-t-g--c-a--ttc--gat-a-c-tg-g
ca--g-ac--t-g-g-aatg-----c-gg---gag-a-gg-ga-gg-t-agaatt-cc-a
-t-gt-gta-g-cg-gtg-aa-atg-c-gt-ag--at-a-tatg-g-a-gg-aat-a-cc
--ag-t--g-gc-gaa-gg-cggcct-c---ctg-g-cc-t-g-----------------
--------ac-a-t-tga-cgctga-gg-t-gcg-a--aa-g-c---g-tg-gg-g--ag
-ca-aaca--gg
>Otu00221
atac-ga-aggtc-ccaagcg-tt-at-t-cgg-aatcac-t-gggc--gta-aagg-ga
gc--gta-gg-c-g-g-cgcg-g-t--aa-g-t-c-a-g-a-t-g--tgaaa-tc-tg-g
g-g-g----ct-c-aa--c-c-tcc-a-aa-c-t-g--c-a--ttc--gat-a-c-tg-c
cg--t-gc--t-a-g-agta-----a-tg---gag-a-gg-ta-ac-t-ggaatt-ct-c
-g-gt-gta-g-ca-gtg-aa-atg-c-gt-ag--at-a-tcga-g-a-gg-aag-a-cc
--aa-t--g-gc-gaa-ag-caggtt-a---ctg-g-ac-a-t-----------------
--------tt-a-c-tga-cgctga-gg-c-tcg-a--ag-g-c---t-ag-gg-g--ag
-cg-aaag--gg
>Otu00222
atac-gg-agggt-gcgagcg-tt-aa-t-cgg-aattac-t-gggc--gta-aaga-gt
ac--gta-gg-c-g-g-cttg-g-t--ca-g-t-c-g-g-a-t-g--tgaaa-gc-cc-c
g-g-g----ct-t-aa--c-c-tgg-g-aa-t-t-g--c-a--ctc--gat-a-c-tg-c
ca--a-gc--t-a-g-agtt-----t-ag---tag-a-gg-aa-tg-c-ggaatt-cc-g
-g-gt-gta-g-cg-gtg-aa-atg-c-gt-ag--ag-a-tccg-g-a-gg-aac-a-tc
--aa-t--g-gc-gaa-gg-cagcat-t---ctg-g-gc-t-a-----------------
--------aa-a-c-tga-cgctga-gg-t-acg-a--aa-g-c---g-tg-gg-g--ag
-ca-aaca--gg
>Otu00223
aaac-ca-gcacc-tcaagtg-gt-ca-g-gag-gattat-t-gggc--cta-aagc-at
cc--gta-gc-c-g-g-ccgt-g-t--aa-g-t-t-t-t-c-g-g--ttaaa-tc-ta-t
a-t-g----ct-c-aa--c-a-tat-a-gg-c-t-g--c-c--ggg--aat-a-c-tg-c
ac--a-gc--t-a-g-ggag-----t-gg---gag-a-gg-ta-ga-c-ggtact-cg-g
-t-ag-gaa-g-gg-gta-aa-atc-c-tt-tg--at-c-tatt-g-a-tg-acc-a-cc
--tg-t--g-gc-gaa-gg-cggtct-a---cta-g-aa-c-------------------
--------acgt-c-cga-cggtga-gg-g-atg-a--aa-g-c---t-gg-gg-g--ag
-ca-aacc--gg
>Otu00224
atac-gg-aggat-gcaagcg-tt-at-c-cgg-aatcat-t-gggt--tta-aagg-gt
cc--gta-gg-t-g-g-acaa-t-t--aa-g-t-c-a-g-a-g-g--tgaaa-tc-ct-g
c-a-g----ct-c-aa--c-t-gta-g-aa-t-t-g--c-c--ttt--gat-a-c-tg-g
tt--g-tc--t-t-g-aatt-----a-tt---gtg-a-ag-tg-gt-t-agaata-tg-t
-a-gt-gta-g-cg-gtg-aa-atg-c-at-ag--at-a-ttac-a-t-ag-aat-a-cc
-aat----t-gc-gaa-gg-cagatc-a---cta-a-ca-a-t-----------------
--------at-a-t-tga-cactga-tg-g-acg-a--aa-g-c---g-tg-gg-g--ag
-cg-aacg--gg
>Otu00226
atac-gg-aggat-gcaagcg-tt-at-c-cgg-aattat-t-gggc--gta-aagc-gt
cc--gca-gg-t-g-g-tgca-t-c--aa-g-t-c-t-g-c-t-g--tcaaa-ga-cc-a
g-g-g----ct-t-aa--c-c-ccg-g-ga-a-g-g--c-a--gtg--gaa-a-c-tg-g
tg--g-ac--t-a-g-agta-----c-gg---tag-g-gg-ta-ga-g-ggaatt-cc-c
-a-gt-gta-g-cg-gtg-aa-atg-c-gt-ag--ag-a-ttgg-g-a-ag-aac-a-cc
--ag-t--g-gc-gaa-gg-cgctct-a---ctg-g-ac-c-t-----------------
--------gt-a-c-tga-cactca-gg-g-acg-a--aa-g-c---t-ag-gg-g--ag
-cg-aaag--gg
>Otu00227
atac-ag-agggt-gcaagcg-tt-aa-t-cgg-aattac-t-gggc--gta-aagc-gc
gc--gta-gg-t-g-g-ttcg-t-t--aa-g-t-t-g-a-a-t-g--tgaaa-gc-cc-c
g-g-g----ct-c-aa--c-c-tgg-g-aa-c-t-g--c-a--tcc--aaa-a-c-tg-g
cg--a-gc--t-a-g-agta-----g-gg---cag-a-gg-gt-gg-t-ggaatt-tc-c
-t-gt-gta-g-cg-gtg-aa-atg-c-gt-ag--at-a-tagg-a-a-gg-aac-a-cc
--ag-t--g-gc-gaa-gg-cgacca-c---ctg-g-gc-t-c-----------------
--------at-a-c-tga-cactga-gg-t-gcg-a--aa-g-c---g-tg-gg-g--ag
-ca-aaca--gg
>Otu00228
atac-gg-aggga-gctagcg-tt-gt-t-cgg-aattac-t-gggc--gta-aagc-gc
gc--gta-gg-c-g-g-cttt-t-t--aa-g-t-c-a-g-g-g-g--tgaaa-tc-cc-g
g-g-g----ct-c-aa--c-c-ccg-g-aa-c-t-g--c-c--ctt--gaa-a-c-tg-g
aa--a-gc--t-a-g-aatc-----t-tg---gag-a-gg-cg-ag-t-ggaatt-cc-g
-a-gt-gta-g-ag-gtg-aa-att-c-gt-ag--at-a-ttcg-g-a-ag-aac-a-cc
--ag-t--g-gc-gaa-gg-cgactc-g---ctg-g-ac-a-a-----------------
--------gt-a-t-tga-cgctga-gg-t-gcg-a--aa-g-c---g-tg-gg-g--ag
-ca-aaca--gg
>Otu00229
aaac-ca-gcacc-tcaagtg-gt-ca-g-gat-gattat-t-gggc--cta-aagc-at
cc--gta-gc-c-t-g-cttt-g-t--ta-g-t-t-t-t-c-g-g--ttaaa-tc-ta-t
t-c-g----ct-c-aa--c-g-aat-a-gg-c-t-g--c-c--ggg--aat-a-c-tg-c
aa--a-gc--t-a-g-ggag-----t-gg---gag-a-gg-ta-ga-c-ggtact-cg-g
-t-ag-gaa-g-gg-gta-aa-atc-c-tt-tg--at-c-tatt-g-a-tg-acc-a-cc
--tg-t--g-gc-gaa-gg-cggtct-a---cca-g-aa-c-------------------
--------acgt-c-cga-cggtga-gg-g-atg-a--aa-g-c---t-gg-gg-g--ag
-ca-aacc--gg
>Otu00230
atac-gg-agggt-ccgagcg-tt-at-c-cgg-aatcat-t-gggt--tta-aagg-gt
cc--gca-gg-c-g-g-gcaa-t-t--aa-g-t-c-a-g-g-g-gt-gaaa--tg-ct-g
t-g-g----ct-c-aa--c-c-ata-g-ca-c-t-g--c-c--ctt--gat-a-c-tg-g
tt--g-tc--t-t-g-agtt-----g-tg---gtg-a-ag-tg-gc-c-ggaata-tg-t
-a-gt-gta-g-cg-gtg-aa-atg-c-at-ag--at-a-ttac-a-t-ag-aac-a-cc
--ga-t--c-gc-gaa-gg-caggtc-a---cta-a-cc-a-c-----------------
--------ta-a-c-tga-cgctga-tg-g-acg-a--aa-g-c---g-tg-gg-g--ag
-cg-aacg--gg
>Otu00231
atac-gg-gggat-gcaagcg-tt-at-c-cgg-aattat-t-gggc--gta-aagc-gt
cc--gta-gg-c-g-g-ctag-a-t--aa-g-t-c-t-g-c-t-g--ttaaa-gc-gt-g
c-a-g----ct-t-aa--c-t-gca-t-at-c-g-g--c-a--gtg--gaa-a-c-ta-t
tt--a-gc--t-a-g-agtg-----t-gg---tag-g-gg-ta-ga-g-ggaatt-cc-c
-g-gt-gta-g-cg-gtg-aa-atg-c-gt-ag--at-a-tcgg-g-a-ag-aac-a-cc
--ag-t--g-gc-gaa-ag-cgctct-g---ctg-g-gc-c-a-----------------
--------ca-a-c-tga-cgctga-tg-g-acg-a--aa-g-c---t-ag-gg-g--ag
-cg-aaag--gg
>Otu00232
atac-gg-agggg-gcaagcg-tt-gt-t-cgg-aattac-t-gggc--gta-aagg-gc
gc--gta-gg-c-g-g-tctg-t-t--gc-g-t-c-a-g-g-t-g--tgaaa-gc-cc-c
g-g-g----ct-c-aa--c-c-tgg-g-ag-g-t-g--c-a--ctt--gat-a-c-gg-g
cg--g-ac--t-g-g-aatc-----c-gg---gag-a-gg-at-gg-t-ggaatt-cc-c
-a-gt-gta-g-ag-gtg-aa-att-c-gt-ag--at-a-ttgg-g-a-ag-aac-a-cc
-gat----g-gc-gaa-gg-cagcca-t---ctg-g-cc-c-g-----------------
--------gt-a-t-tga-cgctga-gg-c-gcg-a--aa-g-c---g-tg-gg-g--ag
-ca-aaca--gg
>Otu00233
atac-ag-agggt-gcaagcg-tt-aa-t-cgg-aattac-t-gggc--gta-aagc-gc
gc--gta-gg-t-g-g-atgt-t-t--aa-g-t-c-g-g-g-t-g--tgaaa-gc-cc-c
g-g-g----ct-c-aa--c-c-tgg-g-aa-c-t-g--c-a--ttc--gat-a-c-tg-g
ac--g-tc--t-t-g-agta-----t-gg---tag-a-gg-ga-ag-t-ggaatt-tc-c
-g-ga-gta-g-cg-gtg-aa-atg-c-gt-ag--at-a-tcgg-a-a-gg-aac-a-cc
--ag-t--g-gc-gaa-gg-cgactt-c---ctg-g-ac-c-a-----------------
--------at-a-c-tga-cactga-gg-t-gcg-a--aa-g-c---g-tg-gg-g--ag
-ca-aaca--gg
>Otu00234
atac-gg-agggt-gcgagcg-tt-aa-t-cgg-aattac-t-gggc--gta-aagc-gc
gc--gta-gg-c-g-g-cggt-t-t--aa-g-t-c-a-g-a-t-g--tgaaa-gc-cc-c
g-g-g----ctt--aa--c-c-tgg-g-aa-c-t-g--c-a--ttt--gat-a-c-tg-g
gc--c-gc--t-a-g-agta-----c-ga---gag-a-gg-ga-gg-t-agaatt-cc-a
-c-gt-gta-g-cg-gtg-aa-atg-c-gt-ag--at-a-tgtg-g-a-gg-aat-a-cc
--ag-t--g-gc-gaa-gg-cggcct-c---ctg-g-ct-c-g-----------------
--------at-a-c-tga-cgctga-gg-t-gcg-a--aa-g-c---g-tg-gg-g--ag
-ca-aaca--gg
>Otu00235
atac-gg-agggt-gcgagcg-tt-aa-t-cgg-aattac-t-gggc--gta-aagc-gt
ac--gca-gg-c-g-g-ttag-t-t--aa-g-t-c-a-g-a-t-g--tgaaa-gc-cc-c
g-g-g----ct-c-aa--c-c-tgg-g-aa-c-t-g--c-a--ttt--gaa-a-c-tg-g
ct--a-ac--t-a-g-agtg-----c-gg---cag-a-gg-gt-gg-t-agaatt-tc-a
-g-gt-gta-g-cg-gtg-aa-atg-c-gt-ag--ag-a-tctg-a-a-gg-aat-a-cc
--ga-t--g-gc-gaa-gg-cagcca-c---ctg-g-gc-c-g-----------------
--------ac-a-c-tga-cgctca-tg-t-acg-a--aa-g-c---g-tg-gg-t--ag
-ca-aaca--gg
>Otu00236
acac-ag-agggt-gcaaacg-tt-gt-t-cgg-aatcac-t-gggc--ata-aagc-gc
gc--gta-gg-c-g-g-tcct-g-t--aa-g-t-g-t-g-a-a-g--tgaaa-gc-cc-a
c-g-g----ct-c-ac--c-c-gtg-g-aa-c-t-g--c-t--ttg--cat-a-c-tg-c
ag--g-ac--t-c-g-agga-----c-gg---tag-g-gg-ag-ag-c-ggaact-cc-t
-g-gt-gga-g-cg-gtg-aa-atg-c-gt-ag--at-a-tcag-g-a-gg-aac-a-cc
--gg-t--g-gc-gaa-gg-cggctc-t---ctg-g-tc-c-g-----------------
--------tt-t-c-tga-cgctga-gg-t-gcg-a--aa-g-c---c-ag-gg-t--ag
-cg-aacg--gg
>Otu00237
atac-gg-agggt-gcaagcg-tt-aa-t-cgg-aattac-t-gggc--gta-aagc-gc
gc--gta-gg-t-g-g-ctta-t-t--aa-g-t-c-a-g-a-t-g--tgaaa-gc-cc-c
g-g-g----ct-t-aa--c-c-tgg-g-aa-c-t-g--c-a--ttt--gat-a-c-tg-a
tt--c-gc--t-a-g-agta-----t-gg---tag-a-gg-ga-ag-t-ggaatt-cc-a
-c-at-gta-g-cg-gtg-aa-atg-c-gt-ag--ag-a-tgtg-g-a-gg-aac-a-cc
--ag-t--g-gc-gaa-gg-cgactt-c---ctg-g-ac-c-a-----------------
--------at-a-c-tga-cactga-gg-t-gcg-a--aa-g-c---g-tg-gg-g--ag
-ca-aaca--gg
>Otu00238
atac-gg-agggt-gcaagcg-tt-aa-t-cgg-aattac-t-gggc--gta-aagc-ga
gt--gta-gg-c-g-g-cttc-g-t--aa-g-t-c-g-g-a-t-g--tgaaa-gc-cc-c
g-g-g----ct-t-aa--c-c-tgg-g-aa-t-t-g--c-a--ttc--gat-a-c-tg-c
gc--g-gc--t-a-g-agtc-----t-ga---tag-a-gg-ga-ag-t-ggaatt-cc-a
-g-gt-gta-g-cg-gtg-aa-atg-c-gt-ag--at-a-tctg-g-a-gg-aac-a-cc
--ag-t--g-gc-gaa-gg-cggctt-c---ctg-g-at-c-a-----------------
--------ag-a-c-tga-cgctga-gg-c-tcg-a--aa-g-c---g-tg-gg-g--ag
-ca-aaca--gg
>Otu00239
atac-gg-agggt-gcaagcg-tt-aa-t-cgg-aattac-t-gggc--gta-aagc-gc
gc--gta-gg-c-g-g-tttc-g-t--aa-g-t-c-g-g-a-t-g--tgaaa-gc-cc-a
g-g-g----ct-t-aa--c-c-ttg-g-aa-t-t-g--c-a--ttc--gat-a-c-tg-c
gg--a-ac--t-a-g-agta-----c-gg---tag-a-gg-ga-ag-t-ggaatt-tc-c
-g-gt-gta-g-cg-gtg-aa-atg-c-gt-ag--at-a-tcgg-a-a-gg-aac-a-cc
--ag-t--g-gc-gaa-gg-cgactt-c---ctg-g-gc-c-a-----------------
--------gt-a-c-tga-cgctga-gg-t-gcg-a--aa-g-c---g-tg-gg-g--ag
-ca-aaca--gg
>Otu00240
atac-gg-agggt-gcaagcg-tt-at-c-cgg-atttat-t-gggt--tta-aagg-gt
cc--gta-gg-c-g-g-atga-t-t--aa-g-t-c-a-g-t-g-g--tgaaa-gc-cc-a
c-a-g----ct-c-aa--c-t-gtg-g-aa-c-t-g--c-c--att--gat-a-c-tg-a
tc--a-tc--t-t-g-agta-----c-at---ttg-a-ag-tt-gg-c-ggaata-gg-t
-c-at-gta-g-cg-gtg-aa-atg-c-tt-ag--at-a-tgac-c-t-ag-aac-a-cc
--ga-t--t-gc-gaa-gg-cagcca-a---cta-a-gc-t-g-----------------
--------ta-a-c-tga-cgctga-gg-g-acg-a--aa-g-c---g-tg-gg-g--ag
-cg-aaca--gg
>Otu00241
atac-ga-agggg-gcgagcg-tt-gt-t-cgg-aatcac-t-gggc--gta-aagc-gt
ac--gta-gg-c-g-g-atag-a-t--ta-g-t-t-a-g-g-g-g--tgaaa-tc-cc-g
a-g-g----ct-c-aa--c-c-tcg-g-aa-c-t-g--c-c--ttt--aat-a-c-tg-t
ct--a-tc--t-a-g-agat-----c-ga---gag-a-gg-tg-ag-t-ggaatt-cc-t
-a-gt-gta-g-ag-gtg-aa-att-c-gt-ag--at-a-ttag-g-a-ag-aac-a-cc
--ag-t--g-gc-gaa-gg-cggctc-a---ctg-g-ct-c-g-----------------
--------at-a-c-tga-cgctga-gg-t-acg-a--aa-g-c---g-tg-gg-g--ag
-ca-aaca--gg
>Otu00242
atac-gg-agggt-gcgagcg-tt-aa-t-cgg-aattac-t-gggc--gta-aagc-gc
gc--gta-gg-c-g-g-cttg-g-t--ca-g-t-c-g-g-a-t-g--tgaaa-gc-cc-c
g-g-g----ct-c-aa--c-c-tgg-g-aa-t-t-g--c-a--ttc--gat-a-c-tg-c
cg--a-ac--t-a-g-agta-----t-gg---gag-a-gg-ga-ag-t-ggaatt-tc-c
-g-gt-gta-g-cg-gtg-aa-atg-c-gt-ag--at-a-tcgg-a-a-gg-aac-a-cc
--ag-t--g-gc-gaa-gg-cgactt-c---ctg-g-cc-c-a-----------------
--------at-a-c-tga-cgctga-gg-t-gcg-a--aa-g-c---g-tg-gg-g--ag
-ca-aaca--gg
>Otu00243
agac-gg-aggat-gcaagtg-tt-at-c-cgg-aatcac-t-gggc--gta-aagc-gt
ct--gta-gg-t-t-g-ttta-a-t--aa-g-t-c-a-a-c-t-g--ttaaa-tc-tt-g
a-g-g----ct-c-aa--c-c-tca-a-ac-t-t-g--c-a--gtc--gaa-a-c-ta-t
ta--g-ac--t-a-g-agta-----t-ag---tag-g-gg-ta-aa-g-ggaatt-tc-c
-a-gt-gga-g-cg-gtg-aa-atg-c-gt-ag--at-a-ttgg-a-a-ag-aac-a-cc
--ga-t--g-gc-gaa-gg-cacttt-a---ctg-g-gc-t-a-----------------
--------tt-a-c-tga-cactca-ga-g-acg-a--aa-g-c---t-ag-gg-t--ag
-ca-aatg--gg
>Otu00244
atac-ga-agggg-gctagcg-tt-gt-t-cgg-atttac-t-gggc--gta-aagc-gc
ac--gta-gg-c-g-g-attg-t-t--aa-g-t-t-a-g-g-g-g--tgaaa-tc-cc-a
g-g-g----ct-c-aa--c-c-ctg-g-aa-c-t-g--c-c--ttt--aat-a-c-tg-g
ca--a-tc--t-c-g-agtc-----c-gg---aag-a-gg-tg-ag-t-ggaatt-cc-g
-a-gt-gta-g-ag-gtg-aa-att-c-gt-ag--at-a-ttcg-g-a-gg-aac-a-cc
--ag-t--g-gc-gaa-gg-cggctc-a---ctg-g-tc-c-g-----------------
--------gt-a-c-tga-cgctga-gg-t-gcg-a--aa-g-c---g-tg-gg-g--ag
-ca-aaca--gg
>Otu00245
atac-gg-agggt-gcaagcg-tt-aa-t-cgg-aattac-t-gggc--gta-aagc-gc
gc--gta-gg-t-g-g-tttg-g-t--aa-g-c-g-a-g-a-t-g--tgaaa-gc-cc-c
g-g-g----ct-t-aa--c-c-tgg-g-aa-c-g-g--c-a--ttt--cga-a-c-tg-t
ca--g-ac--t-a-g-agtg-----t-gg---tag-a-gg-gt-ag-t-ggaatt-tc-c
-t-gt-gta-g-cg-gtg-aa-atg-c-gt-ag--at-a-tagg-a-a-gg-aac-a-cc
--ag-t--g-gc-gaa-gg-cggcta-c---ctg-g-ac-c-a-----------------
--------ac-a-c-tga-cactga-gg-t-gcg-a--aa-g-c---g-tg-gg-g--ag
-ca-aaca--gg
>Otu00246
atac-gg-aggat-ccaagcg-tt-at-c-cgg-aatcat-t-gggt--tta-aagg-gt
cc--gta-gg-c-g-g-attt-g-t--aa-g-t-c-a-g-t-g-g--tgaaa-gt-tt-g
c-g-g----ct-c-aa--c-c-gta-a-aa-t-t-g--c-c--att--gat-a-c-tg-c
aa--g-tc--t-t-g-aatg-----a-tt---gtg-a-ag-tg-gt-t-agaata-tg-t
-a-gt-gta-g-cg-gtg-aa-atg-c-at-ag--at-a-ttac-a-t-ag-aat-a-cc
-gat----t-gc-gaa-gg-cagatc-a---cta-a-ca-a-t-----------------
--------gt-a-t-tga-cgctaa-gg-g-acg-a--aa-g-c---g-tg-gg-t--ag
-cg-aaca--gg
>Otu00247
agac-gg-aggat-gcaagtg-tt-at-c-cgg-aattat-t-gggc--gta-aagc-gt
ct--gta-gg-t-t-g-ccta-a-c--aa-g-t-c-t-g-t-t-g--ttaaa-gg-tt-a
a-a-g----ct-t-aa--c-t-tta-a-aa-c-t-g--c-a--gca--gaa-a-c-tg-c
ta--g-gc--t-t-g-agta-----c-ag---tcg-a-ag-ta-ga-g-ggaatt-tc-c
-a-gt-gaa-g-cg-gtg-aa-atg-c-gt-ag--at-a-ttgg-a-a-gg-aac-a-cc
--aa-t--g-gc-gaa-ag-cactct-a---cta-g-ac-t-t-----------------
--------tt-a-c-tga-cactca-ga-g-acg-a--aa-g-c---t-ag-gg-t--ag
-ca-aatg--gg
>Otu00248
atac-ga-ggggt-gcaagcg-tt-aa-t-cgg-aattac-t-gggc--gta-aagc-gt
ac--gca-gg-c-g-g-tttg-t-t--aa-g-c-a-a-g-a-t-g--tgaaa-gc-cc-c
g-g-g----ct-c-aa--c-c-tgg-g-aa-c-t-g--c-a--ttt--tga-a-c-tg-g
ca--a-ac--t-a-g-agtc-----t-tg---tag-a-gg-gg-gg-t-agaatt-tc-a
-g-gt-gta-g-cg-gtg-aa-atg-c-gt-ag--ag-a-tctg-a-a-gg-aat-a-cc
-ggt----g-gc-gaa-gg-cggccc-c---ctg-g-ac-a-a-----------------
--------ag-a-c-tga-cgctca-gg-t-acg-a--aa-g-c---g-tg-gg-g--ag
-ca-aaca--gg
>Otu00249
atac-gg-agggt-gcaagcg-tt-aa-t-cgg-aattac-t-gggc--gta-aagc-gc
gc--gta-gg-t-g-g-tttt-a-t--aa-g-c-t-a-g-c-t-g--tgaaa-gc-cc-c
g-g-g----ct-c-aa--c-c-tgg-g-aa-c-t-g--c-a--gtt--aga-a-c-tg-t
tt--g-ac--t-a-g-agta-----t-ga---tag-a-gg-gt-gg-c-ggaatt-tc-c
-t-gt-gta-g-cg-gtg-aa-atg-c-gt-ag--at-a-tagg-a-a-gg-aac-a-tc
--ag-t--g-gc-gaa-gg-cggcca-c---ctg-g-at-t-a-----------------
--------at-a-c-tga-cactga-gg-t-gcg-a--aa-g-c---g-tg-gg-g--ag
-ca-aaca--gg
>Otu00250
atac-ga-aaggt-gcaagcg-tt-gt-t-cgg-aatgac-t-gggc--gta-aagc-gc
gc--gta-gg-c-g-g-gata-a-t--ag-g-t-c-g-a-t-t-g--tgaaa-tc-cc-c
g-g-g----ct-c-aa--c-c-tgg-g-aa-c-t-g--c-a--gtc--gaa-a-c-ca-t
ta--t-tc--t-t-g-aata-----t-ct---gag-a-gg-gt-gg-g-ggaata-cc-t
-a-gt-gga-g-ca-gtg-aa-atg-c-gt-ag--ag-a-ttag-g-t-gg-aac-a-cc
--gg-a--g-gc-gaa-gg-cgcctg-c---ctg-g-ca-g-a-----------------
--------at-a-t-tga-cgctga-gg-c-gcg-a--aa-g-c---g-tg-gg-t--ag
-ca-aaca--gg
>Otu00251
atac-gg-agggt-gcgagcg-tt-aa-t-cgg-aattac-t-gggc--gta-aagc-gc
gc--gta-gg-c-g-g-ttgg-a-t--ta-g-t-c-g-g-a-t-g--tgaaa-gc-cc-a
g-g-g----ct-t-aa--c-c-ttg-g-aa-t-t-g--c-a--ttc--gaa-a-c-tg-t
cc--a-gc--t-a-g-agta-----t-gg---gag-a-gg-ga-ag-c-ggaatt-tc-c
-g-gt-gta-g-cg-gtg-aa-atg-c-gt-ag--at-a-tcgg-a-a-gg-aac-a-cc
--ag-t--g-gc-gaa-gg-cggctt-c---ctg-g-ac-c-a-----------------
--------at-a-c-tga-cgctga-gg-t-gcg-a--aa-g-c---g-tg-gg-g--ag
-cg-aaca--gg
>Otu00252
atac-gg-agggt-ccaagcg-tt-at-c-cgg-aatcat-t-gggt--tta-aagg-gt
cc--gca-gg-c-g-g-tttg-t-t--aa-g-t-c-a-g-t-g-g--tgaaa-tc-ct-a
t-c-g----ct-c-aa--c-g-ata-g-aa-c-t-g--c-c--att--gat-a-c-tg-a
ca--g-ac--t-t-g-aatt-----t-ag---ttg-g-ag-ta-gg-c-ggaatg-tg-t
-a-gt-gta-g-cg-gtg-aa-atg-c-tt-ag--at-a-ttac-a-c-ag-aac-a-cc
--ga-t--a-gc-gaa-gg-cagctt-a---cta-a-ac-t-a-----------------
--------at-a-t-tga-cgctca-tg-g-acg-a--aa-g-c---g-tg-gg-g--ag
-cg-aaca--gg
>Otu00253
agac-gg-agggt-gctagcg-tt-gt-t-cgg-aatcac-t-gggc--gta-aagg-gc
gc--gta-gg-c-g-g-cttg-g-t--ta-g-t-c-a-g-a-t-g--tgaaa-gc-cc-a
g-g-g----ct-c-aa--c-t-ctg-g-aa-c-t-g--c-a--ttt--gat-a-c-tc-c
ca--a-gc--t-t-g-aggt-----c-ga---aag-a-gg-ag-ag-t-ggaata-cc-c
-a-gt-gta-g-ag-gtg-aa-att-c-gt-ag--at-a-ttgg-g-t-gg-aac-a-cc
--ag-t--g-gc-gaa-ag-cggctc-t---ctg-g-tt-c-g-----------------
--------at-t-c-tga-cgctga-gg-c-gcg-a--aa-g-c---g-tg-gg-g--ag
-ca-aaca--gg
>Otu00254
atac-gg-agggg-gctagcg-tt-gt-t-cgg-aattac-t-gggc--gta-aagc-gc
gc--gta-gg-c-g-g-attg-g-t--ca-g-t-t-g-g-g-g-g--tgaaa-tc-cc-g
a-g-g----ct-t-aa--c-c-tcg-g-aa-c-t-g--c-c--ctc--aat-a-c-tg-c
ca--g-tc--t-a-g-agtt-----c-gg---aag-a-gg-ta-ag-t-ggaatt-cc-t
-a-gt-gta-g-ag-gtg-aa-att-c-gt-ag--at-a-ttag-g-a-ag-aac-a-cc
--ag-t--g-gc-gaa-gg-cggctt-a---ctg-g-tc-c-g-----------------
--------at-a-c-tga-cgctga-gg-t-gcg-a--aa-g-c---g-tg-gg-g--ag
-ca-aaca--gg
>Otu00255
atac-gg-agggt-gcgagcg-tt-aa-t-cgg-aattac-t-gggc--gta-aagc-gt
gc--gta-gg-c-g-g-tttg-a-t--aa-g-c-c-a-g-a-t-g--tgaaa-tc-cc-g
g-g-g----ct-t-aa--c-c-tcg-g-aa-c-t-g--c-a--ttt--gga-a-c-tg-t
tt--g-ac--t-a-g-agta-----c-tg---tag-a-gg-gt-gg-t-ggaatt-tc-c
-a-gt-gta-g-cg-gtg-aa-atg-c-gt-ag--ag-a-ttgg-a-a-gg-aac-a-tc
--ag-t--g-gc-gaa-gg-cggcca-c---ctg-g-ac-a-g-----------------
--------at-a-c-tga-cgctga-gg-c-acg-a--aa-g-c---g-tg-gg-g--ag
-cg-aaca--gg
>Otu00256
atac-gg-aggga-gctagcg-tt-gt-t-cgg-aattac-t-gggc--gta-aagc-gc
gc--gta-gg-c-g-g-ctta-t-c--aa-g-t-c-a-g-g-g-g--tgaaa-tc-cc-g
g-a-g----ct-c-aa--c-t-ccg-g-aa-c-t-g--c-c--ctt--gaa-a-c-tg-g
tt--g-gc--t-a-g-aata-----t-tg---gag-a-gg-ta-ag-t-ggaatt-cc-g
-a-gt-gta-g-ag-gtg-aa-att-c-gt-ag--at-a-ttcg-g-a-ag-aac-a-cc
--ag-t--g-gc-gaa-gg-cgactt-a---ctg-g-ac-a-a-----------------
--------tt-a-t-tga-cgctga-gg-t-gcg-a--aa-g-c---g-tg-gg-g--ag
-ca-aaca--gg
>Otu00257
atac-ga-agggg-gctagcg-tt-gt-t-cgg-aataac-t-gggc--gta-aagc-gc
ac--gta-gg-c-g-g-attg-g-a--aa-g-t-t-a-g-a-g-g--tgaaa-tc-cc-a
g-g-g----ct-c-aa--c-c-ctg-g-aa-c-t-g--c-c--ttt--aaa-a-c-ta-t
ca--g-tc--t-a-g-aggt-----c-ga---gag-a-gg-tg-ag-t-ggaatt-cc-g
-a-gt-gta-g-ag-gtg-aa-att-c-gt-ag--at-a-ttcg-g-a-gg-aac-a-cc
--ag-t--g-gc-gaa-gg-cggctc-a---ctg-g-ct-c-g-----------------
--------at-a-c-tga-cgctga-gg-t-gcg-a--aa-g-t---g-tg-gg-g--ag
-ca-aaca--gg
>Otu00258
atac-gg-agggt-gcaagcg-tt-at-c-cgg-aattat-t-gggt--tta-aagg-gt
gc--gta-gg-c-g-g-aaat-t-t--aa-g-t-c-a-g-t-g-g--tgaaa-gc-ct-a
c-a-g----ct-t-aa--c-t-gta-g-aa-t-t-g--c-c--att--gaa-a-c-tg-a
at--t-tc--t-t-g-aatc-----t-aa---ttg-a-ag-ta-gg-c-ggaata-tg-a
-c-at-gta-g-cg-gtg-aa-atg-c-tt-ag--at-a-tgtc-a-t-ag-aac-a-cc
--aa-t--a-gc-gaa-gg-cagctt-a---cta-a-gt-t-a-----------------
--------gt-a-t-tga-cgctaa-tg-c-acg-a--aa-g-c---g-tg-gg-g--ag
-cg-aaca--gg
>Otu00259
atac-ga-agggt-gcaagcg-tt-gt-t-cgg-atttat-t-gggc--gta-aagc-gg
gt--gca-gg-c-g-g-ataa-g-a--aa-g-t-c-a-g-a-t-g--tgaaa-tc-tc-g
g-g-g----ct-c-aa--c-c-tcg-a-aa-c-t-g--c-g--tct--gaa-a-c-tc-c
tt--g-tc--t-a-g-aatc-----t-ca---aag-a-gg-ga-ag-c-ggaatt-tc-g
-c-at-gta-g-ga-gta-aa-atc-c-gt-ag--ag-a-tgcg-a-a-gg-aac-a-cc
--ag-a--g-gc-gaa-gg-cggctt-c---ctg-g-tt-g-a-----------------
--------gt-a-t-tga-cgctgt-ag-c--cg-a--aa-g-c---g-tg-gg-g--ag
-ca-aaca--gg
>Otu00260
atac-ga-agggg-gctagcg-tt-gt-t-cgg-aattac-t-gggc--gta-aagg-gc
gt--gta-gg-c-g-g-atga-t-c--aa-g-c-t-a-g-g-g-g--tgaaa-gc-cc-a
g-g-g----cc-c-aa--c-c-ctg-g-aa-c-t-g--c-c--ttt--aga-a-c-tg-a
tt--g-tc--t-a-g-aatc-----c-gt---aag-g-gg-ag-tg-t-ggaatt-cc-t
-a-gt-gta-g-ag-gtg-aa-att-c-gt-ag--at-a-ttag-g-a-ag-aac-a-cc
--ag-t--g-gc-gaa-gg-cggcac-t---ctg-g-ta-c-g-----------------
--------gt-a-t-tga-cgctga-gg-c-gcg-a--aa-g-c---g-tg-gg-g--ag
-ca-aaca--gg
>Otu00261
agac-ga-accgt-ccgaacg-tt-at-t-cgg-tatcac-t-gggc--tta-aaga-gt
cc--gta-gg-c-g-g-ccat-g-t--ag-g-t-c-a-g-a-t-g--tgaaa-tc-cc-a
c-a-g----ct-c-aa--c-t-gtg-g-aa-c-t-g--c-g--ttt--gaa-a-c-ca-c
at--g-gc--t-t-g-aggg-----a-ga---tag-a-gg-tg-ag-c-ggaaca-ga-t
-g-gt-gga-g-cg-gtg-aa-atg-c-gt-tg--at-a-tcat-c-t-gg-aac-a-cc
--gg-t--g-gc-gaa-ag-cggctc-a---ctg-g-at-c-t-----------------
--------ct-t-c-tga-cgctga-gg-g-acg-a--aa-g-c---t-ag-gg-t--ag
-cg-aacg--gg
>Otu00262
atac-ag-agggt-gcaagcg-tt-aa-t-cgg-atttac-t-gggc--gta-aagc-gc
gc--gta-gg-t-g-g-ccaa-t-t--aa-g-t-c-a-a-a-t-g--tgaaa-tc-cc-c
g-a-g----ct-t-aa--c-t-tgg-g-aa-t-t-g--c-a--ttc--gat-a-c-tg-g
tt--g-gc--t-a-g-agta-----t-gg---gag-a-gg-at-gg-t-agaatt-cc-a
-g-gt-gta-g-cg-gtg-aa-atg-c-gt-ag--ag-a-tctg-g-a-gg-aat-a-cc
--ga-t--g-gc-gaa-gg-cagcca-t---ctg-g-cc-t-a-----------------
--------at-a-c-tga-cactga-gg-t-gcg-a--aa-g-c---a-tg-gg-g--ag
-ca-aaca--gg
>Otu00263
agac-ga-accgt-ccaaacg-tt-at-t-cgg-tatcac-t-gggc--tta-aaga-gt
tc--gta-gg-c-g-g-cctg-g-t--ag-g-t-g-a-g-a-t-g--tgaaa-tc-cc-a
c-g-g----ct-c-aa--c-c-gtg-g-aa-c-t-g--c-g--ttt--caa-a-c-ca-c
ca--g-gc--t-a-g-aggg-----a-ga---tag-a-gg-tg-ag-t-ggaaca-ga-t
-g-gt-gga-g-cg-gtg-aa-atg-c-gt-tg--at-a-tcat-c-t-gg-aac-a-cc
--gg-t--g-gc-gaa-ag-cggctc-a---ctg-g-at-c-t-----------------
--------ct-t-c-tga-cgctga-gg-a-acg-a--aa-g-c---t-ag-gg-t--ag
-cg-aacg--gg
>Otu00264
atac-gg-aggat-tcgagcg-tt-at-c-cgg-atttat-t-gggt--tta-aagg-gt
gc--gta-gg-t-t-g-tttc-a-t--aa-g-t-t-a-g-t-c-g--ttaaa-ga-gt-t
g-g-g----ct-t-aa--c-c-taa-t-ca-t-g-g--c-g--att--gat-a-c-tg-t
gg--g-ac--t-a-g-agat-----t-gg---ttg-c-gg-ta-gg-c-ggaatg-ag-t
-a-gt-gta-g-cg-gtg-aa-atg-c-tt-ag--at-a-ttac-t-c-ag-aac-a-cc
--ga-t--t-gc-gaa-gg-cagctt-a---cca-a-gc-c-a-----------------
--------ca-t-c-tga-cactga-gg-c-acg-a--aa-g-c---g-tg-gg-g--at
-ca-aaca--gg
>Otu00265
atac-gg-aggat-gcaagcg-tt-at-c-cgg-aatcat-t-gggt--tta-aagg-gt
cc--gta-gg-t-g-g-atta-a-t--aa-g-t-c-a-g-a-g-g--tgaaa-gc-ct-g
c-a-g----ct-t-aa--c-t-gta-g-aa-c-t-g--c-c--ttt--gat-a-c-tg-t
ta--a-tc--t-t-g-aatt-----a-tt---gtg-a-ag-ta-gt-t-agaata-tg-t
-a-gt-gta-g-cg-gtg-aa-atg-c-at-ag--at-a-ttac-a-t-ag-aat-a-cc
-gat----t-gc-gaa-gg-cagatt-a---cta-a-ca-a-t-----------------
--------at-a-t-tga-cactga-tg-g-acg-a--aa-g-c---g-tg-gg-g--ag
-cg-aaca--gg
>Otu00266
atac-ga-actgt-gcgaacg-tt-at-t-cgg-aatcac-t-gggc--tta-aagg-gt
gc--gta-gg-c-g-g-ctac-a-a--gg-g-t-c-a-g-a-t-g--tgaaa-tc-cc-a
c-g-g----ct-c-aa--c-c-gtg-g-aa-c-t-g--c-g--ttt--gaa-a-c-cg-t
gt--a-gc--t-t-g-agga-----a-gt---cag-a-gg-ta-ag-c-ggaact-ga-t
-g-gt-gga-g-cg-gtg-aa-atg-c-gt-tg--at-a-tcat-c-a-gg-aac-a-cc
--gg-t--g-gc-gaa-ag-cggctt-a---ctg-g-ga-c-t-----------------
--------tt-t-c-tga-cgctga-gg-c-acg-a--aa-g-c---c-ag-gg-g--ag
-cg-aacg--gg
>Otu00267
agac-ga-accgt-ccaaacg-tt-at-t-cgg-aatcac-t-gggc--tta-aagg-gt
gc--gta-gg-c-g-g-cttg-g-c--aa-g-t-t-g-g-g-t-g--tgaaa-tc-cc-t
c-g-g----ct-c-aa--c-c-gag-g-aa-c-t-g--c-g--ctc--aaa-a-c-t-gc
ca--a-gc--t-a-g-agga-----a-ga---tag-a-gg-tg-ag-c-ggaact-aa-t
-g-gt-gga-g-cg-gtg-aa-atg-c-gt-tg--at-a-tcat-t-a-gg-aac-a-cc
-tgt----g-gc-gaa-ag-cggctc-a---ctg-g-gt-c-t-----------------
--------tt-t-c-tga-cgctga-gg-c-acg-a--aa-g-c---t-ag-gg-t--ag
-cg-aacg--gg
>Otu00268
atac-ag-aggtg-gcaagcg-tt-gt-t-cgg-atttac-t-gggc--gta-aagg-gc
gc--gta-gg-c-g-g-ctag-g-t--gt-g-t-c-a-g-a-t-g--tgaaa-tc-tc-c
g-g-g----ct-c-aa--c-c-cgg-a-aa-g-t-g--c-g--ttt--gaa-a-c-tg-c
tt--a-gc--t-a-g-agta-----t-gg---aag-g-gg-ag-tg-c-ggaata-ca-a
-g-gt-gta-g-cg-gtg-aa-atg-c-gt-tg--at-a-tctt-g-t-ag-aac-a-cc
--gg-t--g-gc-gaa-gg-cggcac-t---ctg-g-ta-c-a-----------------
--------tt-a-c-tga-cgctca-gg-c-gcg-a--aa-g-c---a-gg-gg-g--ag
-ca-aaca--gg
>Otu00269
atac-gg-agggg-gcgagcg-tt-gt-t-cgg-atttac-t-gggc--gta-aagg-gc
tc--gta-gg-c-g-g-ccat-t-t--aa-g-t-c-g-g-t-t-g--tgaaa-tc-cc-t
c-g-g----ct-c-aa--c-c-ggg-g-aa-c-t-g--c-g--acc--gat-a-c-tg-g
gt--g-gc--t-t-g-aagc-----c-gg---gag-a-gg-ga-tg-c-ggaatt-cc-a
-g-gt-gta-g-cg-gtg-aa-atg-c-gt-ag--at-a-tctg-g-a-gg-aac-a-cc
--cg-t--g-gc-gaa-gg-cggcat-c---ctg-g-ac-c-g-----------------
--------gt-c-t-tga-cgctga-gg-a-gcg-a--aa-g-c---t-ag-gg-t--ag
-ca-aacg--gg
>Otu00270
atac-gg-agggt-gcaagcg-tt-at-c-cgg-atttat-t-gggt--tta-aagg-gt
cc--gta-gg-c-g-g-atca-t-t--aa-g-t-c-a-g-t-g-g--tgaaa-gc-cg-a
c-a-g----ct-c-aa--c-t-gtc-g-aa-c-t-g--c-c--att--gat-a-c-tg-g
tg--a-tc--t-t-g-agta-----c-gg---ttg-a-ag-ta-gg-c-ggaata-tg-a
-c-at-gta-g-cg-gtg-aa-atg-c-tt-ag--at-a-tgtc-a-t-ag-aac-a-cc
--ga-t--t-gc-gaa-gg-cagcct-a---cta-a-gc-c-g-----------------
--------tt-a-c-tga-cgctga-gg-g-acg-a--aa-g-t---g-tg-gg-g--ag
-cg-aaca--gg
>Otu00271
agac-gt-aggga-ccgagcg-tt-gt-c-cgg-atttat-t-gggc--gta-aaga-gc
tc--gta-gg-c-g-g-ttgc-g-t--aa-g-t-c-g-g-a-t-g--tgaaa-ac-tc-g
a-g-g----ct-c-aa--c-c-tcg-a-ga---t-g-cc-a--tcc--gat-a-c-tg-c
gc-tg-ac--t-t-g-aatc-----c-ag---tag-g-gg-ag-tg-t-ggaatt-tg-t
-t-gt-gta-g-cg-gtg-aa-atg-c-gc-ag--at-a-taac-a-a-gg-aac-a-cc
--ta-t--g-gc-gaa-gg-cagcac-t---ctg-g-gc-t-g-----------------
--------gt-a-t-tga-cgctga-gg-a-gcg-a--aa-g-c---a-tg-gg-t--ag
-ca-aaca--gg
>Otu00272
atac-ga-agggg-gcgagcg-tt-gt-t-cgg-aattac-t-gggc--gta-aagg-gc
gc--gta-gg-c-g-g-tcta-t-c--ca-g-t-t-g-g-g-c-g--tgaaa-gc-cc-t
g-g-g----ct-c-aa--c-c-cag-g-aa-t-t-g--c-g--tcc--aat-a-c-ta-a
ta--g-ac--t-a-g-agac-----c-ga---gag-a-gg-at-ag-t-ggaatt-tc-c
-a-gt-gta-g-ag-gtg-aa-att-c-gt-ag--at-a-ttgg-a-a-ag-aac-a-cc
--ag-t--g-gc-gaa-ag-cgacta-t---ctg-g-ct-c-g-----------------
--------gt-t-c-tga-cgctga-gg-c-gcg-a--aa-g-c---g-tg-gg-g--ag
-ca-aaca--gg
>Otu00273
atac-ga-agggg-gctagcg-tt-gc-t-cgg-aattac-t-gggc--gta-aagg-ga
gc--gta-gg-c-g-g-acat-t-t--aa-g-t-c-a-g-g-g-g--tgaaa-tc-cc-g
g-g-g----ct-c-aa--c-c-tcg-g-aa-t-t-g--c-c--ttt--gat-a-c-tg-g
gt--g-tc--t-t-g-agta-----t-ga---gag-a-gg-tg-tg-t-ggaact-cc-g
-a-gt-gta-g-ag-gtg-aa-att-c-gt-ag--at-a-ttcg-g-a-ag-aac-a-cc
-agt----g-gc-gaa-gg-cgacac-a---ctg-g-ct-c-a-----------------
--------tt-a-c-tga-cgctga-gg-c-tcg-a--aa-g-c---g-tg-gg-g--ag
-ca-aaca--gg
>Otu00274
atac-gg-agggt-acgaacg-tt-aa-t-cgg-aattac-t-gggc--gta-aagc-gc
gc--gta-gg-c-g-g-ttta-t-t--aa-g-t-g-g-g-a-t-g--tgaaa-gc-cc-g
g-g-g----ct-t-aa--c-c-tcg-g-aa-c-t-g--c-a--ttc--caa-a-c-tg-a
ca--a-ac--t-a-g-agta-----c-ga---gag-a-gg-gg-gg-t-agaatt-ca-g
-a-gt-gta-g-cg-gtg-aa-atg-c-gt-ag--at-a-ttct-g-a-gg-aat-a-cc
--gg-t--g-gc-gaa-gg-cggccc-c---ctg-g-ct-t-g-----------------
--------at-a-c-tga-cgctga-gg-t-gcg-a--aa-g-c---g-tg-gg-g--ag
-ca-aaca--gg
>Otu00275
atac-ga-agggg-gctagcg-tt-gc-t-cgg-aattac-t-gggc--gta-aagg-gc
gc--gta-gg-c-g-g-atcg-t-t--aa-g-t-c-a-g-a-g-g--tgaaa-tc-cc-a
g-g-g----ct-c-aa--c-c-ctg-g-aa-c-t-g--c-c--ttt--gat-a-c-tg-g
cg--a-tc--t-t-g-agta-----t-ga---gag-a-gg-ta-tg-t-ggaact-cc-g
-a-gt-gta-g-ag-gtg-aa-att-c-gt-ag--at-a-ttcg-g-a-ag-aac-a-cc
--ag-t--g-gc-gaa-gg-cgacat-a---ctg-g-ct-c-a-----------------
--------tt-a-c-tga-cgctga-gg-c-gcg-a--aa-g-c---g-tg-gg-g--ag
-ca-aaca--gg
>Otu00276
atac-gg-agact-gcaagcg-tt-ac-t-cgg-attcac-t-gggc--gta-aagg-gt
gc--gta-gg-c-g-g-atag-a-t--gt-g-t-g-a-g-g-t-g--tgaaa-tc-tc-g
g-g-g----ct-c-aa--c-c-tcg-a-aa-c-t-g--c-g--cct--caa-a-c-tg-t
ct--a-tc--t-a-g-agta-----t-tg---gag-a-gg-ta-ag-c-ggaatt-tc-t
-g-gt-gta-g-cg-gtg-aa-atg-c-gt-ag--at-a-tcag-a-a-gg-aac-a-cc
--aa-t--g-gc-gaa-gg-cagctt-a---ctg-g-ac-a-a-----------------
--------ta-a-c-tga-cgctga-gg-c-acg-a--aa-g-c---a-tg-gg-t--ag
-cg-aaag--gg
>Otu00277
atac-gg-agggt-gcgagcg-tt-aa-t-cgg-aattac-t-gggc--gta-aagc-gc
gc--gta-gg-t-g-g-attg-g-t--ca-g-t-c-a-g-a-t-g--tgaaa-gc-cc-a
g-g-g----ct-c-aa--c-c-ttg-g-aa-c-t-g--c-a--cct--gat-a-c-tg-c
ca--a-tc--t-a-g-aata-----c-gg---tag-a-gg-gt-ag-t-ggaatt-tc-c
-t-gt-gta-g-cg-gtg-aa-atg-c-gt-ag--at-a-tagg-a-a-gg-aac-a-cc
--ag-t--g-gc-gaa-gg-cgacta-c---ctg-g-ac-c-g-----------------
--------at-a-t-tga-cactga-gg-t-gcg-a--aa-g-c---g-tg-gg-g--ag
-ca-aaca--gg
>Otu00278
atac-ga-agggg-gctagcg-tt-gt-t-cgg-aattac-t-gggc--gta-aagc-gc
ac--gta-gg-c-g-g-gtcg-t-t--aa-g-t-t-a-g-a-g-g--tgaaa-tc-cc-g
g-a-g----ct-c-aa--c-t-ccg-g-aa-c-t-g--c-c--ttt--gat-a-c-tg-g
cg--a-tc--t-t-g-agtt-----c-ga---gag-a-gg-tg-ag-t-ggaatt-cc-g
-a-gt-gta-g-ag-gtg-aa-att-c-gt-ag--at-a-ttcg-g-a-gg-aac-a-cc
--ag-t--g-gc-gaa-gg-cggctc-a---ctg-g-ct-c-g-----------------
--------at-a-c-tga-cgctga-gg-t-gcg-a--aa-g-c---g-tg-gg-g--ag
-ca-aaca--gg
>Otu00279
atac-gt-agggt-gcaagcg-tt-gt-c-cgg-aattat-t-gggc--gta-aaga-gc
tc--gta-gg-c-g-g-tttg-t-c--gc-g-t-c-t-g-c-t-g--tgaaa-ac-cg-g
a-g-g----ct-c-aa--c-c-tcc-g-gc-c-t-g--c-a--gtg--ggt-a-c-gg-g
ca--g-ac--t-a-g-agtg-----c-gg---tag-g-gg-ag-at-t-ggaatt-cc-t
-g-gt-gta-g-cg-gtg-ga-atg-c-gc-ag--at-a-tcag-g-a-gg-aac-a-cc
-gat----g-gc-gaa-gg-cagatc-t---ctg-g-gc-c-g-----------------
--------ta-a-c-tga-cgctga-gg-a-gcg-a--aa-g-c---g-tg-gg-g--ag
-cg-aaca--gg
>Otu00280
atac-ga-aggtc-ccaagcg-tt-at-t-cgg-aatcac-t-gggc--gta-aagg-ga
gc--gta-gg-c-g-g-cgtg-g-a--aa-g-t-c-a-g-a-t-g--tgaaa-gc-cc-g
a-g-g----ct-c-aa--c-c-tcg-g-aa-c-t-g--c-a--tcc--gat-a-c-tc-c
ca--t-gc--t-a-g-agga-----c-tg---gag-a-gg-tg-tt-t-ggaatt-at-c
-g-gt-gta-g-ca-gtg-aa-atg-c-gt-ag--ag-a-tcga-t-a-gg-aag-a-cc
--aa-t--g-gc-gaa-gg-cagaac-a---ctg-g-ac-a-g-----------------
--------ta-c-c-tga-cgctga-gg-c-tcg-a--ag-g-c---t-ag-gg-g--ag
-cg-aaag--gg
>Otu00281
atac-gg-gggat-gcaagcg-tt-at-c-cgg-aatcac-t-gggc--gta-aagc-gt
ct--gta-gg-t-g-g-ttta-g-t--gt-g-t-t-c-t-t-a-g--ttaaa-tt-at-g
a-a-g----cc-t-aa--c-t-tca-t-ga-a-a-a--g-t--aag--aaa-a-c-ta-t
ta--g-ac--t-t-g-agta-----c-ga---tag-g-gg-ta-ag-a-ggaatt-ct-t
-c-ga-gaa-g-ta-gtg-aa-atg-c-ga-ag--at-a-cgaa-g-g-ag-aag-a-tc
--at-a--a-gc-gaa-gg-cttctt-a---ctg-g-gt-c-g-----------------
--------ta-a-c-tga-cactga-ga-g-acg-a--aa-g-c---t-ag-gg-g--ag
-cg-aatg--gg
>Otu00282
atac-gg-agggt-gcaagcg-tt-aa-t-cgg-aattac-t-gggc--gta-aagc-gc
gc--gta-gg-c-g-g-tttg-t-t--aa-g-t-c-g-g-a-t-g--tgaaa-gc-cc-a
g-g-g----ct-c-aa--c-c-ttg-g-aa-c-t-g--c-a--ccc--gat-a-c-tg-g
ct--a-ac--t-a-g-agta-----c-ga---tag-a-gg-gt-gg-t-agaatt-tc-t
-t-gt-gta-g-ca-gtg-aa-atg-c-gt-ag--at-a-taag-a-a-gg-aat-a-cc
--ag-t--g-gc-gaa-gg-cggcca-c---ctg-g-at-c-g-----------------
--------at-a-c-tga-cgctga-gg-t-gcg-a--aa-g-c---g-tg-gg-g--ag
-ca-aacg--gg
>Otu00283
atac-gg-agggt-gcaagcg-tt-at-c-cgg-aatcac-t-gggt--tta-aagg-gt
ac--gta-gg-c-t-g-ttgt-g-t--aa-g-t-c-a-g-a-c-g--ttaaa-gg-ct-g
t-g-g----ct-a-aa--c-c-atg-g-ta---c-g--c-g--ttt--gaa-a-c-tg-c
at--a-ac--t-t-g-aata-----t-gt---tcg-a-gg-tg-ca-t-ggaatg-ag-t
-c-at-gta-g-cg-gtg-aa-atg-c-at-ag--at-a-tgac-t-t-ag-aac-a-cc
--aa-t--t-gc-gaa-gg-cagtgc-a---cta-g-gg-c-a-----------------
--------tt-a-t-tga-cgctga-gg-t-acg-a--aa-g-c---g-tg-gg-t--ag
-cg-aaca--gg
>Otu00284
atac-gt-aggga-gcgagcg-tt-gt-c-cgg-aattat-t-gggc--gta-aaga-gc
tc--gta-gg-c-g-g-ttcag--t--aa-g-t-c-g-g-g-t-g--tgaaa-ac-tc-a
a-g-g----ct-c-aa--c-c-ttg-a-ga---c-g-cc-a--ctc--gat-a-c-tg-c
tg-tg-ac--t-t-g-agtc-----c-gg---tag-a-gg-ag-tg-t-ggaatt-cc-t
-g-gt-gta-g-cg-gtg-aa-atg-c-gc-ag--at-a-tcag-g-a-gg-aac-a-cc
--ag-c--g-gc-gaa-gg-cggcac-t---ctg-g-gc-c-g-----------------
--------gt-a-c-tga-cgctga-gg-a-gcg-a--aa-g-c---a-tg-gg-g--ag
-ca-aaca--gg
>Otu00285
atac-gt-aggat-gcaagcg-tt-gt-c-cgg-atttac-t-gggc--gta-aagg-gt
gt--gta-gg-c-g-g-catg-g-t--aa-g-t-c-t-c-a-t-g--tgaaa-tc-tc-c
c-g-g----ct-c-aa--c-t-ggg-a-gg-g-g-t--c-a--tgg--gaa-a-c-tg-c
ca--a-gc--t-g-g-aggg-----c-ag---cag-a-gg-aa-ag-c-ggaatt-cc-g
-g-ga-gta-g-tg-gtg-ga-atg-c-gt-ag--at-a-cccg-g-a-gg-aac-a-cc
--ag-a--g-gc-gaa-gg-cggctt-t---ctg-g-gc-t-g-----------------
--------ta-c-c-tga-cgctga-ga-c-acg-a--aa-g-c---g-tg-gg-g--ag
-ca-aacc--gg
>Otu00286
atac-gg-aggga-gctagcg-tt-gt-t-cgg-aattac-t-gggc--gta-aagc-gc
ac--gta-gg-c-g-g-ctat-t-c--aa-g-t-c-a-g-a-g-g--tgaaa-gc-cc-g
g-g-g----ct-c-aa--c-c-ccg-g-aa-c-t-g--c-c--ttt--gaa-a-c-ta-g
at--a-gc--t-t-g-aatc-----c-ag---gag-a-gg-tg-ag-t-ggaatt-cc-g
-a-gt-gta-g-ag-gtg-aa-att-c-gt-ag--at-a-ttcg-g-a-ag-aac-a-cc
--ag-t--g-gc-gaa-gg-cggctc-a---ctg-g-ac-t-g-----------------
--------gt-a-t-tga-cgctga-gg-t-gcg-a--aa-g-c---g-tg-gg-g--ag
-ca-aaca--gg
>Otu00287
atac-ga-aaggt-gcgagcg-tt-aa-t-cgg-aattac-t-gggc--gta-aagc-gc
gc--gta-gg-c-g-g-tttg-t-t--aa-g-t-c-a-g-a-t-g--tgaaa-gc-cc-c
g-g-g----ct-c-aa--c-c-tgg-g-aa-t-t-g--c-a--ttt--gaa-a-c-tg-g
ca--a-gc--t-a-g-aatg-----c-ag---tag-a-gg-ga-gg-t-ggaatt-tc-c
-g-gt-gta-g-cg-gtg-aa-atg-c-gt-ag--ag-a-tcgg-a-a-gg-aac-a-cc
-agt----g-gc-gaa-gg-cggcct-c---ctg-g-ac-t-g-----------------
--------ac-a-t-tga-cgctga-gg-t-gcg-a--aa-g-c---g-tg-gg-g--ag
-ca-aaca--gg
>Otu00288
atac-gg-agggt-gcaagcg-tt-gt-c-cgg-atttat-t-gggt--tta-aagg-gt
gc--gta-gg-c-g-g-tcga-t-t--aa-g-t-c-a-g-t-g-g--tgaaa-tc-ct-a
c-a-g----ct-t-aa--c-t-gta-g-aa-c-t-g--c-c--att--gat-a-c-tg-g
tt--g-ac--t-t-g-agta-----c-ag---acg-a-gg-ta-gg-c-ggaatt-ta-t
-g-gt-gta-g-cg-gtg-aa-atg-c-at-ag--at-a-ccat-a-a-ag-aac-a-cc
--ga-t--a-gc-gaa-gg-cagctt-a---cta-g-ac-t-g-----------------
--------ta-a-c-tga-cgctga-gg-c-acg-a--aa-g-c---g-tg-gg-g--ag
-cg-aaca--gg
>Otu00289
acac-gt-aggca-ccaagcg-tt-gt-c-cgg-atttat-t-gggc--gta-aaga-gc
tc--gta-gg-c-g-g-ttca-g-t--ta-g-t-c-g-g-g-t-g--tgaaa-ac-tc-t
g-g-g----ct-c-aa--c-c-cag-a-ga---c-g-cc-a--ccc--gat-a-c-tg-c
tg-tg-ac--t-a-g-agta-----c-gg---tag-g-gg-ag-tg-g-ggaatt-cc-t
-g-gt-gta-g-cg-gtg-aa-atg-c-gc-ag--at-a-tcag-g-a-gg-aac-a-cc
--ag-t--g-gc-gaa-gg-cgccac-t---ctg-g-gc-c-g-----------------
--------ta-a-c-tga-cgctga-gg-a-gcg-a--aa-g-c---a-tg-gg-t--ag
-ca-aaca--gg
>Otu00290
atac-gg-agggt-gcaagcg-tt-aa-t-cgg-aattac-t-gggc--gta-aagc-gt
ac--gta-gg-c-g-g-cttg-t-t--aa-g-c-a-a-g-a-t-g--tgaaa-gc-cc-c
g-g-g----ct-c-aa--c-c-tgg-g-aa-t-g-g--c-a--ttt--tga-a-c-tg-g
ca--a-gc--t-c-g-agtt-----c-tg---aag-a-gg-gt-gg-t-agaatt-tc-c
-t-gt-gta-g-cg-gtg-aa-atg-c-gt-ag--at-a-tagg-a-a-gg-aat-a-cc
--gg-t--g-gc-gaa-gg-cggcca-c---ctg-g-tc-a-g-----------------
--------aa-a-c-tga-cgctga-gg-t-acg-a--aa-g-c---g-tg-gg-g--ag
-ca-aaca--gg
>Otu00291
atac-gg-agggt-gcgaacg-tt-aa-t-cgg-aattac-t-gggc--gta-aagc-gc
gc--gta-gg-c-g-g-tttg-a-t--aa-g-t-g-g-g-a-t-g--tgaaa-gc-cc-c
g-g-g----ct-c-aa--c-c-tgg-g-aa-c-t-g--c-a--ttc--caa-a-c-tg-t
ca--g-gc--t-a-g-agta-----t-gg---tag-a-gg-ga-gg-t-agaatt-tc-c
-t-gt-gta-g-cg-gtg-aa-atg-c-gt-ag--at-a-tagg-a-a-gg-aat-a-cc
-ggt----g-gc-gaa-gg-cggcct-c---ctg-g-ac-c-a-----------------
--------at-a-c-tga-cgctga-gg-t-gcg-a--aa-g-c---g-tg-gg-g--ag
-ca-aaca--gg
>Otu00292
atac-gg-agggt-gcgagcg-tt-aa-t-cgg-aattac-t-gggc--tta-aaga-gt
tc--gta-gg-t-g-g-ttga-a-a--aa-g-t-t-g-g-t-g-g--tgaaa-tc-cc-a
g-a-g----ct-t-aa--c-t-ctg-g-aa-c-t-g--c-c--atc--aaa-a-c-tt-t
tc--a-gc--t-a-g-agta-----t-ga---tag-a-gg-aa-ag-c-agaatt-tc-t
-a-gt-gta-g-ag-gtg-aa-att-c-gt-ag--at-a-ttag-a-a-ag-aat-a-cc
--aa-t--t-gc-gaa-gg-cagctt-t---ctg-g-at-c-a-----------------
--------tt-a-c-tga-cactga-gg-a-acg-a--aa-g-c---a-tg-gg-t--ag
-cg-aaga--gg
>Otu00293
atac-gg-aggat-gcaagcg-tt-at-c-cgg-aatgat-t-gggc--gta-aagc-gt
cc--gca-gg-t-g-g-tctt-g-t--aa-g-t-c-t-g-c-t-g--ttaaa-gc-gt-g
a-g-g----ct-c-aa--c-c-tca-t-at-g-g-g--c-g--gtg--gaa-a-c-ta-c
aa--a-ac--t-a-g-agta-----c-gt---tcg-g-gg-ca-ga-g-ggaatt-cc-t
-g-gt-gta-g-cg-gtg-aa-atg-c-gt-ag--at-a-tcag-g-a-ag-aac-a-cc
--gg-t--g-gc-gaa-ag-cgctct-g---cta-g-gc-c-g-----------------
--------ta-a-c-tga-cactga-gg-g-acg-a--aa-g-c---t-ag-gg-g--ag
-cg-aatg--gg
>Otu00294
atac-gg-aggat-gcaagcg-tt-at-t-cgg-aattat-t-gggc--gta-aagc-gt
cc--gca-gg-t-g-g-taat-t-c--aa-g-t-c-t-g-c-t-g--tcaaa-ga-cc-g
a-a-g----ct-t-aa--c-t-tcg-g-aa-a-g-g--c-a--gtg--gaa-a-c-tg-a
at--c-ac--t-a-g-agta-----c-gg---tag-g-gg-ta-ga-g-ggaatt-tc-c
-a-gt-gta-g-cg-gtg-aa-atg-c-gt-ag--ag-a-ttgg-a-a-ag-aac-a-cc
--ag-t--g-gc-gaa-gg-cgctct-a---ctg-g-ac-c-g-----------------
--------ta-a-c-tga-cactca-gg-g-acg-a--aa-g-c---t-ag-gg-t--ag
-cg-aaag--gg
>Otu00295
atac-ga-agggt-gcaagcg-tt-aa-t-cgg-aattac-t-gggc--gta-aagc-gc
gc--gta-gg-t-g-g-ttca-g-c--aa-g-t-t-g-g-a-g-g--tgaaa-tc-cc-c
g-g-g----ct-c-aa--c-c-tgg-g-aa-c-t-g--c-c--tcc--aaa-a-c-ta-c
tg--a-gc--t-a-g-agta-----c-gg---tag-a-gg-gt-ag-t-ggaatt-tc-c
-t-gt-gta-g-cg-gtg-aa-atg-c-gt-ag--at-a-tagg-a-a-gg-aac-a-cc
--ag-t--g-gc-gaa-gg-cgacta-c---ctg-g-ac-t-g-----------------
--------at-a-c-tga-cactga-gg-t-gcg-a--aa-g-c---g-tg-gg-g--ag
-ca-aaca--gg
>Otu00296
atac-gg-agggt-gcaagcg-tt-aa-t-cgg-aattac-t-gggc--gta-aagc-gc
gc--gta-gg-c-g-g-ttgt-c-t--aa-g-c-t-a-g-a-t-g--tgaaa-gc-cc-c
g-g-g----ct-t-aa--c-c-tgg-g-aa-c-t-g--c-a--ttt--aga-a-c-tg-g
gc--g-ac--t-a-g-agta-----c-ag---cag-a-gg-gg-tg-t-ggaatt-tc-a
-g-gt-gta-g-cg-gtg-aa-atg-c-gt-ag--ag-a-tctg-a-a-gg-aac-a-tc
--ag-t--g-gc-gaa-gg-cgacac-c---ctg-g-gt-t-g-----------------
--------at-a-c-tga-cgctga-gg-t-gcg-a--aa-g-c---g-tg-gg-g--ag
-ca-aaca--gg
>Otu00297
atac-gg-agggg-gttagcg-tt-gt-t-cgg-aattac-t-gggc--gta-aagc-gc
gc--gta-gg-c-g-g-atta-g-t--aa-g-t-c-a-g-a-g-g--tgaaa-tc-cc-g
g-g-g----ct-c-aa--c-c-ccg-g-aa-c-t-g--c-c--ttt--gat-a-c-tg-c
ta--g-tc--t-t-g-aggt-----c-ga---gag-a-gg-tg-ag-t-ggaatt-cc-a
-a-gt-gta-g-ag-gtg-aa-att-c-gt-ag--at-a-tttg-g-a-gg-aac-a-cc
-agt----g-gc-gaa-gg-cggctc-a---ctg-g-ct-c-g-----------------
--------at-t-c-tga-cgctga-gg-t-gcg-a--aa-g-t---g-tg-gg-g--ag
-ca-aaca--gg
>Otu00298
atac-gg-agggt-gcaagcg-tt-at-c-cgg-aatcac-t-gggt--tta-aagg-gt
gc--gta-gg-c-g-g-cgct-a-t--aa-g-t-c-a-g-a-g-g--tgaaa-gc-tt-g
c-a-g----ct-t-aa--c-t-gta-a-aa-t-t-g--c-c--ttt--gaa-a-c-tg-t
ag--t-gc--t-t-g-aatc-----a-cg---ttg-a-gg-tc-ag-c-ggaatg-tg-a
-c-at-gta-g-cg-gtg-aa-atg-c-tt-ag--at-a-tgtc-a-t-ag-aac-a-cc
--aa-t--t-gc-gta-gg-cagctg-a---ctg-g-gc-g-t-----------------
--------gt-a-t-tga-cgctga-gg-c-acg-a--aa-g-c---g-tg-gg-t--ag
-cg-aaca--gg
>Otu00299
atac-ag-agggt-gcgagcg-tt-aa-t-cgg-aattac-t-gggc--gta-aagc-ga
gc--gta-gg-t-g-g-ctaa-a-t--aa-g-t-c-a-g-a-t-g--tgaaa-tc-cc-c
g-g-g----ct-t-aa--c-c-tgg-g-aa-c-t-g--c-a--tct--gaa-a-c-tg-t
at--g-gc--t-a-g-agta-----g-gt---gag-a-gg-ga-ag-t-agaatt-cc-a
-g-gt-gta-g-cg-gtg-aa-atg-c-gt-ag--ag-a-tctg-g-a-gg-aat-a-cc
--ga-t--g-gc-gaa-gg-cagctt-c---ctg-g-ca-t-c-----------------
--------at-a-c-tga-cactga-gg-t-tcg-a--aa-g-c---g-tg-gg-t--ag
-ca-aaca--gg
>Otu00300
atac-gt-agggg-gcaagcg-tt-gt-c-cgg-aattat-t-gggc--gta-aagc-gc
gc--gca-gg-c-g-g-ctat-t-t--aa-g-t-c-t-g-g-t-g--tttaa-ac-ct-t
g-g-g----ct-c-aa--c-c-tga-g-gt---c-g--c-a--ctg--gaa-a-c-tg-g
gt--g-gc--t-t-g-agta-----c-ag---aag-a-gg-aa-ag-t-ggaatt-cc-a
-c-gt-gta-g-cg-gtg-aa-atg-c-gt-ag--at-a-tgtg-g-a-gg-aac-a-cc
--ag-t--g-gc-gaa-gg-cgactt-t---ctg-g-gc-t-g-----------------
--------ta-a-c-tga-cgctga-gg-c-gcg-a--aa-g-c---g-tg-gg-g--ag
-ca-aaca--gg
>Otu00301
aaac-ca-gcacc-tcaagtg-gt-ca-g-gat-gattat-t-gggc--cta-aagc-at
cc--gta-gc-c-g-g-ccgt-a-t--ta-g-t-t-t-t-c-g-g--ttaaa-tc-ca-t
g-c-g----ct-c-aa--c-g-tat-g-gg-c-t-g--c-c--ggg--aat-a-c-tg-t
ac--a-gc--t-a-g-ggag-----t-gg---gag-a-gg-ta-ga-c-ggtact-cg-g
-t-ag-gaa-g-gg-gta-aa-atc-c-tt-tg--at-c-tatt-g-a-tg-acc-a-cc
--tg-t--g-gc-gaa-gg-cggtct-a---cta-g-aa-c-------------------
--------acgt-c-cga-cggtga-gg-g-atg-a--aa-g-c---t-gg-gg-g--ag
-ca-aacc--gg
>Otu00302
atac-gt-atgtc-gcaagcg-tt-at-c-cgg-atttat-t-gggc--gta-aagc-gc
gt--cta-gg-c-g-g-gaaa-g-a--aa-g-t-c-t-g-a-t-g--tgaaa-at-gc-g
g-g-g----ct-c-aa--c-t-ccg-t-at---t-g--c-g--ttg--gaa-a-c-ta-c
tt--t-tc--t-a-g-agta-----t-ca---gag-a-gg-tg-gg-c-ggaact-ac-a
-a-gt-gta-g-ag-gtg-aa-att-c-gt-ag--at-a-tttg-t-a-gg-aat-g-cc
-gat----g-ga-gaa-gt-cagctc-a---ctg-g-at-g-a-----------------
--------at-a-c-tga-cgctaa-ag-c-gcg-a--aa-g-c---g-tg-gg-g--ag
-ca-aaca--gg
>Otu00303
atac-gg-agggg-gctagcg-tt-gt-t-cgg-aattac-t-gggc--gta-aagc-gc
gc--gta-gg-c-g-g-actt-t-c--aa-g-t-c-a-g-g-g-g--tgaaa-tc-cc-g
a-g-g----ct-c-aa--c-c-tcg-g-aa-c-t-g--c-c--ttt--gat-a-c-tg-t
aa--g-tc--t-t-g-agtc-----c-ga---gag-a-gg-tg-ag-t-ggaatt-cc-t
-a-gt-gta-g-ag-gtg-aa-att-c-gt-ag--at-a-ttag-g-a-ag-aac-a-cc
--ag-t--g-gc-gaa-gg-cggctc-a---ctg-g-ct-c-g-----------------
--------gt-a-c-tga-cgctga-gg-t-gcg-a--aa-g-c---g-tg-gg-g--ag
-ca-aaca--gg
>Otu00305
agac-gg-aggat-gcaagtg-tt-at-c-cgg-aattac-t-gggc--gta-aagc-gt
ct--gta-gg-t-g-g-ttta-g-t--aa-g-t-c-g-a-t-t-g--ttaaa-gc-tt-g
g-g-g----ct-t-aa--c-t-tca-a-aa-c-a-g--c-a--atg--gaa-a-c-tg-c
ta--g-ac--t-t-g-agta-----t-gg---tag-a-gg-ta-aa-a-ggaatt-tc-c
-a-gt-gga-g-cg-gtg-aa-atg-c-gt-ag--at-a-ttgg-a-a-ag-aac-a-cc
--ga-t--g-gc-gaa-gg-catttt-a---ctg-g-gc-c-a-----------------
--------ta-a-c-tga-cactca-ga-g-acg-a--aa-g-c---t-ag-gg-t--ag
-ca-aatg--gg
>Otu00306
atac-ga-agggagc-tagcg-tt-gt-t-cgg-aattac-t-gggc--gta-aagc-gc
gc--gta-gg-c-g-g-gcta-t-t--aa-g-t-t-a-g-g-g-g--tgaaa-tc-cc-g
g-g-g----ct-c-aa--c-c-ccg-g-aa-c-t-g--c-c--ctt--gat-a-c-tg-g
ta--g-tc--t-a-g-agtt-----c-ga---gag-a-gg-tg-ag-t-ggaatt-cc-g
-a-gt-gta-g-ag-gtg-aa-att-c-gt-ag--at-a-ttcg-g-a-gg-aac-a-cc
--ag-t--g-gc-gaa-gg-cggctc-a---ctg-g-ct-c-g-----------------
--------at-a-c-tga-cgctga-gg-t-gcg-a--aa-g-c---g-tg-gg-g--ag
-ca-aaca--gg
>Otu00307
atac-gt-agggt-gcgagcg-tt-gt-c-cgg-aattac-t-gggc--gta-aaga-gc
tc--gta-gg-t-g-g-tttg-t-c--gc-g-t-c-g-t-c-t-g--tgaaa-tt-cc-g
g-g-g----ct-t-aa--c-t-ccg-g-gc-g-t-g--c-a--ggc--gat-a-c-gg-g
cat-a-ac--t-t-g-agta-----c-tg---tag-g-gg-ag-ac-t-ggaatt-cc-t
-g-gt-gta-g-cg-gtg-aa-atg-c-gc-ag--at-a-tcag-g-a-gg-aac-a-cc
--gg-t--g-gc-gaa-gg-cgggtc-t---ctg-g-gc-a-g-----------------
--------ta-a-c-tga-cgctga-gg-a-gcg-a--aa-g-c---a-tg-gg-g--ag
-cg-aaca--gg
>Otu00308
atac-gg-aggga-gctagcg-tt-gt-t-cgg-aattac-t-gggc--gta-aagc-gc
gc--gta-gg-c-g-g-tttt-t-c--aa-g-t-c-a-g-g-g-g--tgaaa-tc-cc-g
g-a-g----ct-c-aa--c-t-ccg-g-aa-c-t-g--c-c--ctt--gaa-a-c-tg-g
ac--g-ac--t-a-g-aatc-----c-tg---gag-a-gg-cg-ag-t-ggaatt-cc-g
-a-gt-gta-g-ag-gtg-aa-att-c-gt-ag--at-a-ttcg-g-a-ag-aac-a-cc
--ag-t--g-gc-gaa-gg-cgactc-g---ctg-g-ac-a-g-----------------
--------gt-a-t-tga-cgctga-gg-t-gcg-a--aa-g-c---g-tg-gg-g--ag
-ca-aaca--gg
>Otu00309
atac-gg-agggt-gcaagcg-tt-at-c-cgg-atttat-t-gggt--tta-aagg-gt
cc--gta-gg-t-g-g-acca-t-t--aa-g-t-c-a-g-a-g-g--tgaaa-gc-cc-g
c-g-g----ct-c-aa--c-c-gcg-g-aa-c-t-g--c-c--ttt--gat-a-c-tg-g
tg--g-tc--t-t-g-agtg-----t-gc---tcg-a-ag-tt-gg-c-ggaata-tg-a
-c-at-gta-g-cg-gtg-aa-atg-c-tt-ag--at-a-tgtc-a-t-ag-aac-a-cc
-gat----t-gc-gaa-gg-cagcca-a---cta-g-gt-c-a-----------------
--------ca-a-c-tga-cactga-gg-g-acg-a--aa-g-c---g-tg-gg-g--ag
-cg-aaca--gg
>Otu00310
atac-gt-agggt-gcgagcg-tt-gt-c-cgg-aattac-t-gggc--gta-aaga-gc
tc--gta-gg-t-g-g-tttg-t-c--gc-g-t-c-g-t-t-t-g--tggaa-ta-cc-g
c-a-g----ct-t-aa--c-t-gcg-g-gg-t-t-g--c-a--ggc--gat-a-c-gg-g
cat-a-ac--t-t-g-agtg-----c-tg---tag-g-gg-ag-ac-t-ggaatt-cc-t
-g-gt-gta-g-cg-gtg-ga-atg-c-gc-ag--at-a-tcag-g-a-gg-aac-a-cc
--ga-t--g-gc-gaa-gg-caggtc-t---ctg-g-gc-a-g-----------------
--------ta-a-c-tga-cgctga-gg-a-gcg-a--aa-g-c---a-tg-gg-g--ag
-cg-aaca--gg
>Otu00311
atac-ga-aggga-cctagcg-ta-gt-t-cgg-aattac-t-gggc--tta-aaga-gt
tc--gta-gg-t-g-g-ttga-a-a--aa-g-t-t-g-g-t-g-g--tgaaa-tc-cc-a
g-a-g----ct-t-aa--c-t-ctg-g-aa-c-t-g--c-c--atc--aaa-a-c-tt-t
tt--a-gc--t-a-g-agtg-----t-ga---tag-a-gg-aa-ag-t-ggaatt-tc-t
-a-gt-gta-g-ag-gtg-aa-att-c-gt-ag--at-a-ttag-a-a-ag-aac-a-cc
--aa-a--t-gc-gaa-gg-caactt-t---ctg-g-gt-c-a-----------------
--------ct-a-c-tga-cactga-gg-a-gcg-a--aa-g-c---a-tg-gg-t--ag
-cg-aaga--gg
>Otu00312
atac-gg-aggat-gcgagcg-tt-at-c-cgg-atttat-t-gggt--tta-aagg-gt
gc--gta-gg-t-g-g-tttg-t-t--aa-g-t-c-a-g-t-g-g--tgaaa-gt-tt-g
t-g-g----ct-c-aa--c-c-ata-a-aa-t-t-g--c-c--att--gaa-a-c-tg-a
ca--a-ac--t-t-g-agta-----t-gt---ttg-a-gg-ta-gg-c-ggaatg-cg-t
-a-gt-gta-g-cg-gtg-aa-atg-c-at-ag--at-a-ttac-g-c-ag-aac-t-cc
-aat----t-gc-gaa-gg-cagctt-a---cta-a-ac-c-a-----------------
--------ta-a-c-tga-cactga-ag-c-acg-a--aa-g-c---g-tg-gg-t--at
-ca-aaca--gg
>Otu00313
atac-gt-aggtg-gcaagcg-tt-gt-c-cgg-aattat-t-gggc--gta-aagc-gc
gc--gca-gg-c-g-g-attg-g-t--ca-g-t-c-t-g-t-c-t--taaaa-gt-tc-g
g-g-g----ct-t-aa--c-c-ccg-t-ga---t-gg-g-a---tg--gaa-a-c-tg-c
ca--a-tc--t-a-g-agta-----t-cg---gag-a-gg-aa-ag-t-ggaatt-cc-t
-a-gt-gta-g-cg-gtg-aa-atg-c-gt-ag--at-a-ttag-g-a-ag-aac-a-cc
--ag-t--g-gc-gaa-gg-cgactt-t---ctg-g-ac-g-a-----------------
--------aa-a-c-tga-cgctga-gg-c-gcg-a--aa-g-c---c-ag-gg-g--ag
-cg-aacg--gg
>Otu00314
atac-gg-agggt-gcgagcg-tt-aa-t-cgg-aattac-t-gggc--gta-aagc-gt
gc--gta-gg-c-t-g-tttt-g-t--aa-g-t-c-a-g-a-g-g--tgaaa-tg-cc-a
g-g-g----ct-c-aa--c-c-ttg-g-aa-c-t-g--c-c--ttt--gat-a-c-tg-c
tt--a-ac--t-a-g-aatt-----c-gg---gag-a-gg-gt-ag-t-ggaatt-cc-a
-g-gt-gta-g-ga-gtg-aa-atc-c-gt-ag--at-a-tctg-g-a-gg-aac-a-tc
--ag-t--g-gc-gaa-gg-cgacta-c---ctg-g-ac-c-g-----------------
--------at-a-t-tga-cgctga-gg-c-acg-a--aa-g-c---g-tg-gg-g--ag
-ca-aaca--gg
>Otu00315
atac-gt-agggt-gcgagcg-tt-gt-t-cgg-aattac-t-gggc--gta-aagg-gc
gt--gca-gg-c-g-g-attg-g-c--aa-g-c-c-g-g-a-g-g--tgaaa-gc-cc-g
g-g-g----ct-c-aa--c-c-ccg-g-ag-g-g-t--c-t--ttc--gga-a-c-tg-c
ca--g-tc--t-t-g-agag-----g-gt---cag-g-gg-cc-ag-c-ggaatt-cc-t
-g-gt-gta-g-ag-gtg-aa-att-c-gt-ag--ag-a-tcag-g-a-gg-aac-a-cc
--gg-c--g-gc-gaa-ag-cggctg-g---ctg-g-gg-c-c-----------------
--------ac-t-c-tga-cgctga-gg-c-gcg-a--aa-g-c---g-tg-gg-g--ag
-ca-aaca--gg
>Otu00316
atac-gg-agggt-gcgagcg-tt-aa-t-cgg-aattac-t-gggc--gta-aagc-gc
gc--gta-gg-t-g-g-tttg-t-t--aa-g-c-g-a-g-a-t-g--tgaaa-tc-cc-a
g-g-g----ct-c-aa--c-c-ttg-g-aa-c-t-g--c-a--ttt--cga-a-c-tg-g
ca--g-gc--t-a-g-agta-----c-ag---aag-a-gg-gt-gg-t-ggaatt-tc-c
-a-gt-gta-g-cg-gtg-aa-atg-c-gt-ag--ag-a-ttgg-a-a-gg-aac-a-tc
--ag-t--g-gc-gaa-gg-cggcca-c---ctg-g-ac-t-g-----------------
--------at-a-c-tga-cactga-gg-t-gcg-a--aa-g-c---g-tg-gg-g--ag
-ca-aaca--gg
>Otu00317
atac-gt-agggt-gcgagcg-tt-gt-c-cgg-aattac-t-gggc--gta-aaga-gc
tc--gta-gg-t-g-g-tttg-t-c--gc-g-t-c-g-t-c-t-g--tgaaa-tt-cc-g
g-g-g----ct-t-aa--c-t-tcg-g-gc-g-t-g--c-a--ggc--gat-a-c-gg-g
cat-a-ac--t-t-g-agtg-----c-tg---tag-g-gg-ag-ac-t-ggaatt-cc-t
-g-gt-gta-g-cg-gtg-aa-atg-c-gc-ag--at-a-tcag-g-a-gg-aac-a-cc
-gat----g-gc-gaa-gg-caggtc-t---ctg-g-gc-a-g-----------------
--------tt-a-c-tga-cgctga-gg-a-gcg-a--aa-g-c---a-tg-gg-t--ag
-ca-aaca--gg
>Otu00318
atac-gt-accgg-acgaacg-tt-at-t-cgg-aatcac-t-gggc--tta-aaga-gt
gc--gta-gg-c-g-g-ctta-g-t--ag-g-t-g-a-g-a-t-g--tgaaa-tc-cc-a
c-g-g----ct-c-aa--c-c-gtg-g-aa-c-t-g--c-g--ttt--caa-a-c-ca-c
ta--g-gc--t-t-g-aggg-----a-ga---cag-g-gg-tg-ag-c-ggaact-ga-t
-g-gt-gga-g-cg-gtg-aa-atg-c-gt-tg--at-a-tcat-c-a-gg-aac-a-cc
--gg-t--g-gc-gaa-gg-cggctc-a---ctg-g-gt-c-t-----------------
--------ct-t-c-tga-cgctga-gg-c-acg-a--aa-g-c---t-ag-gg-t--ag
-cg-aacg--gg
>Otu00319
atac-gg-agggt-gcaagcg-tt-at-c-cgg-aatcac-t-gggt--tta-aagg-gt
gc--gta-gg-c-g-g-ataa-a-t--aa-g-t-c-a-g-a-g-g--tgaaa-gc-tc-t
g-a-g----ct-c-aa--c-t-gag-g-aa-t-t-g--c-c--ttt--gat-a-c-tg-t
tt--a-tc--t-t-g-aatg-----a-tg---ttg-a-gg-tt-ag-c-ggaatg-ag-t
-c-at-gta-g-cg-gtg-aa-atg-c-at-ag--at-a-tgac-t-t-ag-aac-a-cc
--aa-t--t-gc-gaa-gg-cagcta-g---cta-g-gc-a-t-----------------
--------tg-a-t-tga-cgctga-gg-c-acg-a--aa-g-c---g-tg-gg-g--ag
-cg-aaca--gg
>Otu00320
atac-gt-agggg-gcaagcg-tt-at-c-cgg-attcac-t-gggt--gta-aagg-gt
gc--gta-gg-t-g-g-catg-g-t--aa-g-t-c-a-g-a-t-g--tgaaa-tt-ta-g
g-a-g----ct-c-aa--c-t-tct-a-ag-c-t-g--c-a--tct--gaa-a-c-tg-c
ta--a-gc--t-a-g-agtg-----c-ag---gag-a-gg-aa-ag-c-ggaatt-cc-g
-a-gt-gta-g-cg-gtg-aa-atg-c-gt-ag--ag-a-ttcg-g-a-gg-aac-a-cc
--ag-t--a-gc-gaa-gg-cggctt-t---ctg-g-ac-t-g-----------------
--------ta-a-c-tga-cactga-gg-c-acg-a--aa-g-c---g-tg-gg-g--ag
-ca-aaca--gg
>Otu00321
atac-gg-aggat-gcaagcg-tt-at-c-cgg-aatcat-t-gggc--gta-aagc-gt
cc--gca-gg-t-g-g-ttaa-t-c--aa-g-t-c-t-g-c-t-g--ttaaa-ga-ca-g
a-a-g----ct-c-aa--c-t-tct-g-gt-c-g-g--c-a--gtg--gaa-a-c-tg-g
tg--a-ac--t-a-g-agta-----c-gg---tag-g-gg-tt-ga-g-ggaatt-cc-c
-a-gt-gta-g-cg-gtg-aa-atg-c-gt-ag--at-a-ttgg-g-a-ag-aac-a-cc
--ag-t--g-gc-gaa-gg-cgctca-a---ctg-g-gc-c-g-----------------
--------ta-a-c-tga-cactca-gg-g-acg-a--aa-g-c---t-ag-gg-t--ag
-cg-aaag--gg
>Otu00322
atac-gt-aggtc-ccgagcg-tt-gt-c-cgg-atttat-t-gggc--gta-aagc-ga
gc--gca-gg-t-g-g-ttta-t-t--aa-g-t-c-t-g-g-t-g--taaaa-gg-ca-g
t-g-g----ct-c-aa--c-c-att-g-ta---t-g--c-a--ttg--gaa-a-c-tg-g
ta--g-ac--t-t-g-agtg-----c-ag---gag-a-gg-ag-ag-t-ggaatt-cc-a
-t-gt-gta-g-cg-gtg-aa-atg-c-gt-ag--at-a-tatg-g-a-gg-aac-a-cc
--gg-t--g-gc-gaa-ag-cgg--c-tct-ctg-g-cc-t-g-----------------
--------ta-a-c-tga-cactga-gg-c-tcg-a--aa-g-c---g-tg-gg-g--ag
-ca-aaca--gg
>Otu00323
atac-ga-aggtc-ccaagcg-tt-gt-t-cgg-aatcac-t-gggc--gta-aagc-gt
gc--gta-gg-c-g-g-cgcg-g-a--aa-g-t-c-a-g-a-t-g--tgaaa-tc-tc-t
g-g-g----ct-c-aa--c-c-cgg-a-aa-c-t-g--c-a--tcc--gat-a-c-tc-c
cg--c-gc--t-a-g-agta-----a-tg---gag-g-gg-ta-gc-t-ggaatt-ct-c
-g-gt-gta-g-ca-gtg-aa-atg-c-gt-ag--at-a-tcga-g-a-gg-aac-a-ct
--cg-t--g-gc-gaa-gg-cgagct-a---ctg-g-ac-a-t-----------------
--------tt-a-c-tga-cgctca-gg-c-acg-a--ag-g-c---c-ag-gg-t--ag
-cg-aaag--gg
>Otu00324
atac-gg-agggc-gcaagcg-tt-gt-t-cgg-aatcat-t-gggc--gta-aagc-gc
gt--gta-gg-c-g-g-cttg-g-t--aa-g-t-c-g-g-g-t-g--tgaaa-tc-cc-g
g-g-g----cc-c-aa--c-c-ccg-g-aa-c-t-g--c-a--ctc--gat-a-c-tg-c
ct--c-gc--t-a-g-agtc-----c-cg---gag-a-gg-aa-ag-c-ggaatt-cc-c
-g-gt-gta-g-ag-gtg-aa-att-c-gt-ag--at-a-tcgg-g-a-gg-aac-a-cc
--ag-c--g-gc-gaa-gg-cggctt-t---ctg-g-ac-g-g-----------------
--------tg-a-c-tga-cgctga-ga-c-gcg-a--aa-g-c---g-tg-gg-g--ag
-ca-aaca--gg
>Otu00325
agac-gg-aggat-gcaagtg-tt-at-c-cgg-aatcac-t-gggc--gta-aagc-gt
ct--gta-gg-t-g-g-ttaa-a-t--aa-g-t-c-a-a-c-t-g--ttaaa-tc-tt-g
a-a-g----ct-c-aa--c-t-tca-a-aa-t-c-g--c-a--gtc--gaa-a-c-ta-t
tt--g-ac--t-t-g-agta-----t-ag---tag-g-gg-ta-aa-g-ggaatt-tc-c
-a-gt-gga-g-tg-gtg-aa-atg-c-gt-ag--at-a-ttgg-a-a-ag-aac-a-cc
--ga-t--g-gc-gaa-gg-cacttt-a---ctg-g-gc-t-a-----------------
--------tt-a-c-taa-cactca-ga-g-acg-a--aa-g-c---t-ag-gg-t--ag
-ca-aatg--gg
>Otu00326
atac-ga-agggg-gctagcg-tt-gt-t-cgg-aattac-t-gggc--gta-aagg-gc
gc--gta-gg-c-g-g-ccag-a-t--ca-g-t-c-a-g-g-t-g--tgaaa-gc-cc-g
g-g-g----ct-c-aa--c-c-ccg-g-aa-c-t-g--c-a--ctt--gat-a-c-tg-t
ct--g-gc--t-a-g-agta-----t-at---gag-a-gg-ta-ag-t-ggaata-tc-c
-a-gt-gta-g-ag-gtg-aa-att-c-gt-ag--at-a-ttgg-a-t-ag-aac-a-cc
-agt----g-gc-gaa-gg-cgactt-a---ctg-g-ca-t-a-----------------
--------tt-a-c-tga-cgctga-gg-c-gcg-a--aa-g-c---g-tg-gg-g--ag
-ca-aaca--gg
>Otu00327
atac-gg-agggg-gcaagcg-tt-gc-t-cgg-aattac-t-gggc--gta-aagc-ga
gc--gta-gg-c-g-g-ttaa-t-c--aa-g-t-t-g-g-t-g-g--tgaaa-gc-cc-a
g-a-g----ct-t-aa--c-t-ctg-g-aa-c-t-g--c-c--atc--aaa-a-c-tg-a
tt--g-ac--t-a-g-agat-----t-gg---tag-a-gg-aa-aa-t-ggaatt-cc-t
-a-gt-gta-g-ag-gtg-aa-att-c-gt-ag--at-a-ttgg-g-a-ag-aac-a-cc
--ag-t--g-gc-gaa-gg-cgattt-t---ctg-g-gc-c-a-----------------
--------at-t-c-tga-cgctga-gg-t-tcg-a--aa-g-c---g-tg-gg-t--ag
-ca-aaca--gg
>Otu00328
atac-gg-agggt-gcaagcg-tt-at-c-cgg-atttat-t-aggt--tta-aagg-gt
cc--gca-gg-c-g-g-aata-t-t--aa-g-t-c-a-g-t-g-g--tgaaa-gc-ct-a
c-a-g----ct-c-aa--c-t-gta-g-aa-c-t-g--c-c--att--gat-a-c-tg-a
ta--t-tc--t-t-g-agtg-----t-gg---ttg-a-ag-tg-ag-c-ggaata-tg-t
-c-at-gta-g-cg-gtg-aa-atg-c-at-ag--at-a-tgac-a-t-gg-aac-a-cc
--aa-t--t-gc-gaa-gg-cagctc-a---cta-a-gc-c-a-----------------
--------tt-a-c-tga-cgctca-tg-g-acg-a--aa-g-c---g-tg-gg-g--ag
-cg-aaca--gg
>Otu00329
atac-gt-aggtg-gcaagcg-tt-at-c-cgg-atttac-t-gggt--gta-aagg-gc
gt--gta-gg-c-g-g-gaaa-g-c--aa-g-t-c-a-g-a-t-g--tgaaa-tc-tc-c
g-g-g----ct-c-aa--c-t-cgg-a-gt-c-t-g--c-a--ttt--gaa-a-c-tg-t
tt--t-tc--t-t-g-agtg-----t-cg---gag-a-gg-ta-at-c-ggaatt-cc-g
-t-gt-gta-g-cg-gtg-aa-atg-c-gt-ag--at-a-tacg-g-a-gg-aac-a-cc
--ag-t--g-gc-gaa-gg-cggatt-a---ctg-g-ac-g-a-----------------
--------ta-a-c-tga-cgctga-gg-c-gcg-a--aa-g-c---g-tg-gg-g--ag
-ca-aaca--gg
>Otu00330
atac-gg-aggat-tcgagcg-tt-at-c-cgg-atttat-t-gggt--tta-aagg-gt
gc--gta-gg-t-t-g-taaa-t-t--aa-g-t-t-a-g-t-g-g--taaaa-ta-ta-g
t-g-g----ct-t-aa--c-c-att-t-at-c-c-g--c-c--att--aat-a-c-tg-a
tt--t-ac--t-a-g-agta-----t-gt---atg-c-ag-ca-gg-c-ggaatg-tg-t
-a-gt-gta-g-cg-gtg-aa-atg-c-tt-ag--at-a-ttac-a-c-ag-aac-a-cc
--ga-t--t-gc-gaa-gg-cagctt-g---cta-a-gc-c-a-----------------
--------ta-a-c-tga-cactga-tg-c-acg-a--aa-g-c---g-tg-gg-t--ag
-cg-aacg--gg
>Otu00331
atac-gg-agggt-gcgagcg-tt-aa-t-cgg-aattac-t-gggc--gta-aagc-gc
gc--gta-gg-c-g-g-tttg-t-t--aa-g-t-c-g-g-a-t-g--tgaaa-gc-cc-c
g-g-g----c-tc-aa--c-c-tgg-g-aa-t-t-g--c-a--tac--gat-a-c-tg-g
cc--g-ac--t-a-g-agta-----c-ga---gag-a-gg-ga-gg-t-agaatt-cc-a
-c-gt-gta-g-cg-gtg-aa-atg-c-gt-ag--at-a-tgtg-g-a-gg-aat-a-cc
--gg-t--g-gc-gaa-gg-cggcct-c---ctg-g-ct-c-g-----------------
--------at-a-c-tga-cgctga-gg-t-gcg-a--aa-g-c---g-tg-gg-t--ag
-ca-aaca--gg
>Otu00332
atac-gt-aggtg-gcgagcg-tt-at-t-cgg-atttat-t-gggc--gta-aagg-gt
cc--gcc-gg-t-g-g-ccga-t-t--aa-g-t-c-t-g-a-t-g--tgaaa-gc-ct-a
t-g-g----ct-c-aa--c-c-ata-g-aa-t-t-g--c-a--ttg--gaa-a-c-tg-a
ac--g-gc--t-a-g-agta-----t-tg---gag-a-gg-ta-ag-c-ggaatt-tc-t
-g-gt-gta-g-cg-gtg-ga-atg-c-gt-ag--at-a-tcag-a-a-ag-aac-a-cc
--ga-a--a-gc-gaa-gg-cagctt-a---ctg-g-ac-a-a-----------------
--------ta-a-c-tga-cactca-tg-g-acg-a--aa-g-c---g-tg-gg-g--ag
-ca-aaca--gg
>Otu00333
atac-gg-agggg-gctagcg-tt-gt-t-cgg-aattac-t-gggc--gta-aagc-gc
gc--gta-gg-c-g-g-attg-g-a--aa-g-t-t-g-g-g-g-g--tgaaa-tc-cc-g
g-g-g----ct-c-aa--c-c-ccg-g-aa-c-g-g--c-c--ttc--aaa-a-c-tt-c
ca--g-tc--t-t-g-agtt-----c-ga---gag-a-gg-tg-ag-t-ggaatt-cc-g
-a-gt-gta-g-ag-gtg-aa-att-c-gt-ag--at-a-ttcg-g-a-gg-aac-a-cc
--ag-t--g-gc-gaa-gg-cggctc-a---ctg-g-ct-c-g-----------------
--------at-a-c-tga-cgctga-gg-t-gcg-a--aa-g-t---g-tg-gg-g--ag
-ca-aaca--gg
>Otu00334
atac-gg-agacc-tcgagcg-tt-ac-t-cgg-attcac-t-gggc--gta-aagg-gt
ga--gta-gg-c-g-g-ccat-g-t--at-g-t-c-g-g-g-t-g--tgaaa-tc-cc-g
g-g-g----ct-t-aa--c-c-ccg-g-aa-c-t-g--c-g--ccc--gaa-a-c-ta-c
tt--g-gc--t-a-g-agtc-----t-cg---gag-a-gg-at-ag-t-ggaatt-cc-a
-g-gt-gta-g-cg-gtg-aa-atg-c-gt-ag--at-a-tctg-g-a-gg-aac-a-cc
--ag-t--g-gc-gaa-gg-cgactg-t---ctg-g-ac-g-a-----------------
--------ga-a-c-tga-cgctca-at-c-acg-a--aa-g-c---g-tg-gg-t--ag
-cg-aaag--gg
>Otu00335
agac-gg-gggat-gcaagtg-tt-at-c-cgg-aatcac-t-gggc--gta-aagc-gt
tt--gta-gg-t-g-g-ttta-g-t--aa-g-t-c-t-a-t-t-a--ttaaa-gc-tt-g
a-a-g----ct-t-aa--c-t-tca-a-aa-g-t-g--t-a--ata--gaa-a-c-ta-c
ta--g-ac--t-a-g-agga-----t-ag---tag-g-gg-ta-aa-g-ggaatt-tc-c
-a-gt-gga-g-cg-gtg-aa-atg-c-gt-ag--ag-a-ttgg-a-a-gg-acc-a-cc
--ga-t--g-gc-gaa-gg-cacttt-a---ctg-g-gc-t-a-----------------
--------tt-t-c-tga-cactaa-ga-g-acg-a--aa-g-c---t-ag-gg-t--ag
-cg-aatg--gg
>Otu00336
acac-gt-actgt-gcgaacg-tt-at-t-cgg-aatcac-t-gggc--tta-aagg-gt
gc--gta-gg-c-g-g-ctta-a-t--aa-g-t-c-a-g-g-t-g--tgaaa-tc-cc-a
c-g-g----ct-c-aa--c-c-gtg-g-aa-c-t-g--c-g--ctt--gaa-a-c-tg-t
ta--a-gc--t-t-g-agta-----t-ct---cag-g-gg-tg-ag-c-ggaact-tc-c
-a-gt-gga-g-cg-gtg-aa-atg-t-gt-tg--at-a-ttgg-a-a-gg-aac-a-cc
--gg-t--a-gc-gaa-ag-cggctc-a---ctg-g-gg-g-a-----------------
--------tg-t-c-tga-cgctga-gg-c-acg-a--aa-g-c---t-ag-gg-g--ag
-cg-aaca--gg
>Otu00337
atac-gg-aaggt-ccaagcg-tt-aa-t-cgg-aattac-t-gggc--gta-aagc-gc
gc--gta-gg-t-g-g-ttta-t-t--aa-g-t-t-g-g-g-t-g--tgaaa-gc-cc-c
g-g-g----ct-c-aa--c-c-tgg-g-aa-c-t-g--c-a--tcc--aaa-a-c-tg-a
tt--c-ac--t-a-g-agta-----c-ga---aag-a-gg-aa-ag-t-agaatt-ca-c
-a-gt-gta-g-cg-gtg-ga-atg-c-gt-ag--at-a-ttgt-g-a-ag-aat-a-cc
--ga-t--g-gc-gaa-gg-cagctt-t---ctg-g-tt-c-t-----------------
--------gt-a-c-tga-cactga-gg-t-gcg-a--aa-g-c---g-tg-gg-t--ag
-cg-aaca--gg
>Otu00338
atac-ga-agggg-gctagcg-tt-gt-t-cgg-aattac-t-gggc--gta-aagc-gc
gc--gta-gg-c-g-g-attg-t-t--aa-g-t-t-a-g-g-g-g--tgaaa-tc-cc-g
g-g-g----ct-c-aa--c-c-ccg-g-aa-c-t-g--c-c--tct--gat-a-c-tg-g
ca--g-tc--t-a-g-agtt-----c-ga---gag-a-gg-tg-ag-t-ggaatt-cc-g
-a-gt-gta-g-ag-gtg-aa-att-c-gt-ag--at-a-ttcg-g-a-gg-aac-a-cc
--ag-t--g-gc-gaa-gg-cggctc-a---ctg-g-ct-c-g-----------------
--------at-a-c-tga-cgctga-gg-t-gcg-a--aa-g-c---g-tg-gg-g--ag
-ca-aaca--gg
>Otu00339
atac-gg-agggt-gcaagcg-tt-at-c-cgg-aatcat-t-gggt--tta-aagg-gt
tc--gta-gg-c-t-g-ttta-a-t--aa-g-t-c-a-g-a-g-g--tgaaa-gt-tt-g
t-c-g----ct-t-aa--c-g-ata-a-aa-t-t-g--c-c--ttt--gat-a-c-tg-t
ta--g-ac--t-t-g-aatc-----a-tt---gtg-a-ag-tg-gt-t-agaatg-tg-t
-a-gt-gta-g-cg-gtg-aa-atg-c-at-ag--at-a-ttac-a-c-ag-aat-a-cc
--ga-t--t-gc-gaa-gg-cagatc-a---cta-a-ca-a-t-----------------
--------gt-a-t-tga-cgctga-tg-a-acg-a--aa-g-c---g-tg-gg-g--ag
-cg-aacg--gg
>Otu00340
atac-gg-agggt-gcaagcg-tt-aa-t-cgg-aattac-t-gggc--gta-aagc-gc
gc--gta-gg-c-g-g-atag-t-t--aa-g-t-c-g-g-a-t-g--tgaaa-gc-cc-t
g-g-g----ct-c-aa--c-c-tgg-g-aa-c-t-g--c-a--tcc--gat-a-c-tg-g
ct--a-tc--t-a-g-agta-----c-ga---tag-a-gg-gt-gg-t-agaatt-tc-t
-t-gt-gta-g-cg-gtg-aa-atg-c-gt-ag--at-a-taag-a-a-gg-aat-a-cc
--ag-t--g-gc-gaa-gg-cggcca-c---ctg-g-at-c-g-----------------
--------at-a-c-tga-cgctga-gg-t-gcg-a--aa-g-c---g-tg-gg-g--ag
-ca-aaca--gg
>Otu00341
atac-gt-agggg-gcgagcg-tt-gt-c-cgg-atttat-t-gggc--gta-aagg-gc
tc--gta-gg-c-g-g-tttg-a-c--aa-g-t-c-g-g-t-c-g--tgaaa-gc-cc-g
g-g-g----ct-c-aa--c-c-ccg-g-ga---c-g-cc-g--gtc--gaa-a-c-tg-t
ca-tg-ac--t-a-g-ggtc-----c-gg---tag-a-gg-tg-ag-t-ggaatt-ct-c
-g-gt-gta-g-cg-gtg-aa-atg-c-gc-ag--at-a-tcga-g-a-gg-aac-c-cc
--ag-t--t-gc-gaa-gg-cggctc-a---ctg-g-gc-c-g-----------------
--------gt-a-c-cga-cgctga-gg-a-gcg-a--aa-g-c---g-tg-gg-g--ag
-ca-aaca--gg
>Otu00342
atac-ga-aggtc-ccgagcg-tt-at-t-cgg-aatcac-t-gggc--gta-aagg-ga
gc--gta-gc-c-g-g-ttgg-g-a--aa-g-t-c-a-g-a-t-g--tgaaa-gg-ca-g
g-g-g----ct-c-ac--c-c-cct-g-ga-c-t-g--c-a--ttt--gaa-a-c-tc-c
cc--g-ac--t-a-g-agtg-----a-tg---gag-a-gg-ta-ga-t-ggaatt-ct-c
-g-gt-gta-g-ca-gtg-aa-atg-c-gt-ag--ag-a-tcga-g-a-gg-aag-a-cc
-aat----g-gc-gaa-gg-caatct-a---ctg-g-ac-a-t-----------------
--------tt-a-c-tga-cggtga-gg-c-tcg-a--ag-g-c---t-ag-gg-g--ag
-cg-aaag--gg
>Otu00343
atac-gg-aggat-gcgagcg-tt-at-c-cgg-atttat-t-gggt--tta-aagg-gt
gc--gta-gg-t-g-g-ttgt-t-t--aa-g-t-c-a-g-t-g-g--tgaaa-gt-tt-g
t-a-g----ct-c-aa--c-t-ata-a-aa-t-t-g--c-c--att--gaa-a-c-tg-g
ac--g-ac--t-t-g-agta-----t-gt---ttg-a-gg-ta-gg-c-ggaatg-cg-t
-a-gt-gta-g-cg-gtg-aa-atg-c-at-ag--at-a-ttac-g-c-ag-aac-t-cc
-aat----t-gc-gaa-gg-cagctt-a---cta-a-ac-c-a-----------------
--------ta-a-c-tga-cactga-ag-c-acg-a--aa-g-c---g-tg-gg-t--at
-ca-aaca--gg
>Otu00344
atac-gg-agggt-gcgagcg-tt-aa-t-cgg-aattac-t-gggc--gta-aagc-gt
ac--gca-gg-c-g-g-ttga-t-t--aa-g-c-g-a-g-a-t-g--tgaaa-tc-cc-t
g-g-g----ct-t-aa--c-c-cag-g-aa-c-t-g--c-a--ttt--cga-a-c-tg-g
tc--a-ac--t-a-g-agta-----t-ga---gag-a-gg-gt-gg-t-agaatt-tc-a
-g-gt-gta-g-cg-gtg-aa-atg-c-gt-ag--ag-a-tctg-a-a-gg-aat-a-cc
--ga-t--g-gc-gaa-gg-cagcca-c---ctg-g-tt-c-a-----------------
--------at-a-c-tga-cgctca-tg-t-acg-a--aa-g-c---g-tg-gg-g--ag
-ca-aaca--gg
>Otu00345
atac-gg-agggt-gcaagcg-tt-gt-t-cgg-aattat-t-gggc--gta-aagg-gc
gc--gta-gg-c-g-g-gttc-t-t--aa-g-t-c-t-g-a-t-g--tgaaa-tc-cc-t
c-g-g----ct-c-aa--c-c-gag-g-ac-g-t-g--c-a--ttg--gat-a-c-tg-g
ga--a-cc--t-t-g-agtc-----c-tg---gag-a-gg-aa-ag-c-ggaatt-cc-a
-a-gt-gta-g-ag-gtg-aa-att-c-gt-ag--at-a-tttg-g-a-gg-aac-a-cc
-agt----g-gc-gaa-gg-cggctt-t---ctg-g-ac-a-g-----------------
--------tg-a-c-tga-cgctga-tg-c-gcg-a--aa-g-c---g-tg-gg-t--ag
-ca-aaca--gg
>Otu00346
atac-gg-agggt-gcaagcg-tt-at-c-cgg-atttat-t-gggt--tta-aagg-gt
cc--gta-gg-c-g-g-atct-g-t--aa-g-t-c-a-g-t-g-g--tgaaa-tc-tc-a
c-a-g----ct-t-aa--c-t-gtg-a-aa-c-t-g--c-c--att--gat-a-c-tg-c
ag--g-tc--t-t-g-agta-----a-at---ttg-a-ag-tg-gc-t-ggaata-ag-t
-a-gt-gta-g-cg-gtg-aa-atg-c-at-ag--at-a-ttac-t-t-ag-aac-a-cc
-aat----t-gc-gaa-gg-caggtc-a---cta-a-ga-t-t-----------------
--------ta-a-c-tga-cgctga-tg-g-acg-a--aa-g-c---g-tg-gg-g--ag
-cg-aaca--gg
>Otu00347
atac-ga-accgt-acgaacg-tt-at-t-cgg-aatcac-t-gggc--tta-aagc-gt
gc--gta-gg-c-g-g-cttg-g-c--aa-g-t-t-g-g-g-t-g--tgaaa-tc-cc-t
c-g-g----ct-c-aa--c-c-gag-g-aa-c-t-g--c-g--ccc--aaa-a-c-tg-c
tt--g-gc--t-t-g-aggg-----a-ga---tag-g-gg-tg-ag-c-ggaact-aa-t
-g-gt-gga-g-cg-gtg-aa-atg-c-gt-tg--at-a-tcat-t-a-gg-aac-a-cc
--gg-a--g-gc-gaa-ag-cggctc-a---ctg-g-gt-c-t-----------------
--------ct-t-c-tga-cgctga-gg-t-acg-a--aa-g-c---t-ag-gg-g--ag
-cg-aacg--gg
>Otu00348
atac-gg-ggggt-gcaagcg-tt-gt-c-cgg-aatcat-t-gggc--gta-aagc-gt
tc--gta-gg-c-g-g-tata-t-c--aa-g-t-c-t-g-g-t-g--ttaaa-gc-cc-g
g-g-g----ct-c-aa--c-t-ccg-g-tt-c-a-g--c-a--ttg--gat-a-c-tg-g
ta--a-ac--t-a-g-aatg-----t-gg---tag-a-gg-ta-aa-g-ggaatt-cc-t
-g-gt-gta-g-cg-gtg-aa-atg-c-gt-ag--at-a-tcag-g-a-gg-aac-a-tc
--gg-t--g-gc-gaa-ag-cgcttt-a---ctg-g-gc-c-a-----------------
--------ta-a-t-tga-cgctga-gg-a-acg-a--aa-g-c---c-ag-gg-g--ag
-ca-aatg--gg
>Otu00349
atac-gg-agggt-gcaagcg-tt-aa-t-cgg-aattac-t-gggc--gta-aagc-gc
gc--gta-gg-c-g-g-ctat-t-c--aa-g-c-c-a-g-a-t-g--tgaaa-tc-cc-c
g-g-g----ct-t-aa--c-c-tgg-g-aa-c-t-g--c-a--tcc--gga-a-c-tg-g
gt--a-gc--t-a-g-aata-----c-ag---cag-a-gg-ag-tg-t-ggaatt-tc-a
-g-gt-gta-g-cg-gtg-aa-atg-c-gt-ag--ag-a-tctg-a-a-gg-aac-a-tc
--ag-t--g-gc-gaa-gg-cgacac-t---ctg-g-gc-t-g-----------------
--------at-a-t-tga-cgctga-gg-t-gcg-a--aa-g-c---g-tg-gg-t--ag
-ca-aaca--gg
>Otu00350
atac-gg-agggt-gcgagcg-tt-aa-t-cgg-aattat-t-gggc--gta-aagc-gt
cc--gca-gg-c-g-g-cttt-t-c--aa-g-t-c-t-g-c-t-g--ttaaa-gc-gt-g
g-a-g----ct-t-aa--c-t-cca-t-ca-t-g-g--c-a--gtg--gaa-a-c-tg-a
aa--g-gc--t-t-g-agta-----t-gg---tag-g-gg-ca-ga-g-ggaatt-cc-c
-g-gt-gta-g-cg-gtg-aa-atg-c-gt-ag--at-a-tcgg-g-a-ag-aac-a-cc
--ag-t--g-gc-gaa-gg-cgctct-g---ctg-g-gc-c-a-----------------
--------tt-a-c-tga-cgctca-tg-g-acg-a--aa-g-c---c-ag-gg-g--ag
-cg-aaag--gg
>Otu00351
atac-gg-aggat-ccaagcg-tt-at-c-cgg-aatcat-t-gggt--tta-aagg-gt
cc--gta-gg-t-t-g-ataa-t-t--aa-g-t-c-a-g-a-g-g--tgaaa-gt-tt-g
c-g-g----ct-c-aa--c-c-gta-a-aa-t-t-g--c-c--ttt--gat-a-c-tg-g
tt--a-tc--t-t-g-aatc-----a-tt---gtg-a-ag-tg-gt-t-agaata-tg-t
-a-gt-gta-g-cg-gtg-aa-atg-c-at-ag--at-a-ttac-a-t-ag-aat-a-cc
-aat----t-gc-gaa-gg-cagatc-a---cta-a-ca-a-t-----------------
--------gt-a-t-tga-cactga-tg-g-acg-a--aa-g-c---g-tg-gg-g--ag
-cg-aacg--gg
>Otu00352
atac-gg-agggg-gctagcg-tt-gt-t-cgg-aattac-t-gggc--gta-aagc-gc
gc--gta-gg-c-g-g-gctg-t-t--aa-g-t-c-g-g-g-g-g--tgaaa-tc-cc-g
g-g-g----ct-c-aa--c-c-ccg-g-aa-c-t-g--c-c--ctc--gat-a-c-tg-g
ca--g-cc--t-a-g-aggt-----c-ga---gag-a-gg-tg-ag-t-ggaatt-cc-g
-a-gt-gta-g-ag-gtg-aa-att-c-gt-ag--at-a-ttcg-g-a-gg-aac-a-cc
--ag-t--g-gc-gaa-gg-cggctc-a---ctg-g-ct-c-g-----------------
--------at-a-c-tga-cgctga-gg-t-gcg-a--aa-g-c---g-tg-gg-g--ag
-ca-aaca--gg
>Otu00353
atac-gt-aaggt-ccgagcg-tt-gt-c-cgg-aatcat-t-gggc--gta-aagg-gt
ac--gta-gg-c-g-g-gtaa-g-c--aa-g-t-t-a-g-a-a-g--tgaaa-tc-ct-a
t-a-g----ct-c-aa--c-t-ata-g-ta---a-g--c-t--ttt--aaa-a-c-tg-c
tc--a-tc--t-t-g-aggt-----a-tg---gaa-g-gg-aa-ag-t-ggaatt-cc-t
-a-gt-gta-g-cg-gtg-aa-atg-c-gc-ag--at-a-ttag-g-a-gg-aat-a-cc
-ggt----g-gc-gaa-gg-cgactt-t---ctg-g-cc-a-t-----------------
--------aa-c-c-tga-cgctga-gg-t-acg-a--aa-g-c---g-tg-gg-t--ag
-ca-aaca--gg
>Otu00354
atac-gg-agggt-gcaagcg-tt-aa-t-cgg-aattac-t-gggc--gta-aagc-gc
gc--gta-gg-t-g-g-atta-t-t--aa-g-t-c-a-g-a-t-g--tgaaa-gc-cc-a
g-g-g----ct-t-aa--c-c-ttg-g-aa-c-t-g--c-a--ttt--gat-a-c-tg-g
ta--a-tc--t-t-g-agta-----c-ag---tag-a-gg-ga-gg-t-ggaatt-tc-a
-g-gt-gta-g-cg-gtg-aa-atg-c-gt-ag--at-a-tctg-a-a-gg-aac-a-tc
--ag-t--g-gc-gaa-gg-cggcct-t---ctg-g-ac-t-g-----------------
--------at-a-c-tga-cactga-gg-t-gcg-a--aa-g-c---g-tg-gg-g--ag
-cg-aaca--gg
>Otu00355
atac-gg-agggt-gcgagcg-tt-aa-t-cgg-aattac-t-gggc--gta-aagg-gt
tc--gta-gg-t-g-g-tgag-a-t--aa-g-t-c-a-g-a-t-g--tgaaa-gc-cc-t
g-g-g----ct-t-aa--c-c-tgg-g-ag-t-t-g--c-a--tat--gaa-a-c-tg-t
tt--g-ac--t-a-g-agtt-----t-gg---tag-a-gg-at-tg-g-ggaatt-tc-c
-a-gt-gta-g-cg-gtg-aa-atg-c-gt-ag--ag-a-ttgg-g-a-ag-aac-a-tc
-gat----g-gc-gaa-gg-caacaa-t---ctg-g-ac-c-t-----------------
--------ga-a-c-tga-cactga-gg-g-acg-a--aa-g-c---g-tg-gg-t--ag
-ca-aaca--gg
>Otu00356
atac-cg-gcgcc-tcaagtg-gt-ag-t-cgc-ttttat-t-gggc--cta-aaac-gt
cc--gta-gc-c-g-g-tctg-g-t--ac-a-t-t-c-g-t-g-g--gtaaa-tc-aa-c
t-c-g----ct-t-aa--c-g-agt-t-ga-a-t-t--c-t--gcg--agg-a-c-gg-c
ca--g-ac--t-t-g-ggac-----c-gg---gag-a-gg-tg-tg-g-ggtact-ct-c
-a-gg-gta-g-gg-gta-aa-atc-c-tg-tc--at-c-ctga-g-a-gg-acc-a-cc
--tg-t--t-gc-gaa-gg-ctccac-a---cta-g-aa-c-------------------
--------ggat-c-cga-cggtca-gg-g-acg-a--ag-c-c---t-ag-gg-g--ca
-cg-aacc--gg
>Otu00357
agac-ga-accgt-acgaacg-tt-at-t-cgg-aatcac-t-gggc--tta-aaga-gt
gc--gta-gg-c-g-g-cctg-g-c--aa-g-t-t-g-g-g-t-g--tgaaa-tc-cc-t
c-g-g----ct-c-aa--c-c-gag-g-aa-c-t-g--c-g--ctc--aaa-a-c-tg-c
tt--g-gc--t-t-g-aggg-----a-ga---cag-a-gg-tg-ag-c-ggaact-ga-t
-g-gt-gga-g-cg-gtg-aa-atg-c-gt-tg--at-a-tcat-c-a-gg-aac-a-cc
--gg-t--g-gc-gaa-ag-cggctc-a---ctg-g-gt-c-t-----------------
--------ct-t-c-tga-cgctga-gg-c-acg-a--aa-g-c---t-ag-gg-g--ag
-cg-aacg--gg
>Otu00358
atac-gg-agggt-gcaagcg-tt-at-c-cgg-aatcat-t-gggt--tta-aagg-gt
cc--gca-gg-c-g-g-acta-a-t--aa-g-t-c-a-g-t-g-g--tgaaa-gc-cc-a
t-c-g----ct-t-aa--c-g-atg-g-aa-c-t-g--c-c--att--gaa-a-c-tg-t
ta--g-tc--t-t-g-aatt-----c-gg---tcg-a-ag-tg-gg-c-ggaatg-tg-t
-c-at-gta-g-cg-gtg-aa-atg-c-at-ag--at-a-tgac-a-c-ag-aac-a-cc
--ga-t--a-gc-gaa-gg-cagctc-a---cta-g-gc-c-t-----------------
--------ga-a-t-tga-cgctca-gg-g-acg-a--aa-g-c---g-tg-gg-g--ag
-cg-aaca--gg
>Otu00359
atac-ag-agggt-gcgagcg-tt-aa-t-cgg-aattac-t-gggc--gta-aagc-gc
gc--gta-gg-c-g-g-tttg-t-t--aa-g-t-c-g-g-a-t-g--tgaaa-tc-cc-a
g-g-g----ct-c-aa--c-c-ttg-g-aa-t-g-g--c-a--ccc--gat-a-c-tg-g
ca--g-gc--t-a-g-agta-----c-gg---tag-a-gg-gg-tg-t-ggaatt-tc-c
-t-gt-gta-g-cg-gtg-aa-atg-c-gt-ag--at-a-tagg-a-a-gg-aac-a-tc
-agt----g-gc-gaa-gg-cgacac-c---ctg-g-ac-c-g-----------------
--------at-a-c-tga-cgctga-gg-t-gcg-a--aa-g-c---g-tg-gg-g--ag
-ca-aaca--gg
>Otu00360
atac-gt-agggc-gcgagcg-tt-gt-c-cgg-aattat-t-gggc--gta-aagg-gc
tt--gta-gg-c-g-g-ttgg-t-c--gc-g-t-c-t-g-c-c-g--tgaaa-tc-ct-c
t-g-g----ct-t-aa--c-t-ggg-g-gc-g-t-g--c-g--gtg--ggt-a-c-gg-g
ct--g-ac--t-t-g-agtg-----c-gg---tag-g-gg-ag-ac-t-ggaact-cc-t
-g-gt-gta-g-cg-gtg-ga-atg-c-gc-ag--at-a-tcag-g-a-ag-aac-a-cc
-ggt----g-gc-gaa-gg-cgggtc-t---ctg-g-gc-c-g-----------------
--------tt-a-c-tga-cgctga-gg-a-gcg-a--aa-g-c---g-tg-gg-g--ag
-cg-aaca--gg
>Otu00361
atac-ga-aggtc-ccgagcg-tt-at-t-cgg-aatcac-t-gggc--gta-aagg-ga
gc--gta-gg-c-g-g-cgtg-g-t--aa-g-t-c-a-g-a-t-g--tgaaa-gc-cc-g
g-g-g----ct-c-aa--c-c-tcg-g-aa-c-t-g--c-a--ttc--gat-a-c-tg-c
ca--t-gc--t-a-g-agta-----g-tg---gag-g-gg-ta-ac-t-ggaatt-ct-c
-g-gt-gta-g-ca-gtg-aa-atg-c-gt-gg--at-a-tcga-g-a-gg-aag-a-cc
-aat----g-gc-gaa-gg-caggtt-a---ctg-g-ac-a-c-----------------
--------tc-a-c-tga-cgctga-gg-c-tcg-a--ag-g-c---t-ag-gg-t--ag
-cg-aaag--gg
>Otu00362
atac-ga-aggga-gctagcg-tt-gt-t-cgg-aattac-t-gggc--gta-aagc-gc
ac--gta-gg-c-g-g-atta-t-t--aa-g-t-c-a-g-g-g-g--tgaaa-tc-cc-g
g-g-g----ct-c-aa--c-c-ccg-g-aa-c-t-g--c-c--ctt--gat-a-c-tg-g
ta--a-tc--t-a-g-agat-----c-ga---gag-a-gg-tg-ag-t-ggaatt-cc-g
-a-gt-gta-g-ag-gtg-aa-att-c-gt-ag--at-a-ttcg-g-a-gg-aac-a-cc
-agt----g-gc-gaa-gg-cggctc-a---ctg-g-ct-c-g-----------------
--------at-a-c-tga-cgctga-gg-t-gcg-a--aa-g-c---g-tg-gg-g--ag
-ca-aaca--gg
>Otu00363
atac-gt-agggt-gcgagcg-tt-gt-c-cgg-aattac-t-gggc--gta-aaga-gc
tc--gta-gg-t-g-g-tctg-t-c--gc-g-t-c-a-t-t-t-g--tgaaa-gc-cc-g
g-t-g----ct-t-aa--c-t-ccg-g-gt-t-g-g--c-a--ggt--gat-a-c-gg-g
cat-g-ac--t-g-g-agta-----c-tg---tag-g-gg-ag-ac-t-ggaatt-cc-t
-g-gt-gta-g-cg-gtg-aa-atg-c-gc-ag--at-a-tcag-g-a-gg-aac-a-cc
-ggt----g-gc-gaa-gg-cgggtc-t---ctg-g-gc-a-g-----------------
--------ta-a-c-tga-cgctga-gg-a-gcg-a--aa-g-c---a-tg-gg-t--ag
-cg-aaca--gg
>Otu00364
aaac-ca-gcacc-tcaagtg-gt-ca-g-gat-gattat-t-gggc--cta-aagc-at
cc--gta-gc-c-t-g-cttt-g-t--aa-g-t-t-t-t-c-g-g--ttaaa-tc-ca-t
a-t-g----ct-c-aa--c-a-tat-g-gg-c-t-g--c-c--ggg--aat-a-c-tg-c
aa--a-gc--t-a-g-ggag-----t-gg---gag-a-gg-ta-ga-c-ggtact-cg-g
-t-ag-gaa-g-gg-gta-aa-atc-c-tt-tg--at-c-tatt-g-a-tg-acc-a-cc
--tg-t--g-gc-gaa-gg-cggtct-a---cca-g-aa-c-------------------
--------acgt-c-cga-cggtga-gg-g-atg-a--aa-g-c---t-gg-gg-g--ag
-ca-aacc--gg
>Otu00365
atac-gt-agggg-gctagcg-tt-at-c-cgg-aattac-t-gggc--gta-aagg-gt
gc--gta-gg-t-g-g-tttc-t-t--aa-g-t-c-a-g-a-g-g--tgaaa-gg-ct-a
c-g-g----ct-c-aa--c-c-gta-g-ta---a-g--c-c--ttt--gaa-a-c-tg-a
ga--a-ac--t-t-g-agtg-----c-ag---gag-a-gg-ag-ag-t-agaatt-cc-t
-a-gt-gta-g-cg-gtg-aa-atg-c-gt-ag--at-a-ttag-g-a-gg-aat-a-cc
--ag-t--t-gc-gaa-gg-cggctc-t---ctg-g-ac-t-g-----------------
--------ta-a-c-tga-cactga-gg-c-acg-a--aa-g-c---g-tg-gg-g--ag
-ca-aaca--gg
>Otu00366
atac-gg-agggt-gcaagcg-tt-at-c-cgg-aattat-t-gggt--tta-aagg-gt
gt--gta-gg-c-g-g-acta-t-t--aa-g-t-c-a-g-a-g-g--tgaaa-ta-gc-a
t-a-g----ct-t-aa--c-t-atg-t-tg-c-t-g--c-c--ttt--gat-a-c-tg-a
ta--g-tc--t-t-g-agtt-----c-tg---taa-g-gg-ta-gg-c-ggaatt-ta-t
-g-at-gta-g-cg-gtg-aa-atg-c-at-ag--at-a-tcat-a-a-ag-aac-t-cc
-gat----a-gc-gaa-gg-cagctt-a---ctt-g-ac-a-g-----------------
--------aa-a-c-tga-cgctga-tg-c-acg-a--aa-g-c---a-tg-gg-t--ag
-cg-aaca--gg
>Otu00367
atac-gg-agggt-ccaagcg-tt-aa-t-cgg-aattac-t-gggc--gta-aagc-gc
tc--gta-gg-c-g-g-cata-t-c--aa-g-t-c-a-a-g-g-g--tgaaa-gc-cc-c
g-c-g----ct-c-aa--c-g-tgg-g-aa-c-t-g--c-c--ttt--gaa-a-c-tg-g
ta--a-gc--t-a-g-agtg-----t-gt---gag-a-gg-gt-gg-c-ggaatt-cc-a
-g-gt-gta-g-ga-gtg-aa-atc-c-gt-ag--at-a-tctg-g-a-gg-aac-a-tc
--ag-t--g-gc-gaa-gg-cggcca-c---ctg-g-ca-c-a-----------------
--------ta-a-c-tga-cgctga-gg-a-gcg-a--aa-g-c---g-tg-gg-t--ag
-ca-aaca--gg
>Otu00368
atac-gg-agggg-gcaagcg-tt-gt-t-cgg-aattac-t-gggc--gta-aagg-gc
ac--gta-gg-c-g-g-cgat-g-c--gg-g-t-c-a-g-g-t-g--tgaaa-gc-cc-c
g-g-g----ct-t-aa--c-c-tgg-g-aa-c-t-g--c-a--ctt--gaa-a-c-tg-c
at--t-gc--t-t-g-agga-----c-gg---aag-a-gg-ag-aa-t-ggaatt-cc-c
-a-gt-gta-g-ag-gtg-aa-att-c-gt-ag--at-a-ttgg-g-a-ag-aac-a-cc
--ag-t--g-gc-gaa-gg-cgattc-t---ctg-g-tc-c-g-----------------
--------ta-t-c-tga-cgctga-gg-t-gcg-a--aa-g-c---g-tg-gg-g--ag
-ca-aaca--gg
>Otu00369
atac-gg-aaggt-ccaagcg-tt-aa-t-cgg-aattac-t-gggc--gta-aagc-gc
gc--gta-gg-t-g-g-ttta-t-c--aa-g-t-t-g-g-t-t-g--tgaaa-gc-cc-c
g-g-g----ct-t-aa--c-c-tgg-g-aa-c-t-g--c-a--gcc--aaa-a-c-tg-a
tt--c-ac--t-a-g-agta-----c-ga---aag-a-gg-aa-ag-t-agaatt-ca-c
-a-gt-gta-g-cg-gtg-ga-atg-c-gt-ag--at-a-ttgt-g-a-ag-aat-a-cc
--aa-t--t-gc-gaa-gg-cagctt-t---ctg-g-tt-c-t-----------------
--------gt-a-c-tga-cactaa-gg-t-gcg-a--aa-g-c---g-tg-gg-g--ag
-cg-aaca--gg
>Otu00370
atac-gg-agggt-gcaagcg-tt-aa-t-cgg-aattac-t-gggc--gta-aagc-gc
gc--gta-gg-c-g-g-tttg-g-t--aa-g-t-c-a-g-a-t-g--tgaaa-tc-cc-a
g-g-g----ct-t-aa--c-c-ttg-g-aa-c-t-g--c-a--ttt--gat-a-c-tg-c
ct--g-ac--t-a-g-agta-----t-gt---tag-a-gg-aa-ag-c-ggaatt-cc-g
-g-gt-gta-g-cg-gtg-aa-atg-c-gt-ag--at-a-tccg-g-a-gg-aac-a-tc
--ag-t--g-gc-gaa-gg-cggctt-t---ctg-g-ga-c-a-----------------
--------at-a-c-tga-cgctga-gg-t-gcg-a--aa-g-c---g-tg-gg-g--ag
-ca-aaca--gg
>Otu00371
agac-ga-accgt-acgaacg-tt-at-t-cgg-aatcac-t-gggc--tta-aagc-gt
gc--gta-gg-c-g-g-cttg-g-c--aa-g-t-t-g-g-g-t-g--tgaaa-tc-cc-t
c-g-g----ct-c-aa--c-c-gag-g-aa-t-t-g--c-g--ccc--aaa-a-c-tg-c
ca--g-gc--t-t-g-aggg-----a-ga---tag-a-gg-tg-ag-c-ggaact-ca-t
-g-gt-gga-g-cg-gtg-aa-atg-c-gt-tg--at-a-tcat-g-a-gg-aac-a-cc
--gg-t--g-gc-gaa-ag-cggctc-a---ctg-g-gt-c-t-----------------
--------tt-t-c-tga-cgctga-gg-c-acg-a--aa-g-c---t-ag-gg-g--ag
-cg-aacg--gg
>Otu00372
atac-gg-agggt-gcaagcg-tt-aa-t-cgg-aattac-t-gggc--gta-aagc-gc
gc--gta-gg-c-g-g-ataa-t-t--aa-g-t-c-g-g-a-t-g--tgaaa-gc-cc-c
g-g-g----ct-c-aa--c-c-tgg-g-aa-c-t-g--c-a--tac--gat-a-c-tg-g
tt--a-tc--t-a-g-agta-----c-ag---tag-a-gg-gt-gg-t-agaatt-tc-t
-t-gt-gta-g-cg-gtg-aa-atg-c-gt-ag--at-a-taag-a-a-gg-aat-a-cc
--ag-t--g-gc-gaa-gg-cggcca-c---ctg-g-ac-t-g-----------------
--------at-a-c-tga-cgctga-gg-t-gcg-a--aa-g-c---g-tg-gg-g--ag
-ca-aaca--gg
>Otu00373
atac-gg-aggat-ccaagcg-tt-at-c-cgg-aatcat-t-gggt--tta-aagg-gt
cc--gta-gg-c-g-g-ttta-a-t--aa-g-t-c-a-g-t-g-g--tgaaa-tc-cg-g
c-a-g----ct-c-aa--c-t-gtc-g-ca-c-t-g--c-c--att--gat-a-c-tg-t
ta--a-ac--t-t-g-aatt-----a-tt---gtg-a-ag-ta-ac-t-agaata-tg-t
-a-gt-gta-g-cg-gtg-aa-atg-c-tt-ag--ag-a-ttac-a-t-gg-aat-a-cc
--aa-t--t-gc-gaa-gg-caggtt-a---cta-a-ca-a-t-----------------
--------ca-a-t-tga-cgctga-tg-g-acg-a--aa-g-c---g-tg-gg-g--ag
-cg-aaca--gg
>Otu00374
atac-gg-aggat-ccaagcg-tt-at-c-cgg-aatcat-t-gggt--tta-aagg-gt
cc--gta-gg-t-g-g-attg-a-t--aa-g-t-c-a-g-a-g-g--tgaaa-tc-ct-g
c-a-g----ct-c-aa--c-t-gta-g-aa-c-t-g--c-c--ttt--gat-a-c-tg-t
ta--a-tc--t-t-g-agtc-----a-tt---atg-a-ag-tg-gt-t-agaatg-tg-t
-a-gt-gta-g-cg-gtg-aa-atg-c-at-ag--at-a-ttac-a-c-ag-aat-a-cc
--ga-t--t-gc-gaa-gg-cagatc-a---cta-a-ta-a-t-----------------
--------gt-a-c-tga-cactga-gg-g-acg-a--aa-g-c---g-tg-gg-g--ag
-cg-aaca--gg
>Otu00375
atac-gg-aggat-ccaagcg-tt-at-c-cgg-aatcat-t-gggt--tta-aagg-gt
cc--gta-gg-c-g-g-gttt-g-t--aa-g-t-c-a-g-t-g-g--tgaaa-gt-tt-t
c-g-g----ct-c-aa--c-c-gga-a-aa-t-t-g--c-c--att--gat-a-c-tg-c
aa--g-tc--t-t-g-aatc-----a-tt---atg-a-ag-tg-gt-t-agaata-ag-t
-a-gt-gta-g-cg-gtg-aa-atg-c-at-ag--at-a-ttac-t-t-ag-aat-a-cc
--ga-t--t-gc-gaa-gg-cagatc-a---cta-a-ta-a-t-----------------
--------gt-a-t-tga-cgctaa-gg-g-acg-a--aa-g-c---g-tg-gg-t--ag
-cg-aaca--gg
>Otu00376
acac-gt-aggga-ccgagcg-tt-gt-c-cgg-atttat-t-gggc--gta-aaga-gc
tc--gta-gg-c-g-g-ttttg--t--aa-g-t-c-g-g-a-t-g--tgaaa-ac-tc-a
g-g-g----ct-c-aa--c-c-cgg-a-ga---c-g-cc-a--tcc--gat-a-c-tg-c
aa-tg-ac--t-a-g-agtc-----c-gg---tag-a-gg-aa-ga-t-ggaatt-cc-t
-g-gt-gta-g-cg-gtg-ga-atg-c-gc-ag--at-a-tcag-g-a-gg-aac-a-cc
--aa-t--g-gc-gaa-gg-cagtct-t---ctg-g-gc-c-g-----------------
--------gt-a-c-tga-cgctga-gg-a-gcg-a--aa-g-c---a-tg-gg-g--ag
-ca-aaca--gg
>Otu00377
atac-gg-agggt-gcaagcg-tt-aa-t-cgg-aatcac-t-gggc--gta-aagc-gc
tc--gta-gg-c-t-g-tttg-g-t--aa-g-t-c-a-g-g-g-g--tgaaa-gc-cc-a
c-c-g----ct-c-aa--c-g-gtg-g-aa-t-t-g--c-c--ttt--gat-a-c-tg-c
tg--g-ac--t-a-g-agtt-----c-gg---gag-a-gg-gt-ag-t-ggaatt-cc-a
-g-gt-gta-g-ga-gtg-aa-atc-c-gt-ag--at-a-tctg-g-a-gg-aac-a-tc
--ag-t--g-gc-gaa-gg-cgacta-c---ctg-g-ac-c-g-----------------
--------at-a-c-tga-cgctga-gg-a-gcg-a--aa-g-c---g-tg-gg-g--ag
-ca-aaca--gg
>Otu00378
atac-ag-aggcc-ccaagca-tt-at-c-cgg-attcac-t-gggc--gta-aagg-gt
gc--gta-gg-c-g-g-tgtg-a-t--ta-g-t-c-g-g-g-t-g--ttaaa-tc-ct-t
g-g-g----ct-c-aa--c-c-caa-g-aa-t-c-g--c-a--ttc--gaa-a-c-gg-t
ca--c-ac--t-a-g-aagt-----a-gt---cag-a-gg-ct-ag-c-agagct-ct-c
-g-gt-gta-g-gg-gtg-aa-atc-c-gt-tg--at-a-tcga-g-g-ga-aat-a-cc
--aa-a--t-gc-gaa-gg-cagcta-g---ctg-g-gg-c-t-----------------
--------ca-c-t-tga-cgctga-gg-c-acg-a--aa-g-c---g-tg-gg-t--ag
-cg-aacg--gg
>Otu00379
atac-ga-aggga-gctagcg-tt-gt-t-cgg-aattac-t-gggc--gta-aagc-gc
gc--gta-gg-c-g-g-gcta-t-t--aa-g-t-t-a-g-a-g-g--tgaaa-tc-cc-g
g-g-g----ct-c-aa--c-c-ccg-g-aa-c-t-g--c-c--ttt--gat-a-c-tg-g
ta--g-tc--t-a-g-agat-----c-ga---gag-a-gg-tg-ag-t-ggaatt-cc-g
-a-gt-gta-g-ag-gtg-aa-att-c-gt-ag--at-a-ttcg-g-a-gg-aac-a-cc
-agt----g-gc-gaa-gg-cggctc-a---ctg-g-ct-c-g-----------------
--------at-a-c-tga-cgctga-gg-t-gcg-a--aa-g-t---g-tg-gg-g--ag
-ca-aaca--gg
>Otu00380
atac-gg-agggt-gcaagcg-tt-at-c-cgg-aatcat-t-gggt--tta-aagg-gt
cc--gca-gg-c-g-g-acgt-a-t--aa-g-t-c-a-g-t-g-g--tgaaa-gc-ct-a
c-a-g----ct-t-aa--c-t-gta-g-aa-c-t-g--c-c--att--gat-a-c-tg-t
at--g-tc--t-t-g-aatt-----c-gg---tcg-a-ag-tg-gg-c-ggaatg-tg-t
-c-at-gta-g-cg-gtg-aa-atg-c-at-ag--at-a-tgac-a-c-ag-aac-a-cc
--ga-t--a-gc-gaa-gg-cagctc-a---cta-g-gc-c-t-----------------
--------ga-a-t-tga-cgctca-gg-g-acg-a--aa-g-c---g-tg-gg-g--ag
-cg-aaca--gg
>Otu00381
atac-ga-gaggt-ccgagcg-tt-ac-g-cgg-aattac-t-gggc--tta-aagc-gt
ac--gta-gg-c-g-g-atct-a-c--ag-g-t-a-t-c-c-t-g--tgaaa-gc-cc-a
c-g-g----ct-c-aa--c-c-gtg-g-aa-t-t-g--c-a--ggg--taa-a-c-cg-t
ag--a-tc--t-t-g-aggt-----g-gc---tag-g-gg-ct-ct-c-ggaacg-gt-a
-g-gt-gga-g-tg-gtg-aa-atg-c-gt-tg--at-a-tcta-c-c-gg-aac-g-cc
--aa-a--g-gg-gaa-gc-caggga-g---ctg-g-gg-c-c-----------------
--------at-t-c-tga-cgctga-gg-t-acg-a--aa-g-c---g-tg-gg-t--ag
-cg-aacg--gg
>Otu00382
atac-ag-aggat-gcaagcg-tt-at-c-cgg-aatcac-t-gggc--ata-aagc-gt
ct--gta-gg-t-t-g-ttta-g-t--aa-g-t-c-t-g-c-t-g--ttaaa-ga-ct-a
g-g-g----cc-t-aa--c-c-cta-g-ga-a-a-g--c-a--gtg--gaa-a-c-t--g
ct--a-gac-t-t-g-agta-----t-gg---tag-a-gg-ta-ga-g-ggaatt-cc-t
-a-gt-gta-g-cg-gtg-aa-atg-c-gt-ag--at-a-ttag-g-a-ag-aac-a-cc
--aa-t--g-gc-gaa-ag-cactct-a---ctg-g-gc-c-a-----------------
--------ta-a-c-tga-cactga-ga-g-acg-a--ca-g-c---t-ag-gg-g--ag
-ca-aatg--gg
>Otu00383
atac-gg-agggt-gcgagcg-tt-aa-t-cgg-aattac-t-gggc--gta-aagc-gc
gc--gta-gg-c-g-g-tgtg-t-c--aa-g-t-t-g-g-a-t-g--tgaaa-gc-cc-t
g-g-g----ct-c-aa--c-c-tgg-g-aa-t-t-g--c-a--tcc--aaa-a-c-tg-g
ca--c-gc--t-c-g-agta-----c-ag---cag-a-gg-ca-ag-t-ggaatt-tc-a
-g-gt-gta-g-cg-gtg-aa-atg-c-gt-ag--ag-a-tctg-a-a-gg-aac-a-tc
-agt----g-gc-gaa-gg-cgactt-g---ctg-g-gc-t-g-----------------
--------at-a-c-tga-cgctga-gg-t-gcg-a--aa-g-c---g-tg-gg-g--ag
-ca-aaca--gg
>Otu00384
atac-gt-accgg-acaaacg-tt-at-t-cgg-aatcac-t-gggc--tta-aaga-gt
ac--gta-gg-c-t-g-cctt-g-t--ag-g-t-g-a-g-a-t-g--tgaaa-tc-cc-a
c-g-g----cc-c-aa--c-c-gtg-g-aa-c-t-g--c-g--ttt--caa-a-c-ca-c
aa--g-gc--t-t-g-aggg-----a-ga---cag-g-gg-tg-ag-c-ggaact-ga-t
-g-gt-gga-g-cg-gtg-aa-atg-c-gt-tg--at-a-tcat-c-a-gg-aac-a-cc
--gg-t--g-gc-gaa-gg-cggctc-a---ctg-g-gt-c-t-----------------
--------tt-t-c-tga-cgctga-gg-t-acg-a--aa-g-c---t-ag-gg-t--ag
-cg-aacg--gg
>Otu00385
atac-gg-aggat-gcgagcg-tt-at-c-cgg-atttat-t-gggt--tta-aagg-gt
gc--gta-gg-c-g-g-gatg-a-t--aa-g-t-c-a-g-t-g-g--tgaaa-gt-tt-g
t-g-g----ct-c-aa--c-c-ata-a-aa-t-t-g--c-c--att--gaa-a-c-tg-t
cg--t-tc--t-t-g-agtg-----t-aa---acg-a-gg-ta-gg-c-ggaatg-tg-a
-t-gt-gta-g-cg-gtg-aa-atg-c-tt-ag--at-a-tgtt-a-c-ag-aac-t-cc
--ga-t--t-gc-gaa-gg-cagctt-a---cca-g-ca-t-a-----------------
--------ca-a-c-tga-cgctga-gg-c-acg-a--aa-g-c---g-tg-gg-t--at
-ca-aaca--gg
>Otu00386
atac-gg-aggat-gcaagcg-tt-at-c-cgg-aatcat-t-gggt--tta-aagg-gt
cc--gta-gg-t-g-g-acag-a-t--aa-g-t-c-a-g-a-g-g--tgaaa-tc-ct-g
c-a-g----ct-c-aa--c-t-gta-g-aa-t-t-g--c-c--ttt--gat-a-c-tg-t
tt--g-tc--t-t-g-agtc-----a-tt---atg-a-ag-tg-gt-t-ggaatg-ag-t
-a-gt-gta-g-cg-gtg-aa-atg-c-at-ag--at-a-ttac-t-c-ag-aac-a-cc
--ga-t--t-gc-gaa-gg-cagatc-a---cta-a-ta-a-t-----------------
--------gt-a-c-tga-cactga-tg-g-acg-a--aa-g-c---g-tg-gg-g--ag
-cg-aaca--gg
>Otu00387
atac-ga-aaggt-gcaagcg-tt-aa-t-cgg-aattac-t-gggc--gta-aagc-gc
gc--gta-gg-c-g-g-tttg-g-t--aa-g-t-t-g-g-a-t-g--tgaaa-gc-cc-c
g-g-g----ct-c-aa--c-c-tgg-g-aa-c-t-g--c-a--tcc--aaa-a-c-tg-c
ca--g-ac--t-a-g-agta-----t-gg---tag-a-gg-at-gg-c-ggaatt-tc-c
-t-gt-gta-g-cg-gtg-aa-atg-c-gt-ag--at-a-tagg-a-a-gg-aac-a-tc
--ag-t--g-gc-gaa-gg-cggcca-t---ctg-g-ac-c-a-----------------
--------at-a-c-tga-cgctga-gg-t-gcg-a--aa-g-c---g-tg-gg-g--ag
-ca-aaca--gg
>Otu00388
atac-gt-aggtg-gcaagcg-tt-gt-c-cgg-atttac-t-gggc--gta-aaga-gc
gc--gca-gg-c-g-g-ccaa-g-t--aa-g-t-c-g-a-a-t-g--tgaaa-gc-cc-c
c-g-g----ct-c-aa--c-t-ggg-g-aa-g-g-t--c-a--ttc--gat-a-c-tg-c
ct--g-gc--t-t-g-aaga-----t-ag---gag-a-gg-ga-ag-c-ggaatt-tc-c
-g-gt-gta-g-tg-gtg-aa-atg-c-gt-ag--at-a-tcgg-a-a-gg-aac-a-cc
--ag-t--g-gc-gaa-gg-cggctt-t---ctg-g-cc-t-a-----------------
--------tt-c-t-tga-cgctga-gg-c-gcg-a--aa-g-c---t-ag-gg-g--ag
-cg-aacg--gg
>Otu00389
atac-gg-agggg-gctagcg-tt-gt-t-cgg-aatcac-t-gggc--gta-aagc-gc
gc--gta-gg-c-g-g-atcg-g-t--ca-g-t-t-g-g-g-g-g--tgaaa-gc-cc-a
a-g-g----ct-c-aa--c-c-ttg-g-aa-c-t-g--c-c--ctc--aat-a-c-ta-c
cg--a-tc--t-t-g-agtc-----c-gg---gag-a-gg-tg-ag-t-ggaatt-cc-t
-a-gt-gta-g-ag-gtg-aa-att-c-gt-ag--at-a-ttag-g-a-ag-aac-a-cc
--ag-t--g-gc-gaa-gg-cggctc-a---ctg-g-cc-c-g-----------------
--------gt-a-c-tga-cgctga-gg-c-gcg-a--aa-g-c---g-tg-gg-g--ag
-ca-aaca--gg
>Otu00390
agac-gg-aggat-gcaagtg-tt-at-c-cgg-aatcac-t-gggc--gta-aagc-gt
ct--gta-gg-t-g-g-ttta-t-t--aa-g-t-c-a-a-c-t-g--ttaaa-tc-tt-g
a-a-g----ct-c-aa--c-t-tca-a-aa-t-c-g--c-a--gtc--gaa-a-c-ta-g
ta--g-ac--t-a-g-agta-----t-ag---tag-a-gg-ta-aa-g-ggaatt-tc-c
-a-gt-gga-g-cg-gtg-aa-atg-c-gt-ag--at-a-ttgg-a-a-ag-aac-a-cc
--ga-t--g-gc-gaa-gg-cacttt-a---ctg-g-gc-t-a-----------------
--------tt-a-c-tga-cactca-ga-g-acg-a--aa-g-c---t-ag-gg-t--ag
-ca-aatg--gg
>Otu00391
acac-ga-accgt-ccgaacg-tt-at-t-cgg-aatcat-t-gggc--tta-aagg-gt
gc--gta-gg-c-g-g-cgca-t-t--aa-g-t-c-g-g-g-t-g--tgaaa-tc-cc-t
c-g-g----ct-c-aa--c-c-gag-g-aa-c-t-g--c-g--ccc--gat-a-c-tg-a
tg--t-gc--t-t-g-aggg-----a-ga---cag-g-gg-tg-ag-c-ggaact-ga-t
-g-gt-gga-g-cg-gtg-aa-atg-c-gt-tg--at-a-tcat-c-a-gg-aac-a-cc
--gg-t--g-gc-gaa-ag-cggctc-a---ctg-g-gt-c-t-----------------
--------ct-t-c-tga-cgctga-gg-c-acg-a--aa-g-c---t-ag-gg-t--ag
-cg-aacg--gg
>Otu00392
atac-gg-agggt-gcaagcg-tt-at-c-cgg-atttat-t-aggt--tta-aagg-gt
tc--gca-gg-c-g-g-aatt-t-t--aa-g-t-c-a-g-t-g-g--tgaaa-gc-ct-a
t-a-g----ct-c-aa--c-t-ata-g-aa-c-t-g--c-c--att--gat-a-c-tg-a
ta--t-tc--t-t-g-agta-----t-ag---atg-a-ag-tg-gg-c-ggaata-tg-t
-c-at-gta-g-cg-gtg-aa-atg-c-at-ag--at-a-tgac-a-t-gg-aac-a-cc
--aa-t--t-gc-gaa-gg-cagctc-a---cta-a-ac-t-a-----------------
--------tt-a-c-tga-cgctca-tg-a-acg-a--aa-g-c---g-tg-gg-g--ag
-cg-aaca--gg
>Otu00393
atac-gg-agggt-gcgagcg-tt-aa-t-cgg-aatcac-t-gggc--gta-aagg-gc
gc--gta-gg-c-g-g-ttcg-a-t--aa-g-t-c-g-g-g-t-g--tgaaa-gc-cc-c
g-g-g----ct-c-aa--c-c-cgg-g-aa-t-t-g--c-a--ctc--gat-a-c-tg-t
cg--a-gc--t-t-g-agtg-----t-gg---tag-a-gg-gg-ag-c-ggaatt-cc-c
-g-gt-gta-g-cg-gtg-aa-atg-c-gt-ag--at-a-tcgg-g-a-ag-aac-a-cc
--ag-t--g-gc-gaa-gg-cggctc-c---ctg-g-ac-c-a-----------------
--------ac-a-c-tga-cgctga-gg-c-gcg-a--aa-g-c---g-tg-gg-g--ag
-ca-aaca--gg
>Otu00394
atac-gt-agggg-gcgagcg-tt-at-c-cgg-aattat-t-gggc--gta-aaga-gt
gc--gta-gg-t-g-g-tttt-a-t--aa-g-c-g-t-g-a-g-g--tgaaa-gg-ca-a
t-a-g----ct-t-aa--c-t-att-g-ta---a-g--c-c--ttg--cga-a-c-tg-t
aa--g-ac--t-t-g-agtg-----c-ag---gag-a-gg-aa-ag-c-ggaatt-cc-t
-a-gt-gta-g-cg-gtg-aa-atg-c-gt-ag--at-a-ttag-g-a-gg-aac-a-cc
--ag-t--g-gc-gaa-gg-cggctt-t---ctg-g-ac-t-g-----------------
--------aa-a-c-tga-cactga-gg-c-acg-a--aa-g-c---g-tg-gg-g--ag
-ca-aaca--gg
>Otu00395
atac-gg-aggat-gcaagcg-tt-at-c-cgg-aatcat-t-gggc--gta-aagc-gt
cc--gca-gg-t-g-g-ccaa-t-c--aa-g-t-c-t-g-c-t-g--ttaaa-ga-ca-g
a-a-g----ct-t-aa--c-t-tct-g-aa-g-a-g--c-a--gtg--gaa-a-c-tg-g
at--g-gc--t-a-g-agta-----t-gg---tag-g-gg-tt-ga-g-ggaatt-cc-c
-a-gt-gta-g-cg-gtg-aa-atg-c-gt-ag--at-a-ttgg-g-a-ag-aac-a-cc
--ag-t--g-gc-gaa-gg-cgctca-a---ctg-g-gc-c-a-----------------
--------ta-a-c-tga-cactca-gg-g-acg-a--aa-g-c---t-ag-gg-t--ag
-cg-aaag--gg
>Otu00396
atac-gg-agggt-gcgagcg-tt-aa-t-cgg-aattac-t-gggc--gta-aagc-gc
ac--gta-gg-c-t-g-tttt-g-t--aa-g-t-c-a-g-g-g-g--tgaaa-tc-cc-a
c-g-g----ct-c-aa--c-c-gtg-g-aa-c-t-g--c-c--ttt--gat-a-c-tg-c
tt--g-ac--t-a-g-aatc-----c-gg---gag-a-gg-gt-gg-c-ggaatt-cc-a
-g-gt-gta-g-gg-gtg-aa-atc-c-gt-ag--at-a-tctg-g-a-gg-aac-a-tc
--gg-t--g-gc-gaa-gg-cggcca-c---ctg-g-ac-c-g-----------------
--------gt-a-t-tga-cgctga-gg-t-gcg-a--aa-g-c---g-tg-gg-g--ag
-ca-aaca--gg
>Otu00397
atac-gg-ggggt-gcaagcg-tt-ac-t-cgg-aatcac-t-gggc--gta-aaga-gc
gt--gta-gg-c-g-g-gttt-g-t--aa-g-t-t-g-g-a-a-g--tgaaa-tc-ct-a
t-g-g----ct-t-aa--c-c-ata-g-aa-c-t-g--c-t--tcc--aaa-a-c-tg-c
tt--a-cc--t-a-g-aata-----t-gg---gag-a-gg-ta-ga-t-ggaatt-tc-t
-g-gt-gta-g-gg-gta-aa-atc-c-gt-ag--ag-c-tcag-a-a-gg-aat-a-cc
--ga-t--t-gc-gaa-gg-cgatct-a---ctg-g-aa-c-a-----------------
--------tt-a-t-tga-cgctga-ga-c-gcg-a--aa-g-c---g-tg-gg-g--ag
-ca-aaca--gg
>Otu00398
atac-ga-agggg-gctagcg-tt-gt-t-cgg-aattac-t-gggc--gta-aagc-gc
gc--gta-gg-c-g-g-gctg-t-t--ta-g-t-c-a-g-a-g-g--tgaaa-tc-cc-g
g-g-g----ct-c-aa--c-c-tcg-g-aa-t-t-g--c-c--ttt--gat-a-c-tg-a
ca--g-cc--t-a-g-agag-----t-gt---gag-a-gg-gt-gg-c-ggaata-tc-c
-a-gt-gta-g-ag-gtg-aa-att-c-gt-ag--at-a-ttgg-a-t-gg-aac-a-cc
-agt----g-gc-gaa-gg-cggcca-c---ctg-g-ca-c-a-----------------
--------ca-a-c-tga-cgctaa-gg-c-gcg-a--aa-g-c---g-tg-gg-g--ag
-ca-aaca--gg
>Otu00399
atac-gg-agact-gcaagcg-tt-ac-t-cgg-attcac-t-gggc--gta-aagg-gt
gc--gca-gg-c-g-g-ccag-g-t--at-g-t-c-a-g-a-t-g--tgaaa-gc-cc-a
t-g-g----ct-c-aa--c-c-atg-g-aa-c-t-g--c-a--ttt--gaa-a-c-ta-c
ct--g-gc--t-a-g-agta-----t-tg---gag-a-gg-ta-ag-c-ggaatt-cc-t
-a-gt-gta-g-cg-gtg-aa-atg-c-gt-ag--at-a-ttag-g-a-gg-aac-a-cc
--aa-a--g-gc-gaa-gg-cagctt-a---ctg-g-ac-a-a-----------------
--------tt-a-c-tga-cgctca-gg-c-acg-a--aa-g-c---a-tg-gg-g--ag
-cg-aaag--gg
>Otu00400
atac-gg-agggt-gcaagcg-tt-gt-t-cgg-aattac-t-gggc--gta-aagc-gc
gc--gta-gg-t-g-g-tctg-t-t--aa-g-t-c-a-g-a-t-g--tgaaa-gt-cc-a
c-g-g----ct-c-aa--c-c-gtg-g-aa-g-t-g--c-a--ttt--gaa-a-c-tg-g
ca--g-ac--t-t-g-agta-----c-tg---gag-g-gg-gt-ag-t-ggaatt-cc-c
-g-gt-gta-g-ag-gtg-aa-att-c-gt-ag--at-a-tcgg-g-a-gg-aat-a-cc
--gg-t--g-gc-gaa-gg-cgacta-c---ctg-g-cc-a-g-----------------
--------at-a-c-tga-cactga-gg-t-gcg-a--aa-g-c---g-tg-gg-g--ag
-ca-aaca--gg
>Otu00401
atac-gg-agggt-gcgagcg-tt-aa-t-cgg-aattac-t-gggc--gta-aagc-gc
at--gca-gg-c-g-g-ttta-t-t--aa-g-c-c-a-g-a-t-g--tgaaa-gc-cc-c
g-g-g----ct-t-aa--c-c-tgg-g-aa-t-t-g--c-a--ttt--gga-a-c-tg-g
ta--a-ac--t-a-g-agtc-----t-tg---tag-a-gg-gg-gg-t-agaatt-tc-a
-g-gt-gta-g-cg-gtg-aa-atg-c-gt-ag--ag-a-tctg-a-a-gg-aat-a-cc
-ggt----g-gc-gaa-gg-cggccc-c---ctg-g-ac-a-a-----------------
--------ag-a-c-tga-cgctca-ga-t-gcg-a--aa-g-c---g-tg-gg-g--ag
-ca-aaca--gg
>Otu00402
atac-gg-gggat-gcaagcg-tt-at-c-cgg-aattat-t-gggc--gta-aaga-gt
cc--gta-gg-t-g-g-tcat-g-c--aa-g-t-c-t-g-c-t-g--tcaaa-gc-cc-a
c-a-g----ct-t-aa--c-t-gtg-g-at-a-g-g--c-g--gtg--gaa-a-c-tg-c
at--g-ac--t-t-g-agta-----c-gg---tag-g-gg-ta-ga-g-ggaatt-cc-c
-a-gt-gta-g-cg-gtg-aa-atg-c-gt-ag--at-a-ttgg-g-a-ag-aac-a-cc
--gg-t--g-gc-gaa-ag-cgctct-a---ctg-g-ac-c-g-----------------
--------ta-a-c-tga-cactga-gg-g-acg-a--aa-g-c---c-aa-gg-t--ag
-cg-aaag--gg
>Otu00403
atac-gg-agggg-gttagcg-tt-gt-t-cgg-aattac-t-gggc--gta-aagc-gc
gc--gta-gg-c-g-g-attg-t-t--aa-g-t-c-g-g-g-g-g--tgaaa-tc-cc-g
g-g-g----ct-c-aa--c-c-ccg-g-aa-c-t-g--c-c--ttc--gat-a-c-tg-g
ca--a-tc--t-a-g-agat-----c-ga---gag-a-gg-tg-ag-t-ggaatt-cc-g
-a-gt-gta-g-ag-gtg-aa-att-c-gt-ag--at-a-ttcg-g-a-gg-aac-a-cc
--ag-t--g-gc-gaa-gg-cggctc-a---ctg-g-ct-c-g-----------------
--------at-a-c-tga-cgctga-gg-t-gcg-a--aa-g-c---g-tg-gg-g--ag
-ca-aaca--gg
>Otu00404
atac-gg-agggt-gcgagcg-tt-aa-t-cgg-aattac-t-gggc--gta-aagc-gc
ac--gca-gg-c-g-g-tcat-a-t--aa-g-c-t-a-g-a-a-g--tgaaa-gc-cc-c
g-c-g----ct-t-aa--c-g-tgg-g-aa-g-g-c--c-t--ttt--aga-a-c-tg-t
at--g-ac--t-a-g-agtc-----t-tg---gag-a-gg-gg-ag-t-ggaatt-cc-a
-c-gt-gta-g-cg-gtg-aa-atg-c-gt-ag--at-a-tgtg-g-a-gg-aac-a-tc
-agt----g-gc-gaa-gg-cgactc-c---ctg-g-cc-a-a-----------------
--------ag-a-c-tga-cgctca-tg-t-gcg-a--aa-g-t---g-tg-gg-t--ag
-cg-aaca--gg
>Otu00405
agac-gg-aggat-gcaagcg-tt-at-c-cgg-aattat-t-gggc--gta-aagc-gt
ac--gta-gg-c-g-g-ctaa-g-a--aa-g-t-c-t-g-a-t-g--ttaaa-gg-cc-a
c-g-g----cc-c-aa--c-t-gtg-g-aa-a-g-g--c-a--ttg--gaa-a-c-ta-c
tt--g-gc--t-a-g-agtg-----c-gg---tag-g-gg-ta-ga-g-ggaatt-cc-c
-g-gt-gta-g-cg-gtg-aa-atg-c-gt-ag--at-a-tcgg-g-a-ag-aac-a-cc
--ag-t--g-gc-gaa-ag-cgctct-a---ctg-g-gc-c-g-----------------
--------ca-a-c-tga-cgctga-gg-t-acg-a--aa-g-c---t-ag-gg-t--ag
-cg-aaag--gg
>Otu00406
atac-gg-agggt-gcaagcg-tt-aa-t-cgg-aattac-t-gggc--gta-aagc-gc
gc--gta-gg-c-g-g-tttg-t-t--aa-g-c-t-a-g-a-t-g--tgaaa-gc-cc-a
g-g-g----ct-c-aa--c-c-ttg-g-aa-c-t-g--c-a--ttt--aga-a-c-tg-g
ca--g-gc--t-a-g-agta-----c-ag---tag-a-gg-at-ag-t-ggaatt-tc-t
-t-gt-gta-g-cg-gtg-aa-atg-c-gt-ag--at-a-taag-a-a-gg-aac-a-cc
--ag-t--g-gc-gaa-gg-cgactg-t---ctg-g-ac-t-g-----------------
--------at-a-c-tga-cgctga-gg-t-gcg-a--aa-g-c---g-tg-gg-g--ag
-ca-aaca--gg
>Otu00407
agac-ga-accgt-ccaaacg-tt-at-t-cgg-aattat-t-gggc--tta-aagg-gt
gc--gta-gg-c-g-g-tgct-g-t--aa-g-t-c-a-g-g-t-g--tgaaa-tc-cc-a
c-g-g----ct-c-aa--c-c-gtg-g-aa-c-t-g--c-g--ctt--gat-a-c-t-gc
ag--t-gc--t-t-g-aggg-----a-ga---cag-a-gg-tg-ag-c-ggaact-ga-t
-g-gt-gga-g-cg-gtg-aa-atg-c-gt-tg--at-a-tcat-c-a-gg-aac-a-cc
-agt----g-gc-gaa-ag-cggctc-a---ctg-g-gt-c-t-----------------
--------ct-t-c-tga-cgctga-gg-c-acg-a--aa-g-c---t-ag-gg-t--ag
-cg-aacg--gg
>Otu00408
atac-gg-agggg-gcgaacg-tt-at-t-cgg-atttac-t-gggc--gta-aagc-ga
tc--gta-gg-c-g-g-aatg-t-t--aa-g-t-t-a-g-a-t-g--tgaaa-gc-cc-t
g-g-g----ct-c-aa--c-c-cgg-g-aa-c-t-g--c-a--ttt--aaa-a-c-tg-g
ca--a-tc--t-a-g-agta-----t-tg---gag-a-gg-at-ga-c-ggaatt-cc-a
-a-gt-gta-g-ag-gtg-aa-att-c-gt-ag--at-a-tttg-g-a-gg-aac-a-tc
--ag-t--g-gc-gaa-gg-cggttg-t---ctg-g-cc-a-a-----------------
--------at-a-c-tga-cgctga-gg-g-tcg-a--aa-g-c---g-tg-gg-g--ag
-ca-aaca--gg
>Otu00409
atac-ga-aggtc-ccaagcg-tt-gt-t-cgg-aatcac-t-gggc--gta-aagc-gt
gt--gta-gg-c-t-g-cgcg-g-a--aa-g-t-c-a-a-a-t-g--tgaaa-gc-cc-a
g-g-g----ct-c-aa--c-c-ctg-g-aa-c-t-g--c-a--ttc--gat-a-c-tc-c
cg--t-gc--t-a-g-agta-----a-tg---gag-g-gg-ta-ag-t-ggaatt-ct-c
-g-gt-gta-g-ca-gtg-aa-atg-c-gt-ag--at-a-tcga-g-a-gg-aac-a-tc
-aat----g-gc-gaa-gg-caactt-a---ctg-g-ac-a-t-----------------
--------ta-a-c-tga-cgctca-ga-c-acg-a--ag-g-c---t-ag-gg-g--ag
-cg-aaag--gg
>Otu00410
atac-gg-agggt-gcaagcg-tt-gt-t-cgg-aattat-t-gggc--gta-aagg-gc
gc--gta-gg-c-g-g-gcca-t-t--aa-g-t-c-t-g-a-t-g--tgaaa-tc-cc-t
c-g-g----ct-c-aa--c-c-gag-g-ac-g-t-g--c-a--ttg--gaa-a-c-tg-a
tg--g-tc--t-t-g-agtc-----c-tg---gag-a-gg-aa-ag-c-ggaatt-cc-c
-a-gt-gta-g-ag-gtg-aa-att-c-gt-ag--at-a-ttgg-g-a-gg-aac-a-cc
-agc----g-gc-gaa-gg-cggctt-t---ctg-g-ac-a-g-----------------
--------tg-a-c-tga-cgctga-gg-t-gcg-a--aa-g-c---g-tg-gg-t--ag
-ca-aaca--gg
>Otu00411
agac-gt-aggga-gcaagcg-tt-gc-c-cgg-aattac-t-gggc--gta-aaga-gc
tc--gta-gg-c-g-g-gggc-g-t--gc-g-t-c-c-g-a-g-a--ggaaa-tc-tc-a
a-g-g----ct-c-aa--c-c-ttg-g-gg-c-t-g--t-c--tcg--gat-a-c-gg-c
gc--t-tc--t-t-g-agga-----t-gt---gag-a-gg-aa-ag-t-ggaatt-cc-c
-g-gt-gta-g-cg-gtg-aa-atg-c-gt-ag--at-a-tcgg-g-a-gg-aac-a-cc
--ag-t--g-gc-gaa-gg-cgactt-t---ctg-g-ca-c-a-----------------
--------tt-c-c-tga-cgctga-gg-a-gcg-a--aa-g-c---g-tg-gg-t--ag
-cg-aacg--gg
>Otu00412
atac-ag-agggt-gcaagcg-tt-aa-t-cgg-aattac-t-gggc--gta-aagc-gc
gc--gta-gg-t-g-g-tttg-t-t--aa-g-t-c-g-g-a-t-g--tgaaa-tc-cc-a
g-g-g----ct-c-aa--c-c-ttg-g-aa-t-t-g--c-a--ccc--gat-a-c-tg-g
ca--g-gc--t-a-g-agta-----c-gg---tag-a-gg-gg-tg-t-ggaatt-tc-c
-t-gt-gta-g-cg-gtg-aa-atg-c-gt-ag--at-a-tagg-a-a-gg-aac-a-tc
--ag-t--g-gc-gaa-gg-cgacac-c---ctg-g-ac-c-g-----------------
--------at-a-c-tga-cactga-gg-t-gcg-a--aa-g-c---g-tg-gg-g--ag
-ca-aaca--gg
>Otu00413
acac-gt-agggg-gcgagcg-tt-gt-c-cgg-atttat-t-gggc--gta-aaga-gc
tc--gta-gg-c-a-g-ttcag--t--aa-g-t-c-a-g-g-t-g--tgaaa-ac-cc-a
a-g-g----ct-c-aa--c-c-ttg-g-ga---c-g-cc-a--ctt--gat-a-c-tg-c
tg-tg-ac--t-a-g-agtc-----c-gg---tag-a-gg-ag-at-t-ggaatt-cc-t
-g-gt-gta-g-cg-gtg-aa-atg-c-gc-ag--at-a-tcag-g-a-gg-aac-a-cc
--aa-c--g-gc-gaa-gg-cagatc-t---ctg-g-gc-c-g-----------------
--------gt-a-c-tga-cgctga-gg-a-gcg-a--aa-g-c---g-tg-gg-g--ag
-cg-aaca--gg
>Otu00414
atac-gg-agggc-gcaagcg-tt-gt-t-cgg-aatcac-t-gggc--gta-aagc-gt
gc--gta-gg-c-g-g-cgca-g-t--aa-g-t-c-a-g-a-t-g--tgaaa-tc-tc-t
g-g-g----ct-c-aa--c-c-cgg-a-aa-c-t-g--c-a--tcc--gat-a-c-tg-c
tg--c-gc--t-a-g-agta-----a-tg---gag-g-gg-ta-gc-t-ggaatt-ct-c
-g-gt-gta-g-ca-gtg-aa-atg-c-gt-ag--at-a-tcga-g-a-gg-aac-a-ct
-cgt----g-gc-gaa-gg-cgagct-a---ctg-g-ac-a-t-----------------
--------tt-a-c-tga-cgctga-gg-c-acg-a--ag-g-c---t-ag-gg-t--ag
-cg-aaag--gg
>Otu00415
atac-gg-agggt-gcgagcg-tt-aa-t-cgg-aattac-t-gggc--gta-aagc-gt
gc--gta-gg-c-g-g-tttc-t-t--aa-g-c-g-a-g-a-t-g--tgaaa-tc-cc-g
g-g-g----ct-c-aa--c-c-tcg-g-aa-c-t-g--c-a--ttt--cga-a-c-tg-g
gt--g-ac--t-a-g-agta-----c-tg---tag-a-gg-gt-gg-t-ggaatt-tc-c
-a-gt-gta-g-cg-gtg-aa-atg-c-gt-ag--ag-a-ttgg-a-a-gg-aac-a-tc
--ag-t--g-gc-gaa-gg-cggcca-c---ctg-g-ac-a-g-----------------
--------at-a-c-tga-cgctga-gg-c-acg-a--aa-g-c---g-tg-gg-g--ag
-ca-aaca--gg
>Otu00416
atac-ag-aggat-gcaagcg-tt-at-c-cgg-aatcac-t-gggc--ata-aagc-gt
ct--gta-gg-t-g-g-tttg-g-t--aa-g-t-c-t-g-c-t-g--ttaaa-ga-ct-g
g-g-g----ct-c-aa--c-c-cca-g-aa-a-a-g--c-a--gtg--gaa-a-c-t--g
ct--a-gac-t-t-g-agtg-----t-gg---tag-a-gg-ta-ga-g-ggaatt-cc-t
-a-gt-gta-g-cg-gtg-aa-atg-c-gt-ag--at-a-ttag-g-a-ag-aac-a-cc
--aa-t--g-gc-gaa-gg-cactct-a---ctg-g-gc-c-a-----------------
--------ta-a-c-tga-cactga-ga-g-acg-a--ca-g-c---t-ag-gg-g--ag
-ca-aatg--gg
>Otu00417
atac-ag-agggt-gcaaacg-tt-gt-t-cgg-aatcac-t-gggc--ata-aagc-gc
gc--gta-gg-c-g-g-cctg-t-t--aa-g-t-g-t-g-a-a-g--tgaaa-tc-cc-a
c-g-g----ct-c-aa--c-c-gtg-g-aa-c-t-g--c-t--ttg--cat-a-c-tg-g
ca--a-gc--t-c-g-agga-----c-gg---tag-g-gg-ag-ag-c-ggaact-ct-t
-g-gt-gga-g-cg-gtg-aa-atg-c-gt-ag--at-a-tcaa-g-g-gg-aac-a-cc
--ga-t--g-gc-gaa-gg-cagctc-t---ctg-g-tc-c-g-----------------
--------tt-t-c-tga-cgctga-gg-t-gcg-a--aa-g-c---t-ag-gg-t--ag
-cg-aacg--gg
>Otu00418
atac-gg-aggat-ccaagcg-tt-at-c-cgg-aatcat-t-gggt--tta-aagg-gt
cc--gca-gg-c-g-g-tctt-t-t--aa-g-t-c-a-g-g-g-g--tgaaa-gc-ct-a
c-a-g----ct-c-aa--c-t-gta-g-aa-c-g-g--c-c--ttt--gat-a-c-tg-a
aa--g-ac--t-t-g-agtt-----a-tt---gtg-a-ag-tg-gt-t-agaatg-tg-t
-g-gt-gta-g-cg-gtg-aa-atg-c-at-ag--at-a-tcac-a-c-ag-aat-a-cc
-gat----t-gc-gaa-gg-cagatc-a---cta-a-ca-a-t-----------------
--------at-a-c-tga-cgctca-gg-g-acg-a--aa-g-c---g-tg-gg-t--ag
-cg-aaca--gg
>Otu00419
atac-gg-aggga-gctagcg-tt-gt-t-cgg-aattac-t-gggc--gta-aagc-gc
gc--gta-gg-c-g-g-tttt-t-t--aa-g-t-c-a-g-a-g-g--tgaaa-gc-cc-a
g-t-g----ct-c-aa--c-a-ctg-g-aa-c-t-g--c-c--ttt--gaa-a-c-tg-g
aa--a-ac--t-t-g-aatc-----t-tg---gag-a-gg-tc-ag-t-ggaatt-cc-g
-a-gt-gta-g-ag-gtg-aa-att-c-gt-ag--at-a-ttcg-g-a-ag-aac-a-cc
--ag-t--g-gc-gaa-gg-cgactg-a---ctg-g-ac-a-a-----------------
--------gt-a-t-tga-cgctga-gg-t-gcg-a--aa-g-c---g-tg-gg-g--ag
-ca-aaca--gg
>Otu00420
atac-gg-agggg-gcgagcg-tt-gt-t-cgg-aattac-t-gggc--gta-aagg-gc
gc--gta-gg-c-g-g-gctg-g-c--ca-g-t-c-a-g-a-g-g--tgaaa-gt-cc-t
g-g-g----ct-c-aa--c-c-tgg-g-ga-c-t-g--c-c--ttt--gaa-a-c-tg-c
ca--g-tc--t-a-g-agtc-----c-gg---gag-a-gg-at-gg-c-ggaatt-cc-c
-a-gt-gta-g-ag-gtg-aa-att-c-gt-ag--at-a-ttgg-g-a-ag-aac-a-cc
--gg-t--g-gc-gaa-gg-cggcca-t---ctg-g-ac-c-g-----------------
--------gc-a-c-tga-cgctga-gg-c-gcg-a--aa-g-c---g-tg-gg-g--ag
-ca-aaca--gg
>Otu00421
atac-gg-agggt-gcgagcg-tt-aa-t-cgg-aattac-t-gggc--gta-aagc-gc
at--gca-gg-c-g-g-ctga-g-t--ca-g-t-c-a-g-a-t-g--tgaaa-gc-cc-g
g-g-g----ct-t-aa--c-c-ccg-g-aa-t-a-g--c-a--ttt--gaa-a-c-tg-c
tc--a-gc--t-a-g-agtc-----t-gg---tag-a-gg-gg-gg-t-agaatt-cc-g
-g-gt-gta-g-cg-gtg-aa-atg-c-gt-ag--ag-a-tccg-g-a-gg-aat-a-cc
-agt----g-gc-gaa-gg-cggccc-c---ctg-g-ac-c-a-----------------
--------ag-a-c-tga-cgctca-ga-t-gcg-a--aa-g-c---g-tg-gg-g--ag
-ca-aaca--gg
>Otu00422
atac-ga-aggtc-ccgagcg-tt-at-t-cgg-aatcac-t-gggc--gta-aaga-gt
ac--gta-gg-c-g-g-tttg-g-t--aa-g-t-c-a-g-g-t-g--tgaaa-tc-cc-g
g-g-g----ct-c-aa--c-c-ccg-g-aa-c-t-g--c-a--ccc--gat-a-c-tg-c
ca--g-ac--t-g-g-agta-----a-tg---gag-a-gg-ca-gg-t-ggaatt-ct-c
-g-gt-gta-g-ca-gtg-aa-atg-c-gt-gg--at-a-tcga-g-a-gg-aag-a-cc
--aa-t--g-gc-gaa-gg-cagcct-g---ctg-g-ac-a-t-----------------
--------tt-a-c-tga-cgctga-gg-t-acg-a--ag-g-c---c-ag-gg-t--ag
-cg-aaag--gg
>Otu00423
agac-gg-aggat-gcaagtg-tt-at-c-cgg-aatcac-t-gggc--gta-aagc-gt
ct--gta-gg-t-g-g-cgtg-a-t--aa-g-t-c-a-a-c-t-g--ttaaa-tc-tt-g
a-a-g----ct-c-aa--c-t-tca-a-aa-t-c-g--c-a--gtc--gaa-a-c-ta-t
ca--c-gc--t-a-g-agta-----t-ag---tag-a-gg-ta-aa-g-ggaatt-tc-c
-a-gt-gga-g-cg-gtg-aa-atg-c-gt-ag--ag-a-ttgg-a-a-ag-aac-a-cc
--ga-t--g-gc-gaa-gg-cacttt-a---ctg-g-gc-t-a-----------------
--------tt-a-c-tga-cactca-ga-g-acg-a--aa-g-c---t-ag-gg-t--ag
-ca-aatg--gg
>Otu00424
atac-gg-agggt-gcgagcg-tt-aa-t-cgg-aattac-t-gggc--gta-aagg-gc
gc--gta-gg-c-g-g-ctcg-a-t--aa-g-t-t-g-g-a-t-g--tgaaa-gc-cc-c
g-g-g----ct-c-aa--c-c-tgg-g-aa-t-t-g--c-g--ttc--aat-a-c-tg-t
cg--g-gc--t-g-g-agtg-----t-gg---tag-a-gg-ga-ag-t-ggaatt-cc-c
-g-gt-gta-g-cg-gtg-aa-atg-c-gt-ag--at-a-tcgg-g-a-gg-aac-a-cc
--ag-t--g-gc-gaa-gg-cggctt-c---ctg-g-ac-c-a-----------------
--------ac-a-c-tga-cgctga-gg-c-gcg-a--aa-g-c---g-tg-gg-g--ag
-ca-aaca--gg
>Otu00425
atac-gg-agact-gcaagcg-tt-ac-t-cgg-attcac-t-gggc--gta-aagg-gt
gc--gta-gg-c-g-g-ctag-g-t--gt-g-t-t-a-g-g-t-g--tgaaa-tc-tc-g
g-g-g----ct-c-aa--c-c-tcg-a-aa-c-t-g--c-g--cct--aaa-a-c-tg-c
ct--a-gc--t-a-g-agta-----t-tg---gag-a-gg-ta-ag-c-ggaatt-tc-t
-g-gt-gta-g-cg-gtg-aa-atg-c-gt-ag--at-a-tcag-a-a-gg-aac-a-cc
--aa-t--g-gc-gaa-gg-cagctt-a---ctg-g-ac-a-a-----------------
--------ta-a-c-tga-cgctga-gg-c-acg-a--aa-g-c---g-tg-gg-t--ag
-ca-aaag--gg
>Otu00426
atac-gt-agggt-gcgagcg-tt-aa-t-cgg-aattat-t-gggc--gta-aagc-ga
gt--gca-ga-c-g-g-ttgt-t-t--aa-g-c-c-a-g-a-t-g--tgaaa-tc-cc-c
g-a-g----ct-t-aa--c-t-tgg-g-ac-g-t-g--c-a--ttt--gga-a-c-tg-g
at--a-ac--t-a-g-agtg-----t-gt---cag-a-gg-ga-gg-t-agaatt-cc-a
-c-at-gta-g-cg-gtg-ga-atg-c-gt-ag--ag-a-tgtg-g-a-gg-aat-a-cc
--ga-t--g-gc-gaa-gg-cagcct-c---ctg-g-ga-t-a-----------------
--------ac-a-c-tga-cgttga-gg-c-tcg-a--aa-g-c---g-tg-gg-g--ag
-ca-aaca--gg
>Otu00427
agac-gg-agggg-gctagcg-tt-at-t-cgg-aattac-t-gggc--gta-aagg-gc
gc--gta-gg-c-g-g-atta-g-t--aa-g-t-t-g-g-g-a-g--tgaaa-gc-cc-g
g-g-g----ct-t-aa--c-c-tcg-g-aa-c-t-g--c-t--ttc--aaa-a-c-tg-c
ta--g-tc--t-t-g-agtg-----a-ag---tag-g-gg-gt-ga-t-ggaatt-cc-t
-a-gt-gta-g-ag-gtg-aa-att-c-tt-ag--at-a-ttag-g-a-gg-aac-a-cc
--gg-t--g-gc-gaa-gg-cggtca-c---ctg-g-ac-t-t-----------------
--------ca-a-c-tga-cgctga-gg-c-gcg-a--aa-g-c---g-tg-gg-g--ag
-ca-aaca--gg
>Otu00428
atac-gg-aggga-gcgagcg-tt-aa-t-cgg-aattac-t-gggc--gta-aagc-gc
gc--gta-gg-c-g-g-cttt-g-t--aa-g-t-c-g-g-a-t-g--tgaaa-gc-cc-t
g-g-g----ct-c-aa--c-c-tgg-g-aa-t-g-g--c-a--ttc--gat-a-c-tg-c
at--g-gc--t-a-g-agta-----t-gg---tag-a-gg-ga-ag-t-ggaatt-tc-c
-g-gt-gta-g-cg-gtg-aa-atg-c-gt-ag--at-a-tcgg-a-a-gg-aac-a-cc
--ag-t--g-gc-gaa-gg-cgactt-c---ctg-g-gc-c-a-----------------
--------at-a-c-tga-cgctga-gg-t-gcg-a--aa-g-c---g-tg-gg-g--ag
-ca-aaca--gg
>Otu00429
atac-gg-agggt-ccgagcg-tt-at-c-cgg-aatcat-t-gggt--tta-aagg-gt
cc--gta-gg-c-g-g-gcct-g-t--aa-g-t-c-a-g-g-g-g--tgaaa-gg-cc-a
c-g-g----ct-c-aa--c-c-gtg-g-ga-c-c-g--c-c--ctt--gat-a-c-tg-c
ag--g-cc--t-t-g-agtc-----a-tg---gtg-g-gg-tt-gc-c-ggaaca-tg-t
-g-gt-gta-g-cg-gtg-aa-atg-c-at-ag--at-a-tcac-a-t-ag-aac-a-cc
-tat----c-gc-gaa-gg-caggtg-g---cca-a-cc-a-t-----------------
--------ga-a-c-tga-cgctga-tg-g-acg-a--aa-g-c---g-tg-gg-t--ag
-cg-aacg--gg
>Otu00430
atac-gg-aaggt-ccaagcg-tt-aa-t-cgg-aattac-t-gggc--gta-aagc-gc
gc--gta-gg-t-g-g-ttta-t-t--aa-g-t-t-g-g-a-t-g--tgaaa-tc-cc-c
g-g-g----ct-c-aa--c-c-tgg-g-aa-c-t-g--c-a--tcc--aaa-a-c-tg-a
tt--c-ac--t-a-g-agta-----c-ga---tag-a-gg-ga-gg-t-agaatt-ca-c
-a-gt-gta-g-cg-gtg-ga-atg-c-gt-ag--at-a-ttgt-g-a-ag-aat-a-cc
--aa-t--g-gc-gaa-gg-cagcct-c---ctg-g-at-c-t-----------------
--------gt-a-c-tga-cactaa-gg-t-gcg-a--aa-g-c---g-tg-gg-t--ag
-cg-aaca--gg
>Otu00431
atac-gg-agggt-ccaagcg-tt-at-c-cgg-atttat-t-aggt--tta-aagg-gt
cc--gca-gg-c-g-g-gatt-t-t--aa-g-t-c-a-g-t-g-g--tgaaa-gc-ct-a
c-a-g----ct-c-aa--c-t-gta-g-aa-c-t-g--c-c--att--gat-a-c-tg-a
ta--t-cc--t-t-g-agtg-----t-gg---ttg-a-ag-tg-gg-c-ggaaca-tg-t
-c-at-gta-g-cg-gtg-aa-atg-c-at-ag--at-a-tgac-a-t-ag-aac-a-cc
--aa-t--t-gc-gaa-gg-cagctc-a---cta-a-gc-c-a-----------------
--------tt-a-c-tga-cgctga-gg-g-acg-a--aa-g-c---g-tg-gg-g--ag
-cg-aaca--gg
>Otu00432
atac-gg-agggt-gcaagcg-tt-ac-t-cgg-aattac-t-gggc--gta-aagc-ga
gc--gca-gg-c-g-g-ctta-t-t--aa-g-t-c-a-g-g-t-g--tgaaa-gc-cc-g
g-g-g----ct-c-aa--c-c-ccg-g-aa-c-t-g--c-a--cct--gaa-a-c-tg-g
ta--g-gc--t-t-g-agga-----t-ga---gag-a-gg-aa-ag-t-agaatt-tc-t
-g-gt-gta-g-ag-gtg-aa-att-c-gt-tg--at-a-tcag-a-a-gg-aat-a-cc
--cg-t--g-gc-gaa-gg-cggctt-t---ctg-g-ct-c-a-----------------
--------tt-t-c-tga-cgctga-gg-c-tcg-a--aa-g-t---g-tg-gg-t--ag
-ca-aaca--gg
>Otu00433
atac-ga-actgt-ccaaacg-tt-at-t-cgg-aatcac-t-gggc--tta-aagg-gt
gc--gta-gg-c-g-g-cgta-g-t--aa-g-t-t-g-g-a-t-g--tgaaa-tc-ct-a
c-g-g----ct-c-aa--c-c-gta-g-aa-c-t-g--c-g--ttc--aat-a-c-tg-c
ta--t-gc--t-t-g-aggg-----a-ga---tag-a-gg-ta-ag-c-ggaact-tc-g
-g-gt-gga-g-cg-gtg-aa-atg-c-gt-ag--at-a-tccg-a-a-gg-aac-a-cc
--ag-t--g-gc-gaa-ag-cggctt-a---ctg-g-gt-c-t-----------------
--------ct-t-c-tga-cgctga-gg-c-acg-a--aa-g-c---t-ag-gg-t--ag
-cg-aacg--gg
>Otu00434
atac-ag-gggat-gcgagtg-tt-at-c-cgg-aattat-t-gggc--gta-aagc-gt
ct--gca-gg-t-g-g-ataa-g-t--aa-g-t-c-t-t-a-t-g--ttaaa-tt-tc-t
a-g-g----ct-c-aa--c-c-tgg-a-gt-c-g-g--c-a--aag--gaa-a-c-tg-c
tt--a-tc--t-c-g-agta-----t-gg---tag-g-gg-ta-aa-g-ggaatt-tc-a
-a-gt-gga-g-cg-gtg-aa-atg-c-gt-ag--at-a-tttg-a-a-ag-aac-t-cc
--aa-t--a-gc-gaa-gg-cacttt-a---ctg-g-gc-c-a-----------------
--------tt-a-c-tga-cactca-ga-g-acg-a--aa-g-c---t-ag-gg-g--ag
-ca-aaca--gg
>Otu00435
atac-gt-agggt-gcaagcg-tt-gt-c-cgg-atttat-t-gggc--gta-aaga-gc
tc--gta-gg-c-g-g-ttag-t-c--gc-g-t-c-g-g-a-t-g--tgaaa-ac-cc-a
g-t-g----ct-t-aa--c-a-ctg-g-gc-c-t-g--c-a--ttc--gat-a-c-gg-g
ct--g-ac--t-a-g-agtg-----t-tg---tag-g-gg-ag-ac-t-ggaact-cc-t
-g-gt-gta-g-cg-gtg-aa-atg-c-gc-ag--at-a-tcag-g-a-ag-aac-a-cc
-ggt----g-gc-gaa-gg-cgggtc-t---ctg-g-gc-a-a-----------------
--------ct-a-c-tga-cgctga-gg-a-gcg-a--aa-g-c---g-tg-gg-g--ag
-ca-aaca--gg
>Otu00436
acac-ga-accgg-acaaacg-tt-at-t-cgg-aattat-t-gggc--tta-aagg-gt
gc--gta-gg-c-g-g-cgtg-g-t--aa-g-t-g-a-g-g-t-g--tgaaa-gc-cc-a
c-g-g----ct-c-aa--c-c-gtg-g-aa-t-t-g--c-g--ctt--cat-a-c-tg-c
ca--t-gc--t-a-g-aggg-----a-ga---cag-a-gg-ta-ag-c-ggaact-ga-t
-g-gt-gga-g-cg-gtg-aa-atg-c-gt-tg--at-a-tcat-c-a-gg-aac-a-cc
--ag-t--g-gc-gaa-ag-cggctt-a---ctg-g-gt-c-t-----------------
--------ct-t-c-tga-cgctga-gg-c-acg-a--aa-g-c---t-ag-gg-t--ag
-cg-aacg--gg
>Otu00437
atac-gg-agggg-gttagcg-tt-gt-t-cgg-aatgac-t-gggc--gta-aagc-gc
gc--gta-gg-c-g-g-gctg-g-a--aa-g-t-t-g-g-g-g-g--tgaaa-tc-cc-g
g-g-g----ct-c-aa--c-c-ccg-g-aa-t-g-g--c-c--ttc--aaa-a-c-tc-c
ca--g-cc--t-a-g-agtt-----c-ga---gag-a-gg-tg-ag-t-ggaatt-cc-g
-a-gt-gta-g-ag-gtg-aa-att-c-gt-ag--at-a-ttcg-g-a-gg-aac-a-cc
--ag-t--g-gc-gaa-gg-cggctc-a---ctg-g-ct-c-g-----------------
--------ac-a-c-tga-cgctga-gg-t-gcg-a--aa-g-c---g-tg-gg-g--ag
-ca-aaca--gg
>Otu00438
acac-gt-ggggg-gcgagcg-tt-gt-c-cgg-atttat-t-gggc--gta-aagg-gc
tc--gta-gg-c-g-g-cttg-a-c--aa-g-t-c-g-g-t-c-g--tgaaa-gc-cc-g
g-g-g----ct-t-aa--c-c-ccg-g-ga---g-g-cc-g--gtc--gaa-a-c-tg-t
ca-tg-gc--t-a-g-tttc-----c-gg---tag-a-gg-tg-ag-t-ggaatt-ct-c
-g-gt-gta-g-cg-gtg-aa-atg-c-gc-ag--at-a-tcga-g-a-gg-aac-a-cc
--ag-t--a-gc-gaa-gg-cggctc-a---ctg-g-gc-c-g-----------------
--------gt-a-a-aga-cgctga-gg-a-gcg-a--aa-g-c---g-tg-gg-g--ag
-ca-aaca--gg
>Otu00439
atac-ga-agggt-gcaagcg-tt-ac-t-cgg-aattac-t-gggc--gta-aagc-gt
gc--gta-gg-t-g-g-ttgt-t-t--aa-g-t-c-t-g-t-t-g--tgaaa-gc-cc-t
g-g-g----ct-c-aa--c-c-tgg-g-aa-t-t-g--c-a--gtg--gat-a-c-tg-g
gc--g-ac--t-a-g-agtg-----t-gg---tag-a-gg-gt-ag-t-ggaatt-cc-c
-g-gt-gta-g-ca-gtg-aa-atg-c-gt-ag--ag-a-tcgg-g-a-gg-aac-a-tc
--ca-t--g-gc-gaa-gg-cagcta-c---ctg-g-ac-c-a-----------------
--------ac-a-c-tga-cactga-gg-c-acg-a--aa-g-c---g-tg-gg-g--ag
-ca-aaca--gg
>Otu00440
atac-gg-agggt-gcaagcg-tt-aa-t-cgg-aattac-t-gggc--gta-aagc-gc
gc--gta-gg-c-g-g-tttg-g-t--ca-g-t-t-g-g-a-t-g--tgaaa-gc-cc-c
g-g-g----ct-t-aa--c-c-tgg-g-aa-c-t-g--c-a--ttc--aat-a-c-tg-c
ca--g-ac--t-c-g-agta-----c-ga---gag-a-gg-gg-gg-t-agaatt-tc-t
-a-gt-gta-g-cg-gtg-aa-atg-c-gt-ag--at-a-ttag-a-a-gg-aat-a-cc
--ag-t--g-gc-gaa-gg-cggccc-c---ctg-g-ct-c-g-----------------
--------at-a-c-tga-cgctga-gg-t-gcg-a--aa-g-c---g-tg-gg-g--ag
-ca-aaca--gg
>Otu00441
atac-gt-agggg-gcaagcg-tt-ac-c-cgg-aatcac-t-gggc--gta-aagt-gc
gc--gta-gg-c-g-g-ttgg-a-t--aa-g-t-c-t-c-t-t-g--tgaaa-gc-tc-c
c-g-g----ct-c-aa--c-t-ggg-a-ga-g-g-t--c-a--agg--gat-a-c-ta-t
tc--g-ac--t-a-g-agga-----c-ag---cag-a-gg-ta-ag-c-agaatt-cc-c
-g-gt-gta-g-cg-gtg-ga-atg-c-gt-ag--at-a-tcgg-g-a-gg-aac-a-cc
--ag-t--g-gc-gaa-ag-cggctt-a---ctg-g-gc-t-g-----------------
--------ta-t-c-tga-cgctga-gg-c-gcg-a--ga-g-c---g-tg-gg-g--ag
-ca-aact--gg
>Otu00442
acac-gg-ggggc-gcaagcg-tt-at-t-cgg-aattat-t-gggc--gta-aagg-gc
gc--gta-gg-c-g-g-tctt-g-t--cg-g-t-c-a-g-a-t-g--tgaaa-gc-cc-g
g-g-g----ct-c-aa--c-c-ctg-g-aa-g-t-g--c-a--ttt--gaa-a-c-ag-c
aa--g-ac--t-t-g-agta-----c-gg---gag-a-gg-aa-ag-c-ggaatt-cc-t
-g-gt-gta-g-ag-gtg-aa-att-c-gt-ag--at-a-tcag-g-a-gg-aac-a-cc
--ga-t--g-gc-gaa-gg-cagctt-t---ctg-g-ac-c-g-----------------
--------at-a-c-tga-cgctga-gg-c-gcg-a--ag-g-c---g-tg-gg-t--ag
-cg-aacg--gg
>Otu00443
atac-gt-atgtc-acaagcg-tt-at-c-cgg-atttat-t-gggc--gta-aagc-gc
gt--cta-gg-t-g-g-ttat-g-t--aa-g-t-c-t-g-a-t-g--tgaaa-at-gc-a
g-g-g----ct-c-aa--c-t-ctg-t-at---t-g--c-g--ttg--gaa-a-c-tg-c
at--g-ac--t-a-g-agta-----c-tg---gag-a-gg-ta-ag-c-ggaact-ac-a
-a-gt-gta-g-ag-gtg-aa-att-c-gt-ag--at-a-tttg-t-a-gg-aat-g-cc
--ga-t--g-gg-gaa-gc-cagctt-a---ctg-g-ac-a-g-----------------
--------at-a-c-tga-cgctaa-ag-c-gcg-a--aa-g-c---g-tg-gg-t--ag
-ca-aaca--gg
>Otu00444
atac-gt-agggg-gcaagcg-tt-at-c-cgg-aattac-t-gggc--gta-aagg-gt
gc--gta-gg-t-g-g-tttt-t-c--aa-g-t-c-a-g-g-g-g--tcaaa-gg-ct-a
c-g-g----ct-c-aa--c-c-gta-g-ta---a-g--c-c--cct--gaa-a-c-tg-g
ag--a-ac--t-t-g-agtg-----c-ag---gag-a-gg-ta-ag-t-ggaatt-cc-t
-a-gt-gta-g-cg-gtg-aa-atg-c-gt-ag--at-a-ttag-g-a-gg-aac-a-tc
--ag-t--g-gc-gaa-gg-cgactt-a---ctg-g-ac-t-g-----------------
--------ta-a-c-tga-cactga-gg-c-acg-a--aa-g-c---g-tg-gg-g--ag
-ca-aaca--gg
>Otu00445
atac-gt-aggtg-gtaagcg-tt-gt-c-cgg-aattat-t-gggc--gta-aagc-gc
gc--gca-gg-c-g-g-atca-g-t--ta-g-t-c-t-g-t-c-t--taaaa-gt-tc-g
g-g-g----ct-t-aa--c-c-ccg-t-gat----g--g-g--atg--gaa-a-c-tg-c
tg--a-tc--t-a-g-agta-----t-cg---gag-a-gg-aa-ag-t-ggaatt-cc-t
-a-gt-gta-g-cg-gtg-aa-atg-c-gt-ag--at-a-ttag-g-a-ag-aac-a-cc
--ag-t--g-gc-gaa-gg-cgactt-t---ctg-g-ac-g-a-----------------
--------aa-a-c-tga-cgctga-gg-c-gcg-a--aa-g-c---c-ag-gg-g--ag
-cg-aacg--gg
>Otu00446
atac-gt-agggc-gcaagcg-tt-gt-c-cgg-aattat-t-gggc--gta-aaga-gc
tc--gta-gg-c-g-g-tttg-t-c--gc-g-t-c-t-g-c-t-g--tgaaa-gc-cc-g
g-g-g----ct-t-aa--c-c-ccg-g-gt-g-t-g--c-a--gtg--ggt-a-c-gg-g
ca--g-ac--t-t-g-agtg-----c-ag---tag-g-gg-ag-ac-t-ggaatt-cc-t
-g-gt-gta-g-cg-gtg-aa-atg-c-gc-ag--at-a-tcag-g-a-gg-aac-a-cc
-gat----g-gc-gaa-gg-caggtc-t---ctg-g-gc-t-g-----------------
--------tt-a-c-tga-cgctga-gg-a-gcg-a--aa-g-c---a-tg-gg-g--ag
-cg-aaca--gg
>Otu00447
atac-gg-aggat-tcgagcg-tt-at-c-cgg-atttat-t-gggt--tta-aagg-gt
gc--gta-gg-c-g-g-cgac-t-t--aa-g-t-t-a-g-t-g-g--ttaaa-ga-ta-g
t-g-g----ct-t-aa--c-c-ata-t-at-a-t-g--c-c--att--aat-a-c-tg-g
gt--t-gc--t-a-g-agta-----t-gg---atg-c-ag-ca-gg-c-ggaatg-tg-t
-a-gt-gta-g-cg-gtg-aa-atg-c-at-ag--at-a-ttac-a-c-ag-aac-a-cc
--ga-t--t-gc-gaa-gg-cagctt-g---cta-a-tc-c-a-----------------
--------tt-a-c-tga-cgctga-tg-c-acg-a--aa-g-c---g-tg-gg-t--ag
-cg-aacg--gg
>Otu00448
atac-gg-agggt-gcaagcg-tt-aa-t-cgg-aattac-t-gggc--gta-aagc-gc
gc--gta-gg-t-g-g-ctta-t-t--aa-g-c-a-g-g-g-t-g--tgaaa-tc-cc-c
g-g-g----ct-c-aa--c-c-tgg-g-aa-c-t-g--c-a--ttc--tga-a-c-tg-g
ta--g-gc--t-a-g-agtc-----t-ag---tag-a-gg-gt-gg-t-ggaatt-tc-t
-g-gt-gta-g-ca-gtg-aa-atg-c-gt-ag--at-a-tcag-a-a-gg-aac-a-tc
--ag-t--g-gc-gaa-gg-cgacca-c---ctg-g-cc-t-a-----------------
--------ag-a-c-tga-cactga-gg-t-gcg-a--aa-g-c---g-tg-gg-t--ag
-cg-aaca--gg
>Otu00449
atac-gg-agggt-gcaagcg-tt-gt-t-cgg-aatcac-t-gggc--gta-aagc-gc
gt--gta-gg-c-g-g-cttg-g-c--aa-g-t-c-g-a-a-t-g--tgaaa-tc-cc-g
g-g-g----cc-c-aa--c-c-ccg-g-aa-c-t-g--c-a--ttc--gaa-a-c-tg-c
ct--c-gc--t-a-g-agtc-----t-cg---gag-a-gg-aa-gg-c-agaatt-cc-c
-g-gt-gta-g-gg-gtg-aa-atc-c-gt-ag--at-a-tcgg-g-a-gg-aat-a-cc
--ag-c--g-gc-gaa-gg-cggcct-t---ctg-g-ac-g-a-----------------
--------tg-a-c-tga-cgctga-ga-c-gcg-a--aa-g-c---g-tg-gg-g--ag
-ca-aaca--gg
>Otu00450
atac-gg-agggt-gcgagcg-tt-aa-t-cgg-aattac-t-gggc--gta-aagc-gc
gc--gta-gg-c-g-g-ctag-g-t--ca-g-t-c-g-a-a-t-g--tgaaa-gc-cc-c
g-g-g----ct-t-aa--c-c-tgg-g-aa-t-t-g--c-a--ttc--gat-a-c-tg-c
ct--g-ac--t-a-g-aata-----t-gg---gag-a-gg-ga-ag-t-ggaatt-tc-c
-g-gt-gta-g-cg-gtg-aa-atg-c-gt-ag--at-a-tcgg-a-a-gg-aac-a-cc
--ag-t--g-gc-gaa-gg-cgactt-c---ctg-g-ac-c-a-----------------
--------at-a-t-tga-cgctga-gg-t-gcg-a--aa-g-c---g-tg-gg-t--ag
-cg-aaca--gg
>Otu00451
agac-gg-aggat-gcaagtg-tt-at-c-cgg-aatcac-t-gggc--gta-aagc-gt
ct--gta-gg-t-g-g-ttta-g-t--aa-g-t-c-t-a-t-t-g--ttaaa-gc-tt-g
a-g-g----ct-c-aa--c-t-tca-a-at-c-a-g--c-g--atg--gaa-a-c-tg-c
ta--g-ac--t-a-g-agtg-----t-gg---tag-a-gg-ta-ag-a-ggaatt-tc-c
-a-gt-gga-g-cg-gtg-aa-atg-c-gt-ag--at-a-ttgg-a-a-ag-aac-a-cc
--ga-t--g-gc-gaa-gg-catctt-a---ctg-g-gc-c-a-----------------
--------ta-a-c-tga-cactca-ga-g-acg-a--aa-g-c---t-ag-gg-t--ag
-ca-aatg--gg
>Otu00452
atac-gg-agggt-gcaagcg-tt-aa-t-cgg-aattac-t-gggc--gta-aagc-ga
gt--gta-gg-c-g-g-caat-g-t--aa-g-t-c-g-g-a-t-g--tgaaa-gc-cc-c
g-g-g----ct-t-aa--c-c-tgg-g-aa-t-t-g--c-a--ttc--gat-a-c-tg-c
at--a-gc--t-t-g-aatc-----a-ga---cag-a-gg-ga-tg-t-ggaatt-cc-g
-g-gt-gta-g-cg-gtg-aa-atg-c-gt-ag--at-a-tccg-g-a-gg-aac-a-cc
--ag-t--g-gc-gaa-gg-cggcat-c---ctg-g-gt-c-t-----------------
--------ag-a-t-tga-cgctga-gg-c-tcg-a--aa-g-c---g-tg-gg-g--ag
-ca-aaca--gg
>Otu00453
atac-cg-gcgcc-tcaagtg-gt-ag-t-cgc-ttttat-t-gggc--cta-aaac-gt
cc--gta-gc-c-g-g-tctg-a-t--ac-a-t-t-c-g-t-g-g--gtaaa-tc-aa-c
c-a-g----ct-c-aa--c-t-ggt-t-ga-a-t-t--c-t--gcg--agg-a-c-gg-t
ca--g-ac--t-t-g-ggac-----c-gg---gag-a-gg-tg-tg-g-ggtacg-ct-c
-a-gg-gta-g-gg-gta-aa-atc-c-tg-tc--at-c-ctga-g-c-gg-acc-a-cc
--tg-t--t-gc-gaa-gg-cgccac-a---cta-g-aa-c-------------------
--------ggat-c-cga-cggtca-gg-g-acg-a--ag-c-c---t-ag-gg-g--ca
-cg-aacc--gg
>Otu00454
atac-ta-aaggt-gcgagcg-tt-aa-t-cgg-aattac-t-gggc--gta-aagc-gc
gc--gta-gg-t-g-g-tttg-t-c--aa-g-t-t-g-g-a-t-g--tgaaa-gc-cc-a
g-g-g----ct-c-aa--c-c-ttg-g-aa-c-t-g--c-a--tcc--aaa-a-c-tg-g
ct--c-ac--t-a-g-agta-----c-ga---gag-a-gg-tt-ag-t-ggaatt-tc-c
-t-gt-gta-g-cg-gtg-aa-atg-c-gt-ag--ag-a-tggg-a-a-gg-aac-a-cc
-agt----g-gc-gaa-gg-cgactg-a---ctg-g-ct-c-g-----------------
--------at-a-c-tga-cactga-gg-t-gcg-a--aa-g-c---g-tg-gg-g--ag
-ca-aaca--gg
>Otu00455
acac-gt-aggca-tcgagcg-tt-at-c-cgg-atttat-t-gggc--gta-aaga-gc
tc--gta-gg-c-g-g-ttcg-g-t--aa-g-t-c-g-g-g-t-g--tgaaa-ac-tc-t
g-g-g----ct-c-aa--c-t-cag-a-ga---g-g-cc-a--ctc--gat-a-c-tg-c
tg-tg-ac--t-a-g-agtg-----c-gg---tag-g-gg-ag-cg-g-ggaatt-cc-t
-g-gt-gta-g-cg-gtg-aa-atg-c-gc-ag--at-a-tcag-g-a-gg-aac-a-cc
--ag-t--g-gc-gaa-gg-cgccgc-t---ctg-g-gc-c-g-----------------
--------ta-a-c-tga-cgctga-gg-a-gcg-a--aa-g-c---a-tg-gg-t--ag
-ca-aaca--gg
>Otu00456
atac-ag-agggt-gcaagcg-tt-aa-t-cgg-aattac-t-gggc--gta-aagc-gc
gc--gta-gg-c-g-g-cttg-a-t--aa-g-a-t-g-g-g-t-g--tgaaa-tc-cc-c
g-g-g----ct-t-aa--c-c-tgg-g-aa-c-t-g--c-a--tcc--ata-a-c-tg-t
ct--g-gc--t-a-g-agta-----c-ag---tag-a-gg-gt-gg-t-ggaatt-tc-c
-t-gt-gta-g-cg-gtg-aa-atg-c-gt-ag--at-a-tagg-a-a-gg-aac-a-cc
--ag-t--g-gc-gaa-gg-cgacca-c---ctg-g-ac-t-g-----------------
--------at-a-c-tga-cgctga-gg-t-gcg-a--aa-g-c---g-tg-gg-g--ag
-ca-aaca--gg
>Otu00457
atac-gg-agggt-gcaagcg-tt-aa-t-cgg-aattac-t-gggc--gta-aagc-gt
ac--gta-gg-c-g-g-cttt-g-t--aa-g-t-c-g-g-a-t-g--tgaaa-gc-cc-c
g-g-g----ct-t-aa--c-c-tgg-g-aa-t-t-g--c-a--ttc--gat-a-c-tg-c
aa--g-gc--t-a-g-aatt-----t-ag---cag-a-gg-ct-ag-t-ggaatt-cc-a
-g-gt-gta-g-cg-gtg-aa-atg-c-gt-ag--ag-a-tctg-g-a-gg-aac-a-tc
--ag-t--g-gc-gaa-gg-cgactg-g---ctg-g-gc-t-a-----------------
--------aa-a-t-tga-cgctga-gg-t-acg-a--aa-g-c---g-tg-gg-g--ag
-ca-aaca--gg
>Otu00458
atac-ga-aggtc-ccaagcg-tt-gt-t-cgg-aatcac-t-gggc--gta-aagg-ga
gc--gta-gg-c-g-g-cgag-g-t--aa-g-t-c-a-g-a-t-g--tgaaa-tt-cc-a
g-g-g----ct-c-aa--c-c-ttg-g-aa-c-t-g--c-a--tcc--gat-a-c-tg-c
ct--t-gc--t-a-g-agta-----g-tg---gag-g-gg-ca-tc-t-ggaatt-ca-c
-g-gt-gta-g-ca-gtg-aa-atg-c-gt-ag--ag-a-tcgt-g-a-gg-aac-a-ct
--ag-t--g-gc-gaa-gg-cgagat-g---ctg-g-ac-a-c-----------------
--------tt-a-c-tga-cgctga-gg-c-tcg-a--ag-g-c---c-ag-gg-t--ag
-cg-aaag--gg
>Otu00459
acac-gt-agggg-gcaagcg-tt-gt-c-cgg-atttat-t-gggc--gta-aaga-gc
tc--gta-gg-c-g-g-ttgc-g-t--aa-g-t-c-g-g-a-t-g--tgaaa-ac-tc-a
g-g-g----ct-c-aa--c-c-cgg-a-ga---c-g-cc-a--tcc--gat-a-c-tg-c
gc-tg-ac--t-a-g-agtc-----c-gg---tag-a-gg-ag-ca-t-ggaatt-cc-t
-g-gt-gta-g-cg-gtg-aa-atg-c-gc-ag--at-a-tcag-g-a-gg-aac-a-cc
--ag-t--g-gc-gaa-gg-cggtgc-t---ctg-g-gc-c-g-----------------
--------gt-a-c-tga-cgctga-gg-a-gcg-a--aa-g-c---g-tg-gg-t--ag
-cg-aaca--gg
>Otu00460
atac-ga-aggga-cctagcg-ta-gt-t-cgg-aattac-t-gggc--gta-aagc-gc
gc--gta-gg-c-g-g-ttat-g-t--aa-g-t-t-a-a-t-t-g--tgaaa-gc-cc-a
a-a-g----ct-c-aa--c-t-ttg-g-aa-c-t-g--c-a--att--aaa-a-c-ta-t
tt--a-gc--t-a-g-agtt-----t-ga---tag-a-gg-aa-ag-c-ggaata-ca-t
-a-gt-gta-g-ag-gtg-aa-att-c-gt-ag--at-a-ttat-g-t-ag-aac-a-cc
--ag-t--t-gc-gaa-gg-cggctt-t---ctg-g-at-c-a-----------------
--------tt-a-c-tga-cgctga-gg-t-gcg-a--aa-g-t---a-tg-gg-t--ag
-cg-aaga--gg
>Otu00461
atac-gt-agggt-gcgagcg-tt-gt-c-cgg-atttac-t-gggc--gta-aaga-gc
tc--gta-gg-t-g-g-cttg-t-c--gc-g-t-c-g-t-c-t-g--tgaaa-gt-ct-g
g-g-g----ct-t-aa--c-t-ccg-g-gt-g-t-g--c-a--ggc--gat-a-c-gg-g
c-t-g-gc--t-t-g-agtg-----c-tg---tag-g-gg-ag-ac-t-ggaatt-cc-t
-g-gt-gta-g-cg-gtg-ga-atg-c-gc-ag--at-a-tcag-g-a-gg-aac-a-cc
-gat----g-gc-gaa-gg-caggtc-t---ctg-g-gc-a-g-----------------
--------tc-a-c-tga-cgctga-gg-a-gcg-a--ga-g-c---a-tg-gg-t--ag
-cg-aaca--gg
>Otu00462
atac-gg-aggat-gcaagcg-tt-at-c-cgg-aattat-t-gggc--gta-aagc-gt
cc--gca-gg-t-g-g-taca-t-c--aa-g-t-c-t-g-c-t-g--tcaaa-ga-ct-a
g-g-g----ct-t-aa--c-c-ctg-g-ag-a-g-g--c-a--gtg--gaa-a-c-tg-a
tg--a-ac--t-a-g-agta-----c-gg---tag-g-gg-ta-ga-g-ggaatt-cc-c
-a-gt-gta-g-cg-gtg-aa-atg-c-gt-ag--ag-a-ttgg-g-a-ag-aac-a-cc
--ag-t--g-gc-gaa-gg-cgctct-a---ctg-g-ac-c-t-----------------
--------gt-a-c-tga-cactca-gg-g-acg-a--aa-g-c---t-ag-gg-g--ag
-cg-aaag--gg
>Otu00463
atac-gg-gggat-gcaagcg-tt-at-c-cgg-aattat-t-gggc--gta-aagc-gc
gt--cta-gg-c-g-g-cctt-t-t--aa-g-t-c-t-g-a-t-g--tgaaa-at-gc-g
g-g-g----ct-c-aa--c-t-ccg-t-at---t-g--c-g--ttg--gaa-a-c-tg-g
aa--g-gc--t-a-g-agta-----t-ca---gag-a-gg-tg-gg-c-ggaact-ac-a
-a-gt-gta-g-ag-gtg-aa-att-c-gt-ag--at-a-tttg-t-a-gg-aat-g-cc
--ga-t--t-gg-gaa-gc-cagctc-a---ctg-g-at-g-a-----------------
--------at-a-c-tgacg-ctga-ag-c-gcg-a--aa-g-c---g-tg-gg-g--ag
-ca-aacg--gg
>Otu00464
atac-gg-agggt-gcgagcg-tt-aa-t-cgg-aattac-t-gggc--gta-aagc-gc
gc--gta-gg-c-g-g-tttg-t-t--aa-g-t-c-g-g-a-t-g--tgaaa-tc-cc-c
g-g-g----c-tc-aa--c-c-tgg-g-aa-c-t-g--c-a--ttc--gat-a-c-tg-g
ca--a-gc--t-a-g-agta-----c-ga---gag-a-gg-ga-gg-t-agaatt-cc-a
-c-gt-gta-g-cg-gtg-aa-atg-c-gt-ag--at-a-tgtg-g-a-gg-aat-a-cc
--ag-t--g-gc-gaa-gg-cggcct-c---ctg-g-ct-c-g-----------------
--------at-a-c-tga-cgctga-gg-t-gcg-a--aa-g-c---g-tg-gg-g--ag
-ca-aaca--gg
>Otu00465
atac-gt-accgg-acaaacg-tt-at-t-cgg-aatcac-t-gggc--tta-aaga-gt
ac--gta-gg-c-t-g-tttt-g-t--ag-g-t-g-a-g-a-t-g--tgaaa-tc-cc-a
c-g-g----ct-c-aa--c-c-gtg-g-aa-c-t-g--c-g--ttt--caa-a-c-ca-c
aa--a-ac--t-t-g-aggg-----a-ga---cag-g-gg-tg-ag-c-ggaact-ga-t
-g-gt-gga-g-cg-gtg-aa-atg-c-gt-tg--at-a-tcat-c-a-gg-aac-a-cc
--gg-t--g-gc-gaa-gg-cggctc-a---ctg-g-gt-c-t-----------------
--------ct-t-c-tga-cgctga-gg-t-acg-a--aa-g-c---t-ag-gg-t--ag
-cg-aacg--gg
>Otu00466
agac-gg-aggat-gcaagtg-tt-at-c-cgg-aatcac-t-gggc--gta-aagc-gt
ct--gca-gg-t-g-g-tttt-t-t--aa-g-t-c-t-g-a-t-g--ttaaa-ac-tt-g
a-g-g----ct-c-aa--c-c-tca-a-tc-c-a-g--c-a--ttg--gaa-a-c-ta-g
aa--g-ac--t-a-g-agta-----t-ag---tag-g-ga-ta-ga-g-ggaatt-tc-c
-a-gt-gga-g-cg-gtg-aa-atg-c-gt-ag--at-a-ttgg-a-a-ag-aac-a-cc
--ga-t--g-gc-gaa-ag-cactct-a---ttg-g-ac-t-a-----------------
--------tt-a-c-tga-cactca-ga-g-acg-a--aa-g-c---t-ag-gg-g--ag
-ca-aatg--gg
>Otu00467
atac-ga-agggg-gctagcg-tt-gt-t-cgg-aatcac-t-gggc--gta-aagc-gt
ac--gta-gg-c-g-g-actg-a-t--ca-g-t-c-a-g-g-g-g--tgaaa-tc-cc-g
g-g-g----ct-c-aa--c-c-ccg-g-aa-c-t-g--c-c--ttt--gat-a-c-tg-t
ca--g-tc--t-t-g-agat-----c-ga---gag-a-gg-tg-ag-t-ggaact-cc-g
-a-gt-gta-g-ag-gtg-aa-att-c-gt-ag--at-a-ttcg-g-a-ag-aac-a-cc
--ag-t--g-gc-gaa-gg-cggctc-a---ctg-g-ct-c-g-----------------
--------at-a-c-tga-cgctga-gg-t-acg-a--aa-g-c---g-tg-gg-g--ag
-ca-aaca--gg
>Otu00468
atac-gg-aggat-ccaagcg-tt-at-c-cgg-atttat-t-gggt--tta-aagg-gt
cc--gca-gg-c-g-g-aaaa-t-t--aa-g-t-c-a-g-t-g-g--tgaaa-tc-ct-a
c-a-g----ct-t-aa--c-t-gta-g-aa-c-t-g--c-c--att--gat-a-c-tg-g
tt--t-tc--t-t-g-agta-----c-aa---atg-a-gg-tg-ag-t-ggaatg-tg-g
-c-gt-gta-g-cg-gtg-aa-atg-c-at-ag--at-a-tgcc-a-c-ag-aac-a-cc
--aa-t--t-gc-gaa-gg-cagctc-a---cta-a-ca-t-g-----------------
--------ta-a-c-tga-cgctga-gg-g-acg-a--aa-g-c---g-tg-gg-g--ag
-cg-aacg--gg
>Otu00469
agac-ga-actgc-gcaaacg-tt-at-t-cgg-aatcac-t-gggc--tta-aaga-gt
cc--gta-gg-c-g-g-ctcg-g-c--ag-g-t-g-a-g-g-t-g--tgaaa-tc-cc-a
c-g-g----ct-c-aa--c-c-gtg-g-aa-t-t-g--c-g--ctt--caa-a-c-cg-c
cg--g-gc--t-c-g-aggg-----a-ga---tag-a-gg-ag-ag-c-ggaact-ga-t
-g-gt-gga-g-cg-gtg-aa-atg-c-gt-tg--at-a-tcat-c-a-gg-aac-a-cc
--gg-t--g-gc-gaa-ag-cggctc-t---ctg-g-gt-c-t-----------------
--------ct-t-c-tga-cgctga-gg-g-acg-a--aa-g-c---t-ag-gg-g--ag
-cg-aacg--gg
>Otu00470
acac-gt-agggg-gcgagcg-tt-gt-c-cgg-atttat-t-gggc--gta-aaga-gc
tc--gta-gg-c-a-g-ttcag--t--aa-g-t-c-a-g-g-t-g--tgaaa-ac-cc-a
a-g-g----ct-c-aa--c-c-ttg-g-ga---c-g-cc-a--ctt--gat-a-c-tg-c
tg-tg-ac--t-a-g-agtc-----c-gg---tag-a-gg-ag-tg-t-ggaatt-cc-t
-g-gt-gta-g-cg-gtg-aa-atg-c-gc-ag--at-a-tcag-g-a-gg-aac-a-cc
--aa-c--g-gc-gaa-gg-cagcac-t---ctg-g-gc-c-g-----------------
--------gt-a-c-tga-cgctga-gg-a-gcg-a--aa-g-c---g-tg-gg-g--ag
-cg-aaca--gg
>Otu00471
atac-gg-agggt-gcaagcg-tt-at-c-cgg-aatcac-t-gggt--tta-aagg-gt
gc--gta-gg-c-g-g-ccct-g-t--aa-g-t-c-a-g-a-t-g--tgaaa-gc-cc-a
c-c-g----ct-t-aa--c-g-gtg-g-aa-c-t-g--c-a--ttt--gat-a-c-tg-c
ag--a-gc--t-t-g-aatc-----a-gg---ctg-a-gg-tc-ag-c-ggaatg-tg-t
-c-at-gta-g-cg-gtg-aa-atg-c-at-ag--at-a-tgac-a-t-ag-aac-a-cc
--aa-t--t-gc-gaa-gg-cagctg-g---cta-g-ac-c-t-----------------
--------gc-a-t-tga-cgctga-gg-c-acg-a--aa-g-c---g-tg-gg-g--ag
-cg-aaca--gg
>Otu00472
atac-ga-actgt-gcaaacg-tt-at-t-cgg-aatcac-t-gggc--tta-aagg-gt
gc--gta-gg-c-g-g-ctat-g-t--ag-g-t-c-t-g-a-t-g--tgaaa-tc-cc-a
c-g-g----ct-c-aa--c-c-gtg-g-aa-c-t-g--c-g--ttg--gaa-a-c-ca-t
gt--a-gc--t-t-g-aggg-----a-ga---cag-a-gg-aa-ag-c-ggaact-ga-t
-g-gt-gga-g-cg-gtg-aa-atg-c-gc-tg--ag-a-tcat-c-a-gg-aac-a-cc
--gg-t--g-gc-gaa-ag-cggctt-t---ctg-g-gt-c-t-----------------
--------ct-t-c-tga-cgctga-gg-c-acg-a--aa-g-c---t-ag-gg-g--ag
-cg-aacg--gg
>Otu00473
atac-gg-aggat-gcgagcg-tt-at-c-cgg-aatcac-t-gggt--tta-aagg-gt
gc--gta-gg-c-g-g-gctt-a-t--aa-g-t-c-a-g-a-g-g--tgaaa-tc-tg-g
t-c-g----ct-t-aa--c-g-atc-a-aa-c-t-g--c-c--ttt--gaa-a-c-tg-t
aa--g-tc--t-t-g-aaat-----a-tg---gtg-a-gg-tt-gg-c-ggaatg-tg-a
-c-at-gta-g-cg-gtg-aa-atg-c-at-ag--at-a-tgtc-a-t-ag-aac-a-cc
--aa-t--t-gc-gaa-gg-cagctg-a---ctg-g-cc-a-t-----------------
--------ta-t-t-tga-cgctga-gg-c-acg-a--aa-g-c---g-tg-gg-g--ag
-cg-aaca--gg
>Otu00474
atac-gg-agggg-gcaagcg-tt-gc-t-cgg-aattac-t-gggc--gta-aagc-ga
gc--gta-gg-c-g-g-ttaa-t-c--aa-g-t-t-g-g-t-g-g--tgaaa-gc-cc-g
g-a-g----ct-c-aa--c-t-ccg-g-aa-c-t-g--c-c--atc--aaa-a-c-tg-a
tt--a-ac--t-t-g-agat-----t-gg---tag-a-gg-aa-aa-t-ggaatt-cc-t
-a-gt-gta-g-ag-gtg-aa-att-c-gt-ag--at-a-ttag-g-a-ag-aac-a-tc
--gg-t--g-gc-gaa-gg-cgattt-t---ctg-g-gc-c-a-----------------
--------aa-t-c-tga-cgctga-gg-t-tcg-a--aa-g-c---g-tg-gg-t--ag
-ca-aaca--gg
>Otu00475
atac-gg-agggt-gcgagcg-tt-aa-t-cgg-aattac-t-gggc--gta-aagc-gc
gc--gta-gg-c-g-g-cttt-g-t--aa-g-t-c-g-g-a-t-g--tgaaa-gc-cc-c
g-g-g----ct-t-aa--c-c-tgg-g-aa-t-t-g--c-g--ttc--gat-a-c-tg-c
ag--a-gc--t-a-g-agta-----t-gg---gag-a-gg-ga-ag-t-ggaatt-tc-c
-g-gt-gta-g-cg-gtg-aa-atg-c-gt-ag--at-a-tcgg-a-a-gg-aac-a-cc
--ag-t--g-gc-gaa-gg-cgactt-c---ctg-g-cc-c-a-----------------
--------at-a-c-tga-cgctga-gg-t-gcg-a--aa-g-c---g-tg-gg-g--ag
-ca-aaca--gg
>Otu00476
agac-gg-agggt-gcaagcg-tt-at-c-cag-atttac-t-gggt--tta-aagg-gt
ac--gta-gg-c-t-g-tttt-a-t--aa-g-t-c-a-g-t-g-g--tgaaa-ac-ta-g
c-a-g----ct-c-aa--c-t-gtt-a-aa-g-t-g--c-c--att--gat-a-c-tg-t
aa--a-ac--t-t-g-agta-----t-ag---tag-a-ag-tg-gg-t-ggaatt-ct-a
-c-at-gta-g-cg-gtg-aa-atg-c-at-ag--at-a-tgta-g-a-gg-aac-g-cc
--aa-t--a-ac-gaa-gg-taactc-a---cta-g-gc-t-a-----------------
--------tt-a-c-tga-cgctga-gg-t-acg-a--aa-g-c---g-tg-gg-g--ag
-ca-aaca--gg
>Otu00477
atac-gt-aggtg-gcaaatg-tt-gt-c-cgg-aatcat-t-gggc--gta-aagg-gt
cc--gta-gg-t-g-g-catg-a-a--ta-g-t-c-t-t-a-t-g--tgaaa-tc-tc-t
t-g-g----ct-c-aa--c-c-aag-a-aa-c-g-c--c-a--taa--gaa-a-c-tt-t
ca--t-gc--t-a-g-agat-----c-at---cag-a-gg-ga-gg-t-agaatt-cc-a
-g-gt-gta-g-tg-gtg-aa-atg-c-gt-ag--at-a-tctg-g-a-gg-aat-a-cc
--aa-t--g-gc-gaa-ag-cagcct-c---ctg-g-gg-t-g-----------------
--------aa-t-c-tga-cattga-gg-g-acg-a--aa-g-c---g-tg-gg-t--ag
-ca-aacc--gg
>Otu00478
atac-gg-gagtg-gcaagcg-tt-at-c-cgg-aattat-t-gggc--gta-aagc-gt
cc--gca-gg-c-g-g-cctg-a-c--aa-g-t-c-t-g-c-t-g--ttaaa-gc-gt-g
g-a-g----ct-t-aa--c-t-cca-t-tt-c-a-g--c-a--gtg--gaa-a-c-tg-t
ca--g-gc--t-t-g-agtg-----t-gg---tag-g-gg-ca-ga-g-ggaatt-cc-c
-g-gt-gta-g-cg-gtg-aa-atg-c-gt-ag--at-a-tcgg-g-a-ag-aac-a-cc
--ag-t--g-gc-gaa-ag-cgctct-g---ctg-g-gc-c-a-----------------
--------tc-a-c-tga-cgctca-tg-g-acg-a--aa-g-c---c-ag-gg-g--ag
-cg-aaag--gg
>Otu00479
atac-gg-agggt-gcaaacg-tt-gc-t-cgg-aatcat-t-gggc--gta-aagc-ac
at--gta-gg-c-g-g-caac-g-c--aa-g-t-t-g-g-a-t-g--tgaaa-gc-cc-a
g-g-g----ct-c-aa--c-c-ttg-g-aa-g-t-g--c-a--tcc--aaa-a-c-tg-c
gt--a-gc--t-t-g-agtc-----c-cg---gag-g-gg-cc-ca-g-agaatt-cc-c
-g-gt-gta-g-ag-gtg-aa-att-c-gt-ag--at-a-tcgg-g-a-gg-aat-a-cc
--ag-t--g-gc-gaa-gg-cgctgg-g---ctg-g-ac-g-g-----------------
--------gt-a-c-tga-cgctga-ga-t-gtg-a--aa-g-c---g-tg-gg-g--ag
-ca-aaca--gg
>Otu00480
agac-ga-accgt-acgaacg-tt-at-t-cgg-aatcac-t-gggc--tta-aaga-gt
cc--gta-gg-c-g-g-ccgt-g-t--ag-g-t-g-g-g-a-t-g--tgaaa-gc-cc-t
c-g-t----ct-c-aa--c-c-gag-g-aa-t-t-g--c-g--ttc--caa-a-c-ca-c
at--g-gc--t-t-g-agga-----g-ga---tag-a-gg-tg-ag-c-ggaact-ga-t
-g-gt-gga-g-cg-gtg-aa-atg-c-gt-tg--at-a-tcat-c-a-gg-aac-a-cc
--ag-a--g-gc-gaa-gg-cggctc-a---ctg-g-gt-c-c-----------------
--------tt-t-c-tga-cgctga-gg-g-acg-a--aa-g-c---t-ag-gg-g--ag
-ca-aacg--gg
>Otu00481
atac-gg-agggg-gcaagcg-tt-gt-t-cgg-aattac-t-gggc--gta-aagg-gc
gc--gta-gg-c-g-g-ccaa-g-t--ca-g-t-c-a-g-g-c-g--tgaaa-gc-cc-g
g-g-g----ct-c-aa--c-c-ccg-g-aa-t-t-g--c-g--ctt--gat-a-c-tg-c
ta--g-gc--t-a-g-agat-----c-gg---aag-a-gg-gt-ag-t-ggaatt-cc-c
-a-gt-gta-g-ag-gtg-aa-att-c-gt-ag--at-a-ttgg-g-a-ag-aac-a-cc
-agt----g-gc-gaa-gg-cggcta-c---ctg-g-tc-c-g-----------------
--------ga-t-c-tga-cgctga-gg-t-gcg-a--aa-g-c---g-tg-gg-g--ag
-ca-aaca--gg
>Otu00482
atac-ag-aaggg-gcaagtg-tt-at-t-cgg-aataat-t-gggc--gta-aatg-gc
gt--gta-gg-t-t-gtgttt-c-g--ta-g-c-t-t-t-t-t-g--ttaaa-tc-ct-t
a-t-t----gg-t-at--g-a-taa-g-ta-a-a-g--c-g--aaa--aga-a-c-ag-t
ta--c-ac--t-g-g-agac-----t-ga---gag-g-gg-aa-ag-g-ggaatt-tc-t
-a-gt-gga-g-aa-gtt-aa-att-c-tt-ag--at-a-ttag-a-a-gg-aac-a-cc
--ga-a--a-gc-gaa-ag-cacctt-t---ctg-g-ct-c-a-----------------
--------ga-t-c-tga-cactga-gg-c-gcg-a--ag-g-c---g-tg-gg-g--ag
-cg-aagc--cg
>Otu00483
atac-ga-agggg-gcaagcg-tt-gt-t-cgg-aattac-t-gggc--gta-aagg-ga
gt--gta-gg-t-t-g-tgtt-t-c--aa-g-a-t-a-g-t-g-g--tgaaa-tc-cc-g
g-a-g----ct-t-aa--c-t-tcg-g-aa-c-t-g--c-c--att--ata-a-c-tg-g
aa--c-gc--t-a-g-aatt-----a-ta---gag-a-gg-tt-ag-t-ggaata-cc-c
-a-gt-gta-g-ag-gtg-aa-att-c-gt-ag--at-a-ttgg-g-t-ag-aac-a-cc
--gg-t--g-gc-gaa-gg-cgacta-a---ctg-g-ct-a-t-----------------
--------at-a-t-tga-cactga-gg-c-tcg-a--aa-g-c---a-tg-gg-g--at
-ca-aaca--gg
>Otu00484
atac-gg-agggt-gcaagcg-tt-gt-t-cgg-aatcat-t-gggc--gta-aagc-gg
gt--gta-gg-c-g-g-cttg-g-t--aa-g-t-c-g-g-g-t-g--tgaaa-tc-cc-t
g-g-g----cc-c-aa--c-c-cag-g-aa-c-t-g--c-a--ctc--gaa-a-c-tg-c
ct--c-gc--t-a-g-agtc-----c-cg---gag-a-gg-gt-gg-c-ggaatt-cc-c
-g-gt-gta-g-ag-gtg-aa-att-c-gt-ag--at-a-tcgg-g-a-gg-aac-a-cc
--ag-t--g-gc-gaa-gg-cggcca-c---ctg-g-ac-g-g-----------------
--------tg-a-c-tga-cgctga-ga-c-ccg-a--aa-g-c---g-tg-gg-g--ag
-ca-aaca--gg
>Otu00485
atac-gg-aggat-ccaagcg-tt-at-c-cgg-aattat-t-gggt--tta-aagg-gt
cc--gta-gg-t-g-g-ataa-t-t--aa-g-t-c-a-g-a-g-g--tgaaa-tc-tt-g
c-a-g----ct-c-aa--c-t-gta-a-aa-t-t-g--c-c--ttt--gat-a-c-tg-g
tt--a-tc--t-t-g-agtc-----a-tt---atg-a-ag-ta-gt-t-agaata-tg-t
-a-gt-gta-g-cg-gtg-aa-atg-c-at-ag--at-a-ttac-a-t-ag-aat-a-cc
-aat----t-gc-gaa-gg-cagatt-a---cta-a-ta-a-t-----------------
--------gt-a-c-tga-cactga-tg-g-acg-a--aa-g-c---g-tg-gg-t--ag
-cg-aaca--gg
>Otu00486
atac-gg-agggg-gttagcg-tt-gt-t-cgg-aattac-t-gggc--gta-aagc-gc
gc--gta-gg-c-g-g-attg-g-a--aa-g-t-t-a-g-g-g-g--tgaaa-tc-cc-a
g-g-g----ct-c-aa--c-c-ctg-g-aa-c-t-g--c-c--ctt--aaa-a-c-tc-c
ca--g-tc--t-a-g-agtt-----c-ga---gag-a-gg-tg-ag-t-ggaatt-cc-g
-a-gt-gta-g-ag-gtg-aa-att-c-gt-ag--at-a-ttcg-g-a-gg-aac-a-cc
--ag-t--g-gc-gaa-gg-cggctc-a---ctg-g-ct-c-g-----------------
--------at-a-c-tga-cgctga-gg-t-gcg-a--aa-g-t---g-tg-gg-g--ag
-ca-aaca--gg
>Otu00487
atac-ga-aggtg-gcgagcg-tt-gt-t-cgg-atttac-t-gggc--gta-aaga-gc
ac--gta-gg-c-g-g-ttag-g-t--aa-g-c-c-t-c-t-t-g--ggaaa-gc-tc-c
c-g-g----ct-t-aa--c-c-ggg-a-aa-g-g-t--c-g--agg--gga-a-c-ta-c
tt--a-gc--t-a-g-aggg-----c-gg---gag-a-gg-ag-cg-c-ggaatt-cc-c
-g-gt-gta-g-cg-gtg-aa-atg-c-gt-ag--at-a-tcgg-g-a-ag-aag-g-cc
--gg-t--g-gc-gaa-gg-cggcgc-t---ctg-g-aa-c-g-----------------
--------ta-c-c-tga-cgctga-gg-t-gcg-a--aa-g-c---g-tg-gg-g--ag
-ca-aaca--gg
>Otu00488
atac-ga-ggggt-gctagcg-tt-gt-c-cgg-aataac-t-gggc--gta-aagg-gt
cc--gta-gg-c-g-t-tttg-c-t--aa-g-t-t-g-a-t-c-g--ttaaa-tc-ca-t
c-g-g----ct-t-aa--c-c-gat-g-aa-a-t-g--c-g--atc--aaa-a-c-tg-g
ca--g-aa--t-a-g-aata-----t-gt---gag-g-gg-aa-tg-t-agaatt-cc-t
-g-gt-gta-g-cg-gtg-ac-atg-c-gt-ag--at-a-tcag-g-a-gg-aac-a-cc
-gat----g-gc-gaa-gg-cagcat-t---ctg-g-ca-c-a-----------------
--------at-a-t-tga-cgctga-gg-g-acg-a--aa-g-c---g-tg-gg-g--ag
-cg-aaca--gg
>Otu00489
atac-gg-aggga-gctagcg-tt-gt-t-cgg-aattac-t-gggc--gta-aagc-gc
gc--gta-gg-c-g-g-ttac-t-c--aa-g-t-c-a-g-a-g-g--tgaaa-gc-cc-g
g-g-g----ct-c-aa--c-c-ccg-g-aa-c-t-g--c-c--ttt--gaa-a-c-ta-g
gt--g-ac--t-a-g-aatc-----t-tg---gag-a-gg-tc-ag-t-ggaatt-cc-g
-a-gt-gta-g-ag-gtg-aa-att-c-gt-ag--at-a-ttcg-g-a-ag-aac-a-cc
--ag-t--g-gc-gaa-gg-cgactg-a---ctg-g-ac-a-a-----------------
--------gt-a-t-tga-cgctga-gg-t-gcg-a--aa-g-c---g-tg-gg-g--ag
-ca-aaca--gg
>Otu00490
atac-gg-agggg-gttagcg-tt-gt-t-cgg-aattac-t-gggc--gta-aagc-gc
gc--gta-gg-c-g-g-atta-g-t--ca-g-t-c-a-g-a-g-g--tgaaa-tc-cc-a
g-g-g----ct-c-aa--c-c-ctg-g-aa-c-t-g--c-c--ttt--gat-a-c-tg-c
ta--a-tc--t-t-g-aggt-----c-ga---gag-a-gg-tg-ag-t-ggaatt-cc-a
-a-gt-gta-g-ag-gtg-aa-att-c-gt-ag--at-a-tttg-g-a-gg-aac-a-tc
--ag-t--g-gc-gaa-gg-cggctc-a---ctg-g-ct-c-g-----------------
--------at-t-c-tga-cgctga-gg-t-gcg-a--aa-g-t---g-tg-gg-g--ag
-ca-aaca--gg
>Otu00491
acac-gt-aggga-tcgagcg-tt-gt-c-cgg-atttat-t-gggc--gta-aaga-gc
tc--gta-gg-t-g-g-ttcag--t--aa-g-t-c-g-g-a-t-g--tgaaa-ac-tc-a
g-g-g----ct-c-aa--c-c-ctg-a-ga---c-g-cc-a--tcc--gat-a-c-tg-c
tg-tg-ac--t-t-g-agta-----c-gg---tag-a-gg-ag-tg-t-ggaatt-cc-t
-g-gt-gta-g-cg-gtg-aa-atg-c-gc-ag--at-a-tcag-g-a-gg-aac-a-cc
--ga-t--a-gc-gaa-gg-cagcac-t---ctg-g-gc-c-g-----------------
--------aa-a-c-tga-cactga-gg-a-gcg-a--aa-g-c---g-tg-gg-g--ag
-ca-aaca--gg
>Otu00492
atac-gg-agggt-ccaagcg-tt-at-c-cgg-atttat-t-gggt--tta-aagg-gt
cc--gta-gg-c-g-g-gtta-t-t--aa-g-t-c-a-g-t-g-g--tgaaa-tc-ct-a
c-a-g----ct-c-aa--c-t-gta-g-aa-c-t-g--c-c--att--gaa-a-c-tg-g
ta--a-cc--t-t-g-agta-----t-aa---ttg-a-ag-tg-gg-c-ggaatg-tg-t
-c-at-gta-g-cg-gtg-aa-atg-c-tt-ag--at-a-tgac-a-c-ag-aac-a-cc
--ga-t--t-gc-gaa-gg-cagctc-a---cta-a-gt-t-a-----------------
--------ta-a-c-tga-cgctga-gg-g-acg-a--aa-g-c---g-tg-gg-t--ag
-cg-aaca--gg
>Otu00493
atac-gg-agggg-gttagcg-tt-gt-t-cgg-aattac-t-gggc--gta-aagc-gc
ac--gta-gg-t-g-g-atta-a-t--aa-g-t-c-a-g-a-g-g--tgaaa-tc-cc-a
g-g-g----ct-c-aa--c-c-ctg-g-aa-c-t-g--c-c--ttt--gat-a-c-tg-c
ta--g-tc--t-a-g-agtt-----c-ga---gag-a-gg-tg-ag-t-ggaatt-cc-a
-a-gt-gta-g-ag-gtg-aa-att-c-gt-ag--at-a-tttg-g-a-gg-aac-a-cc
-ggt----g-gc-gaa-gg-cggctc-a---ctg-g-ct-c-g-----------------
--------at-a-c-tga-cactga-gg-t-gcg-a--aa-g-c---g-tg-gg-g--ag
-ca-aaca--gg
>Otu00494
atac-gg-agggg-gttagcg-tt-gt-t-cgg-aattac-t-gggc--gta-aagc-gc
gc--gta-gg-c-g-g-acta-t-t--aa-g-t-t-a-g-a-g-g--tgaaa-tc-cc-g
g-a-g----ct-c-aa--c-t-ccg-g-aa-c-t-g--c-c--ttt--aat-a-c-tg-g
ta--g-tc--t-t-g-agtt-----c-ga---gag-a-gg-tg-ag-t-ggaatt-cc-a
-a-gt-gta-g-ag-gtg-aa-att-c-gt-ag--at-a-tttg-g-a-gg-aac-a-cc
-agt----g-gc-gaa-gg-cggctc-a---ctg-g-ct-c-g-----------------
--------at-a-c-tga-cgctga-gg-t-gcg-a--aa-g-t---g-tg-gg-g--ag
-ca-aaca--gg
>Otu00495
atac-gg-agggt-gcaagcg-tt-gt-c-cgg-aattat-t-gggt--tta-aagg-gt
gc--gta-gg-c-g-g-actt-a-t--aa-g-t-c-a-g-a-g-g--tgaaa-tc-ct-g
c-a-g----ct-t-aa--c-t-gta-g-aa-c-t-g--c-c--ttt--gat-a-c-tg-t
aa--g-tc--t-t-g-agtg-----a-ag---tag-a-gg-ta-ag-c-ggaatt-ta-t
-t-gt-gta-g-cg-gtg-aa-atg-c-at-ag--at-a-cgat-a-a-ag-aac-t-cc
--aa-t--a-gc-gta-gg-cagctt-a---ctg-g-ac-t-t-----------------
--------ta-a-c-tga-cgctga-gg-c-acg-a--aa-g-c---g-tg-gg-t--ag
-cg-aacg--gg
>Otu00496
atac-cg-gcgcc-tcaagtg-gt-ag-t-cgc-ttttat-t-gggc--cta-aaac-gt
cc--gta-gc-c-g-g-tctg-g-t--gc-a-t-t-c-g-t-g-g--gtaaa-tc-aa-c
c-c-g----ct-c-aa--c-g-ggt-t-ga-a-t-t--c-t--gcg--agc-a-c-gg-c
ca--g-ac--t-t-g-ggac-----c-gg---gag-a-gg-tg-tg-g-ggtact-ct-c
-a-gg-gta-g-gg-gta-aa-atc-c-tg-tc--at-c-ctga-g-a-gg-acc-a-cc
--tg-t--t-gc-gaa-gg-cgccac-a---cta-g-aa-c-------------------
--------ggat-c-cga-cggtca-gg-g-acg-a--aa-c-c---t-ag-gg-g--ca
-cg-aacc--gg
>Otu00497
atac-gg-ggggt-gcaagcg-tt-aa-t-cgg-aattac-t-gggc--gta-aagc-gt
gc--gta-gg-c-g-g-ccgc-t-c--aa-g-t-c-g-g-a-t-g--tgaaa-gc-cc-c
g-g-g----ct-t-aa--c-c-cgg-g-aa-c-t-g--c-g--ttc--gaa-a-c-tg-g
gc--g-gc--t-a-g-agtt-----t-gg---cag-a-gg-aa-gg-t-ggaatt-cc-g
-c-gt-gta-g-cg-gtg-ga-atg-c-gt-ag--ag-a-tgcg-g-a-ag-aac-c-ct
--aa-t--g-gc-gaa-gg-catcct-t---ctg-g-gc-c-a-----------------
--------at-a-c-tga-cgctga-gt-c-acg-a--aa-g-c---g-tg-gg-g--ag
-ca-aaca--gg
>Otu00498
atac-gg-aggga-gctagcg-tt-at-t-cgg-aattac-t-gggc--gta-aagc-gc
ac--gta-gg-c-g-g-cttt-g-t--aa-g-t-a-a-g-a-g-g--tgaaa-gc-cc-a
g-a-g----ct-c-aa--c-t-ctg-g-aa-t-t-g--c-c--ttt--tag-a-c-tg-c
at--c-gc--t-t-g-aatc-----a-tg---gag-a-gg-tc-ag-t-ggaatt-cc-g
-a-gt-gta-g-ag-gtg-aa-att-c-gt-ag--at-a-ttcg-g-a-ag-aac-a-cc
--ag-t--g-gc-gaa-gg-cggctg-a---ctg-g-ac-a-t-----------------
--------gt-a-t-tga-cgctga-gg-t-gcg-a--aa-g-c---g-tg-gg-g--ag
-ca-aaca--gg
>Otu00499
atac-gg-ggggt-gcaagcg-tt-at-t-cgg-aattac-t-gggc--gta-aaga-gc
gc--gta-gg-c-g-g-tctc-t-t--aa-g-t-c-a-g-g-t-g--tgaaa-gc-cc-g
g-g-g----ct-t-aa--c-c-ccg-g-aa-g-t-g--c-a--ctt--gaa-a-c-ta-a
gg--g-ac--t-t-g-agta-----t-gg---gag-a-gg-ga-ag-t-ggaatt-cc-t
-g-gt-gta-g-cg-gtg-aa-atg-c-gt-ag--at-a-tcag-g-a-gg-aac-a-tc
--gg-t--g-gc-gaa-gg-cgactt-c---ctg-g-ac-c-a-----------------
--------at-a-c-tga-cgctga-gg-c-gcg-a--ag-g-c---g-tg-gg-g--ag
-ca-aaca--gg
>Otu00500
atac-gg-agggt-ccgagcg-tt-at-c-cgg-aatcat-t-gggt--tta-aagg-gt
cc--gta-gg-c-g-g-gcct-g-t--aa-g-t-c-a-g-g-g-gt-gaaa--gg-cc-a
c-g-g----ct-c-aa--c-c-gtg-g-ga-c-t-g--c-c--ctt--gat-a-c-tg-c
ag--g-tc--t-t-g-agtc-----g-tt---gtg-g-ag-tt-gc-c-ggaaca-tg-t
-g-gt-gta-g-cg-gtg-aa-atg-c-at-ag--at-a-tcac-a-t-ag-aac-a-cc
--ga-t--c-gc-gaa-gg-caggtg-a---cta-a-ca-a-c-----------------
--------ga-a-c-tga-cgctga-tg-g-acg-a--aa-g-c---g-tg-gg-g--ag
-cg-aacg--gg
>Otu00501
agac-gt-aggga-gcaagcg-tt-gc-c-cgg-aattac-t-gggc--gta-aaga-gc
tc--gta-gg-c-g-g-gggc-g-t--gc-g-t-c-t-g-a-g-a--ggaaa-tt-tc-g
g-g-g----ct-t-aa--c-c-ccg-g-ag-c-t-g--t-c--tca--gat-a-c-gg-c
gc--t-tc--t-t-g-agga-----t-gt---gag-a-gg-aa-ag-t-ggaatt-cc-c
-g-gt-gta-g-cg-gtg-aa-atg-c-gt-ag--at-a-tcgg-g-a-gg-aac-a-cc
--ag-t--g-gc-gaa-gg-cgactt-t---ctg-g-ca-c-a-----------------
--------tt-c-c-tga-cgctga-gg-a-gcg-a--aa-g-c---g-tg-gg-t--ag
-cg-aacg--gg
>Otu00502
atac-gg-agggg-gttagcg-tt-gt-t-cgg-aattat-t-gggc--gta-aagc-gt
cc--gca-gg-c-g-g-ccct-t-c--aa-g-t-c-t-g-c-t-g--ttaaa-aa-gt-g
g-a-g----ct-t-aa--c-t-cca-t-ca-t-g-g--c-a--gtg--gaa-a-c-tg-t
tg--g-gc--t-t-g-agtg-----t-gg---tag-g-gg-ca-ga-g-ggaatt-cc-c
-g-gt-gta-g-cg-gtg-aa-atg-c-gt-ag--at-a-tcgg-g-a-ag-aac-a-cc
--ag-t--g-gc-gaa-gg-cgctct-g---ctg-g-gc-c-a-----------------
--------tc-a-c-tga-cgctca-tg-g-acg-a--aa-g-c---c-ag-gg-g--ag
-cg-aaag--gg
>Otu00503
atac-gt-agggc-gcaagcg-tt-gt-c-cgg-aattat-t-gggc--gta-aaga-gc
tc--gta-gg-c-g-g-tttg-t-c--gc-g-t-c-t-g-c-t-g--tgaaa-ac-ct-a
a-g-g----ct-c-aa--c-c-ttg-g-gc-t-t-g--c-a--gtg--ggt-a-c-gg-g
ca--g-ac--t-a-g-agtg-----c-gg---tag-g-gg-tg-ac-t-ggaatt-cc-t
-g-gt-gta-g-cg-gtg-ga-atg-c-gc-ag--at-a-tcag-g-a-gg-aac-a-cc
-gat----g-gc-gaa-gg-caggtc-a---ctg-g-gc-c-g-----------------
--------ca-a-c-tga-cgctga-gg-a-gcg-a--aa-g-c---a-tg-gg-g--ag
-cg-aaca--gg
>Otu00504
atac-gt-agggg-gcaagcg-tt-at-c-cgg-atttac-t-gggt--gta-aagg-ga
gc--gta-ga-c-g-g-tttg-g-t--aa-g-t-c-a-g-a-t-g--tgaaa-gc-ct-g
g-g-g----ct-c-aa--c-c-ccg-g-aa-c-t-g--c-a--ttt--gaa-a-c-ta-t
cg--a-ac--t-a-g-agtg-----t-tg---gag-a-gg-ta-ag-t-ggaatt-cc-t
-a-gt-gta-g-cg-gtg-aa-atg-c-gt-ag--at-a-ttag-g-a-gg-aac-a-cc
--ag-t--g-gc-gaa-gg-cgactt-a---ctg-g-ac-a-a-----------------
--------tc-a-c-tga-cgttga-gg-c-tcg-a--aa-g-c---g-tg-gg-g--ag
-ca-aaca--gg
>Otu00505
atac-ag-aggtc-tcaagcg-tt-gt-t-cgg-aatcac-t-gggc--gta-aagg-gt
ac--gta-gg-c-g-g-ctgg-a-t--aa-g-t-c-g-t-g-c-g--tgaaa-gg-ca-g
g-g-g----ct-c-aa--c-c-tct-g-ga-g-t-g--c-g--cat--gat-a-c-tg-t
cc--a-gc--t-a-g-agtt-----a-tg---gag-a-gg-ga-ac-t-ggaatt-ct-t
-g-gt-gta-g-ca-gtg-aa-atg-c-gt-ag--at-a-tcaa-g-a-gg-aag-a-ct
-cgt----g-gc-gaa-gg-cgagtt-c---ctg-g-ac-a-t-----------------
--------aa-a-c-tga-cgctga-gg-t-acg-a--ag-g-c---t-ag-gg-t--ag
-cg-aaag--gg
>Otu00506
atac-gg-agggg-gctagcg-tt-gt-t-cgg-aattac-t-gggc--gta-aagc-gt
gc--gta-gg-c-g-g-attg-g-a--aa-g-t-c-a-g-a-t-g--tgaaa-tc-cc-g
g-g-g----ct-c-aa--c-c-ccg-g-aa-c-t-g--c-a--ttt--gaa-a-c-ta-t
ca--g-tc--t-a-g-agtt-----c-tg---gag-a-gg-ta-ag-t-ggaatt-cc-t
-a-gt-gta-g-ag-gtg-aa-att-c-gt-ag--at-a-ttag-g-a-gg-aac-a-cc
--ag-a--g-gc-gaa-gg-cggctt-a---ctg-g-ac-a-g-----------------
--------at-a-c-tga-cgctga-gg-c-acg-a--aa-g-t---g-tg-gg-g--ag
-ca-aaca--gg
>Otu00507
atac-gg-aggga-gcaagcg-tt-gt-t-cgg-aatcat-t-gggc--gta-aagc-gg
gt--gca-gg-c-g-g-tgga-g-t--aa-g-t-c-g-g-a-t-g--tgaaa-tc-cc-g
g-g-g----cc-c-aa--c-c-ccg-g-aa-c-t-g--c-a--ttc--gat-a-c-tg-c
tt--c-ac--t-a-g-agtc-----c-cg---gag-a-gg-aa-gg-c-agaatt-cc-c
-g-gt-gta-g-ag-gtg-aa-att-c-gt-ag--at-a-tcgg-g-a-gg-aat-a-cc
--ag-t--g-gc-gaa-gg-cggcct-t---ctg-g-ac-g-g-----------------
--------tg-a-c-tga-cgctca-ga-c-ccg-a--aa-g-c---g-tg-gg-g--ag
-ca-aaca--gg
>Otu00508
atac-gg-ggggg-gcaagcg-tt-gt-t-cgg-aattac-t-gggc--gta-aagg-gc
tc--gta-gg-c-g-g-ccag-c-c--aa-g-t-c-g-g-a-c-g--tgaaa-tc-cc-t
c-g-g----ct-c-aa--c-c-ggg-g-aa-c-t-g--c-a--tcc--gat-a-c-tg-g
tt--g-gc--t-t-g-aagc-----c-gg---gag-a-gg-ga-tg-c-ggaatt-cc-a
-g-gt-gta-g-cg-gtg-aa-atg-c-gt-ag--at-a-tctg-g-a-gg-aac-a-cc
--gg-t--g-gc-gaa-gg-cggcat-c---ctg-g-ac-c-g-----------------
--------gt-c-t-tga-cgctga-gg-a-gcg-a--aa-g-c---c-ag-gg-g--ag
-cg-aacg--gg
>Otu00509
atac-gt-aggtg-gcaagcg-tt-at-c-cgg-atttac-t-gggt--gta-aagg-gc
gt--gta-gg-c-g-g-gact-g-c--aa-g-t-c-a-g-g-c-g--tgaaa-ac-ta-g
g-g-g----ct-c-aa--c-c-tct-a-gc-c-t-g--c-g--ttt--gaa-a-c-tg-t
ag--t-tc--t-t-g-agtg-----t-cg---gag-a-gg-ta-at-c-ggaatt-cc-t
-a-gt-gta-g-cg-gtg-aa-atg-c-gt-ag--at-a-ttag-g-a-gg-aac-a-cc
--ag-t--g-gc-gaa-gg-cggatt-a---ctg-g-ac-g-a-----------------
--------ta-a-c-tga-cgctga-gg-c-gcg-a--aa-g-c---g-tg-gg-g--ag
-ca-aaca--gg
>Otu00510
atac-gg-agggt-gcaagcg-tt-at-c-cgg-atttat-t-gggt--tta-aagg-gt
tc--gta-gg-c-g-g-taga-t-t--aa-g-t-c-a-g-t-g-g--tgaaa-gc-ct-g
c-a-g----ct-c-aa--c-t-gta-g-aa-c-t-g--c-c--att--gaa-a-c-tg-a
tt--t-ac--t-t-g-agta-----t-ac---ttg-a-gg-ta-gg-c-ggaata-tg-t
-a-gt-gta-g-cg-gtg-aa-atg-c-tt-ag--at-a-ttac-a-t-ag-aac-a-cc
--ga-t--t-gc-gaa-gg-cagctt-a---cta-a-tg-t-a-----------------
--------ta-a-c-tga-cgctga-tg-a-acg-a--aa-g-c---g-tg-gg-g--ag
-cg-aaca--gg
>Otu00511
atac-gg-aaggt-ccaggcg-tt-at-c-cgg-atttat-t-gggt--tta-aagg-ga
gc--gta-gg-c-t-g-gaga-t-t--aa-g-t-g-t-g-t-t-g--tgaaa-tg-ta-g
a-c-g----ct-c-aa--c-g-tct-g-aa-t-t-g--c-a--gcg--cat-a-c-tg-g
tt--t-cc--t-t-g-agta-----c-gc---aca-a-cg-tt-gg-c-ggaatt-cg-t
-c-gt-gta-g-cg-gtg-aa-atg-c-tt-ag--at-a-tgac-g-a-ag-aac-t-cc
--ga-t--t-gc-gaa-gg-cagctg-a---cgg-g-ag-c-g-----------------
--------ca-a-c-tga-cgctta-ag-c-tcg-a--ag-g-t---g-cg-gg-t--at
-ca-aaca--gg
>Otu00512
atac-gt-agggt-gcgagcg-tt-gt-c-cgg-aattac-tg-ggc--gta-aaga-gc
tc--gta-gg-t-g-g-tttg-t-c--gc-g-t-c-g-t-t-t-g--tgtaa-gc-cc-g
c-a-g----ct-t-aa--c-t-gcg-g-ga-c-t-g--c-a--ggc--gat-a-c-gg-g
cat-a-ac--t-t-g-agtg-----c-tg---tag-g-gg-ag-ac-t-ggaatt-cc-t
-g-gt-gta-g-cg-gtg-ga-atg-c-gc-ag--at-a-tcag-g-a-gg-aac-a-cc
--ga-t--g-gc-gaa-gg-caggtc-t---ctg-g-gc-a-g-----------------
--------ta-a-c-tga-cgctga-gg-a-gcg-a--aa-g-c---a-tg-gg-t--ag
-cg-aaca--gg
>Otu00514
atac-ga-ggggt-gctagcg-tt-gt-c-cgg-aattat-t-gggc--gta-aagg-gt
cc--gta-gg-c-g-g-ttta-a-c--aa-g-t-c-a-a-t-t-g--ttaaa-ga-ca-t
c-g-g----ct-t-aa--c-c-gat-g-ga-a-t-g--c-a--gtt--gaa-a-c-tg-t
ta--g-aa--t-a-g-agtt-----t-ag---gag-a-gg-aa-ag-t-ggaatt-tc-t
-g-gt-gta-g-cg-gtg-ac-atg-c-gt-ag--at-a-tcag-a-a-gg-aac-a-cc
--aa-t--g-gc-gaa-gg-caactt-t---ctg-g-cc-t-a-----------------
--------aa-a-c-tga-cgctga-gg-g-acg-a--aa-g-c---g-tg-gg-g--ag
-cg-aaca--gg
>Otu00515
atac-gg-agggt-gcaagcg-tt-at-c-cgg-aatcac-t-gggt--tta-aagg-gt
gc--gta-gg-c-g-g-cctg-a-t--aa-g-t-c-a-g-a-g-g--tgaaa-tg-ca-c
g-a-g----ct-t-aa--c-t-ggt-g-aa-t-t-g--c-c--ttt--gaa-a-c-ta-t
cg--a-gc--t-a-g-aatt-----a-tg---ttg-a-gg-tc-ag-c-ggaatg-ag-t
-c-at-gta-g-cg-gtg-aa-atg-c-at-ag--at-a-tgac-t-t-ag-aac-a-cc
--ga-t--t-gc-gaa-gg-cagctg-g---cta-g-gc-a-t-----------------
--------at-a-t-tga-cgctga-gg-c-acg-a--aa-g-c---g-tg-gg-g--ag
-cg-aaca--gg
>Otu00516
atac-gg-agggt-gcaagcg-tt-ac-t-cgg-aatcac-t-gggc--gta-aaga-gc
gt--gta-gg-c-g-g-gtta-t-t--aa-g-t-c-a-g-a-a-g--tgaaa-tc-ct-a
t-g-g----ct-c-aa--c-c-ata-g-aa-c-t-g--c-t--ttt--gaa-a-c-tg-g
ta--a-cc--t-a-g-agta-----t-gg---gag-a-gg-ta-ga-t-ggaatt-tc-t
-g-gt-gta-g-gg-gta-aa-atc-c-gt-ag--ag-a-tcag-a-a-gg-aat-a-cc
--ga-t--t-gc-gaa-gg-cgatct-a---ctg-g-aa-c-a-----------------
--------tt-a-c-tga-cgctga-ga-c-gcg-a--aa-g-c---g-tg-gg-g--ag
-ca-aaca--gg
>Otu00517
atac-cg-gcagc-tcaagtg-gt-cg-t-cgc-ttttat-t-gggc--cta-aaac-gt
cc--gta-gc-c-t-g-tttg-g-t--aa-a-t-c-t-g-t-g-g--gtaaa-tc-aa-t
c-c-g----ct-c-aa--c-g-gat-t-ga-a-t-t--c-t--gca--gag-a-c-tg-c
ca--g-ac--t-a-g-ggac-----c-gg---gag-a-gg-tg-tg-g-ggtact-cg-a
-g-gg-gta-g-gg-gta-aa-atc-c-tg-tc--at-c-cttc-g-a-gg-acc-a-cc
--ag-t--t-gc-gaa-gg-cgccac-a---ctg-g-aa-c-------------------
--------ggat-c-cga-cggtca-gg-g-acg-a--ag-c-c---t-ag-gg-g--ca
-cg-aacc--gg
>Otu00518
atac-ga-aggga-cctagcg-ta-gc-t-cgg-aattac-t-gggc--tta-aaga-gt
tc--gta-gg-t-g-g-ttga-a-a--aa-g-t-t-g-g-t-g-g--tgaaa-tc-cc-a
g-a-g----ct-t-aa--c-t-ctg-g-aa-c-t-g--c-c--atc--aaa-a-c-tt-t
tc--a-gc--t-a-g-agtt-----t-ga---tag-a-gg-aa-ag-c-agaatt-tc-t
-a-gt-gta-g-ag-gtg-aa-att-c-gt-ag--at-a-ttag-a-a-ag-aat-a-cc
-aat----t-gc-gaa-gg-cagctt-t---ctg-g-at-c-a-----------------
--------tt-a-c-tga-cactga-gg-a-acg-a--aa-g-c---a-tg-gg-t--ag
-cg-aaga--gg
>Otu00519
agac-gg-agggt-gcaagcg-tt-gt-t-cgg-aatcat-t-gggc--gta-aaga-ga
gc--gta-gg-c-g-g-cttg-g-t--aa-g-t-c-g-g-g-t-g--tgaaa-gc-cc-g
g-g-g----ct-c-aa--c-c-ccg-g-aa-a-t-g--c-g--ccc--gat-a-c-tg-c
tg--a-gc--t-t-g-aata-----c-gg---gag-a-gg-gt-tg-c-ggaatt-gt-c
-g-gt-gta-g-ag-gtg-aa-att-c-gt-ag--at-a-tcgg-c-a-ag-aac-a-tc
--ag-t--g-gc-gaa-gg-cggcaa-c---ctg-g-ac-c-g-----------------
--------at-a-t-tga-cgctga-gg-c-tcg-a--aa-g-c---g-tg-gg-g--ag
-ca-aaca--gg
>Otu00520
atac-gg-agggt-gcgagcg-tt-aa-t-cgg-aattac-t-gggc--gta-aagc-gc
gc--gta-gg-t-g-g-tttg-t-t--aa-g-c-a-g-g-a-t-g--tgaaa-tc-cc-c
g-a-g----ct-c-aa--c-t-cgg-g-aa-c-t-g--c-a--tcc--tga-a-c-tg-g
ca--g-gc--t-a-g-agta-----t-ag---tag-a-gg-at-ag-t-ggaatt-tc-t
-g-gt-gta-g-cg-gtg-aa-atg-c-gt-ag--at-a-tcag-a-a-gg-aac-a-tc
--ag-t--g-gc-gaa-gg-cgactg-t---ctg-g-ac-t-a-----------------
--------at-a-c-tga-cactga-gg-t-gcg-a--aa-g-c---g-tg-gg-g--ag
-ca-aaca--gg
>Otu00521
atac-gg-agggt-gcaagcg-tt-aa-t-cgg-aattac-t-gggc--gta-aagc-gc
gc--gta-gg-c-g-g-cttg-g-t--ca-g-t-g-a-g-g-t-g--tgaaa-tc-cc-c
g-g-g----ct-t-aa--c-c-tgg-g-aa-c-t-g--c-a--tct--cat-a-c-tg-c
ca--a-gc--t-a-g-agta-----t-gg---gag-a-gg-gt-tg-t-ggaatt-cc-a
-c-gt-gta-g-cg-gtg-aa-atg-c-gt-ag--at-a-tgtg-g-a-gg-aac-a-tc
--ag-t--g-gc-gaa-gg-cggcag-c---ctg-g-cc-c-a-----------------
--------at-a-c-tga-cgctga-gg-t-gcg-a--aa-g-c---g-tg-gg-g--ag
-ca-aaca--gg
>Otu00522
acac-ga-accgt-ccaaacg-tt-at-t-cgg-aatcat-t-gggc--tta-aagg-gt
gc--gta-gg-c-g-g-ccca-t-t--aa-g-t-c-g-g-g-t-g--tgaaa-tc-cc-t
c-g-g----ct-c-aa--c-c-gag-g-aa-c-t-g--c-g--ccc--gat-a-c-tg-a
tg--g-gc--t-a-g-aggg-----a-ga---cag-g-gg-tg-ag-c-ggaact-ga-t
-g-gt-gga-g-cg-gtg-aa-atg-c-gt-tg--at-a-tcat-c-a-gg-aac-a-cc
--gg-t--g-gc-gaa-ag-cggctc-a---ctg-g-gt-c-t-----------------
--------ct-t-c-tga-cgctga-gg-c-acg-a--aa-g-c---c-ag-gg-t--ag
-cg-aacg--gg
>Otu00523
atac-gg-agggt-gcaagcg-tt-at-c-cgg-attcac-t-gggt--tta-aagg-gt
gc--gta-gg-c-g-g-gtat-g-t--aa-g-t-c-a-g-t-g-g--tgaaa-ta-cc-g
g-a-g----ct-t-aa--c-t-tcg-g-aa-c-t-g--c-c--att--gat-a-c-ta-t
at--a-tc--t-t-g-aata-----t-tg---tgg-a-gg-ta-ag-c-ggaata-tg-t
-c-at-gta-g-cg-gtg-aa-atg-c-tt-ag--ag-a-tgac-a-t-ag-aac-a-cc
--ga-t--t-gc-gaa-gg-cagctt-g---cta-c-gc-a-a-----------------
--------at-a-t-tga-cgctga-gg-c-acg-a--aa-g-c---g-tg-gg-g--at
-ca-aaca--gg
>Otu00524
atac-ga-ggggt-gctagcg-tt-gt-c-cgg-aataac-t-gggc--gta-aagg-gt
cc--gta-gg-c-g-t-ttta-c-c--aa-g-t-t-g-a-t-t-g--ttaaa-gc-ca-c
c-g-g----ct-t-aa--c-c-ggt-g-at-c-t-g--c-a--atc--aaa-a-c-tg-g
ta--g-aa--t-a-g-aata-----t-gt---gag-a-gg-aa-tg-t-ggaatt-cc-t
-g-gt-gta-g-cg-gtg-ac-atg-c-gt-ag--at-a-tcag-g-a-gg-aac-a-cc
--aa-t--g-gc-gaa-gg-cagcat-t---ctg-g-ca-c-a-----------------
--------at-a-t-tga-cgctga-gg-g-acg-a--aa-g-c---g-tg-gg-g--ag
-cg-aaca--gg
>Otu00525
atac-gg-agggt-ccaagcg-tt-aa-t-cgg-aattac-t-gggc--gta-aagc-gc
gc--gta-gg-c-g-g-tttg-a-c--aa-g-t-t-g-g-g-t-g--tgaaa-tc-cc-c
g-g-g----ct-t-aa--c-c-tgg-g-aa-c-t-g--c-a--ttc--aaa-a-c-tt-t
ta--a-ac--t-g-g-agta-----c-gg---gag-a-gg-ag-ag-t-agaatt-ca-t
-g-gt-gta-g-cg-gtg-aa-atg-c-gt-ag--at-a-tcat-g-a-gg-aat-a-cc
--aa-t--g-gc-gaa-gg-caactc-t---ctg-g-ac-c-g-----------------
--------ta-a-c-tga-cgctga-gg-t-gcg-a--aa-g-c---g-tg-gg-t--ag
-ca-aaca--gg
>Otu00526
atac-ag-aggtc-tcaagcg-tt-gt-t-cgg-atttac-t-gggc--gta-aagc-gt
gc--gta-gg-c-g-g-cgag-g-t--aa-g-t-c-a-g-a-t-g--tgaaa-gc-tc-g
g-g-g----ct-c-aa--c-c-ccg-a-aa-a-t-g--c-a--tcc--gat-a-c-tg-c
ct--t-gc--t-a-g-agta-----a-tg---gag-g-gg-ag-tc-t-ggaatt-ca-c
-g-gt-gta-g-ca-gtg-aa-atg-c-gt-ag--at-a-tcgt-g-a-gg-aac-a-ct
--ag-t--g-gc-gaa-gg-cgagac-t---ctg-g-ac-a-t-----------------
--------tt-a-c-tga-cgctga-gg-c-acg-a--ag-g-c---t-ag-gg-t--ag
-cg-aagc--gg
>Otu00527
atac-gg-agggt-gcgagcg-tt-aa-t-cgg-aattac-t-gggc--gta-aagc-gc
gc--gta-gg-c-g-g-tttt-t-t--aa-g-t-c-g-g-a-t-g--tgaaa-tc-cc-c
g-g-g----ctt--aa--c-c-tgg-g-aa-c-t-g--c-a--tcc--gat-a-c-tg-g
ac--a-ac--t-a-g-agtg-----c-ga---gag-a-gg-ga-gg-t-agaatt-cc-a
-c-gt-gta-g-cg-gtg-aa-atg-c-gt-ag--at-a-tgtg-g-a-gg-aat-a-cc
--gg-t--g-gc-gaa-gg-cggcct-c---ctg-g-ct-c-g-----------------
--------ac-a-c-tga-cgctga-gg-t-gcg-a--aa-g-c---g-tg-gg-g--ag
-ca-aaca--gg
>Otu00528
acac-gt-aggga-ccgagcg-tt-gt-c-cgg-atttat-t-gggc--gta-aaga-gc
tc--gta-gg-c-g-g-ttctg--t--aa-g-t-c-g-g-a-t-g--tgaaa-ac-tc-a
g-g-g----ct-c-aa--c-c-ctg-a-ga---c-g-cc-a--tct--gat-a-c-tg-c
ag-tg-ac--t-a-g-agtc-----c-gg---tag-a-gg-aa-ga-t-ggaatt-cc-t
-g-gt-gta-g-cg-gtg-ga-atg-c-gc-ag--at-a-tcag-g-a-gg-aac-a-cc
--ag-c--g-gc-gaa-gg-cagtct-t---ctg-g-gc-c-g-----------------
--------gt-a-c-tga-cgctga-gg-a-gcg-a--aa-g-c---a-tg-gg-g--ag
-ca-aaca--gg
>Otu00529
atac-gg-agggt-gcgagcg-tt-aa-t-cgg-aattac-t-gggc--gta-aagc-gc
gc--gta-gg-t-g-g-tttt-g-t--aa-g-t-c-g-g-a-t-g--tgaaa-gc-cc-a
g-g-g----ct-t-aa--c-c-ctg-g-aa-t-t-g--c-a--ttc--gat-a-c-tg-c
at--a-ac--t-a-g-agta-----t-gg---tag-a-gg-ga-ag-t-ggaatt-tc-c
-g-gt-gta-g-cg-gtg-aa-atg-c-gt-ag--at-a-tcgg-a-a-gg-aac-a-cc
--ag-t--g-gc-gaa-gg-cgactt-c---ctg-g-gc-c-a-----------------
--------at-a-c-tga-cactga-gg-t-gcg-a--aa-g-c---g-tg-gg-g--ag
-ca-aaca--gg
>Otu00530
aaac-ca-gcacc-tcaagtg-gt-ca-g-gat-gattat-t-gggc--cta-aagc-at
cc--gta-gc-c-t-g-ttct-g-t--aa-g-t-t-t-c-c-g-g--ttaaa-tc-ca-t
t-a-g----ct-c-aa--c-t-aat-g-gg-c-t-g--c-c--gaa--aat-a-c-tg-c
ag--a-ac--t-a-g-ggag-----t-gg---gag-a-gg-ta-ga-c-ggtact-cg-g
-t-ag-gaa-g-gg-gta-aa-atc-c-tt-tg--at-c-tatt-g-a-tg-acc-a-cc
--tg-t--g-gc-gaa-gg-cggtct-a---cca-g-aa-c-------------------
--------acgt-t-cga-cggtga-gg-g-atg-a--aa-g-c---t-gg-gg-g--ag
-ca-aacc--gg
>Otu00531
agac-ga-accgt-acgaacg-tt-at-t-cgg-aattac-t-gggc--tta-aagg-gt
gc--gta-gg-c-t-g-cacg-g-a--aa-g-t-t-g-g-g-t-g--tgaaa-gc-cc-t
c-a-g----ct-c-aa--c-t-gag-g-aa-t-t-g--c-a--tcc--aaa-a-c-tg-c
cg--t-gc--t-a-g-aggg-----a-ga---cag-a-gg-tg-ag-c-ggaact-ca-a
-g-gt-gga-g-cg-gtg-aa-atg-c-gt-tg--at-a-tctt-g-a-gg-aac-a-cc
--gg-t--g-gc-gaa-ag-cggctc-a---ctg-g-gt-c-t-----------------
--------ct-t-c-tga-cgctga-gg-c-acg-a--aa-g-c---t-aa-gg-t--ag
-ca-aacg--gg
>Otu00532
atac-gt-agggg-gcaagcg-tt-gt-c-cgg-aatcac-t-gggc--gta-aagc-gc
gc--gca-gg-c-g-g-taga-g-t--aa-g-t-c-a-g-a-c-g--tgaaa-gg-gt-t
c-g-g----ct-c-aa--c-c-gag-c-ca---t-tg-c-g--ttt--gat-a-c-tg-c
tt--t-ac--t-t-g-agtc-----t-ag---aag-a-gg-aa-ag-t-ggaatg-ta-t
-g-gt-gta-g-cg-gtg-ga-atg-c-tt-ag--at-a-tcat-a-t-ag-aac-a-cc
-cgt----g-gc-gaa-gg-cggctt-t---ctg-g-tc-t-a-----------------
--------ag-a-c-tga-cgctca-tg-c-gcg-a--aa-g-t---t-tg-gg-g--ag
-ca-accg--gg
>Otu00534
acac-gt-aggga-ccgagcg-tt-gt-c-cgg-atttat-t-gggc--gta-aaga-gc
tc--gta-gg-c-g-g-tttt-g-t--aa-g-t-c-g-g-a-t-g--tgaaa-ac-tc-a
g-g-g----ct-c-aa--c-c-cgg-a-ga-c-g-c--c-a--tcc--gat-a-c-tg-c
aat-g-ac--t-a-g-agtc-----c-gg---tag-g-gg-aa-ga-t-ggaatt-cc-t
-g-gt-gta-g-cg-gtg-ga-atg-c-gc-ag--at-a-tcag-g-a-gg-aac-a-cc
--aa-t--g-gc-gaa-gg-cagtct-t---ctg-g-gc-c-g-----------------
--------gt-a-c-tga-cgctga-gg-a-gcg-a--aa-g-c---a-tg-gg-g--ag
-ca-aaca--gg
>Otu00535
atac-gg-aggat-gcaagcg-tt-at-c-cgg-aatgat-t-gggc--gta-aagc-gt
cc--gca-gg-t-g-g-ttat-g-c--aa-g-t-t-t-a-c-t-g--ttaaa-ga-gt-g
a-a-g----ct-t-aa--c-t-tca-t-aa-g-g-g--c-c--gta--gaa-a-c-tg-c
at--g-ac--t-a-g-agtg-----c-gt---tcg-g-gg-ca-ga-g-ggaatt-cc-t
-g-gt-gta-g-cg-gtg-aa-atg-c-gt-ag--at-a-tcag-g-a-ag-aac-a-cc
--gg-t--g-gc-gaa-ag-cgctct-g---cta-g-gc-c-g-----------------
--------ca-a-c-tga-cactga-gg-g-acg-a--aa-g-c---t-aa-gg-g--ag
-cg-aatg--gg
>Otu00536
atac-gg-agggt-gcgagcg-tt-aa-t-cgg-aattat-t-gggc--gta-aagc-gt
cc--gca-gg-c-g-g-ccct-t-c--aa-g-t-c-t-g-c-t-g--ttaaa-aa-gt-g
g-a-g----ct-t-aa--c-t-cca-t-ca-t-g-g--c-a--gtg--gaa-a-c-tg-t
tg--g-gc--t-t-g-agtg-----t-gg---tag-g-gg-ca-ga-g-ggaatt-cc-c
-g-gt-gta-g-cg-gtg-aa-atg-c-gt-ag--at-a-tcgg-g-a-ag-aac-a-cc
--ag-t--g-gc-gaa-gg-cgctct-g---ctg-g-gc-c-a-----------------
--------tc-a-c-tga-cgctca-tg-g-acg-a--aa-g-c---c-ag-gg-g--ag
-cg-aaag--gg
>Otu00537
agac-gg-aggtg-gcaaacg-ct-gt-t-cgg-aatcac-t-gggc--tta-aagg-gc
gt--gta-gg-c-g-g-ccga-t-c--aa-g-t-c-g-g-g-t-g--tgaaa-tc-cc-t
c-g-g----ct-c-aa--c-c-gag-g-aa-c-t-g--c-a--tcc--gat-a-c-tg-g
tc--a-gc--t-a-g-agtg-----c-ga---gag-g-gg-tg-ag-t-ggaact-cc-a
-g-gt-gta-g-cg-gtg-aa-atg-c-gt-ag--at-a-tctg-g-a-gg-aac-g-cc
--gg-t--g-gc-gaa-ag-cgactc-a---ctg-g-ct-c-g-----------------
--------ca-a-c-tga-cgctga-gg-c-gcg-a--aa-g-c---t-ag-gg-g--ag
-cg-aacg--gg
>Otu00538
atac-ag-agggt-ccaagcg-tt-ga-t-cgg-aatcac-t-gggc--tta-aagg-gt
tc--gca-gg-c-g-g-ctcg-g-t--aa-g-t-a-t-g-t-t-g--tgaaa-tc-cc-a
c-g-g----ct-c-aa--c-c-gtg-g-aa-t-t-g--c-t--tcg--tat-a-c-tg-c
cg--a-gc--t-t-g-agca-----c-ga---cag-g-gg-cc-at-c-agaacg-at-a
-g-gt-gga-g-cg-gtg-aa-atg-c-gt-ag--at-a-tcta-t-c-gg-aat-g-cc
--aa-a--g-gt-gaa-ga-cagatg-g---ctg-g-gt-c-g-----------------
--------tc-g-c-tga-cgctca-gg-a-acg-a--aa-g-c---a-tg-gg-t--ag
-cg-aacg--gg
>Otu00539
atac-ga-actgt-gcaaacg-tt-at-t-cgg-aatcac-t-gggc--tta-aagg-gt
gc--gta-gg-c-g-g-gttt-a-a--ag-g-t-c-t-g-a-t-g--tgaaa-gc-cc-a
c-g-g----ct-c-aa--c-c-gtg-g-aa-t-t-g--c-g--ttg--gaa-a-c-ca-t
ga--a-cc--t-t-g-aggg-----a-gt---cag-a-gg-ta-ag-c-ggaact-ga-t
-g-gt-gga-g-cg-gtg-aa-atg-c-gt-tg--at-a-tcat-c-a-gg-aac-a-cc
--gg-t--g-gc-gaa-ag-cggctt-a---ctg-g-ga-c-t-----------------
--------ct-t-c-tga-cgctga-gg-c-acg-a--aa-g-c---t-ag-gg-g--ag
-cg-aacg--gg
>Otu00540
atac-gg-aggat-ccaagcg-tt-at-c-cgg-aattat-t-gggt--tta-aagg-gt
cc--gta-gg-t-g-g-ctta-a-t--aa-g-t-t-a-g-a-g-g--tgaaa-ta-ct-g
c-a-g----ct-c-aa--c-t-gta-g-aa-c-t-g--c-c--ttt--aaa-a-c-tg-t
ta--g-gc--t-t-g-agtt-----a-tt---gtg-a-ag-ta-gt-t-agaatg-tg-t
-a-gt-gta-g-cg-gtg-aa-atg-c-at-ag--at-a-ttac-a-c-ag-aat-a-cc
--ga-t--t-gc-gaa-gg-cagatt-a---cta-a-ca-a-t-----------------
--------ta-a-c-tga-cactga-gg-g-acg-a--aa-g-c---g-tg-gg-t--ag
-cg-aaca--gg
>Otu00541
atac-gg-agggt-gcaagcg-tt-aa-t-cgg-aattac-t-gggc--gta-aagc-gc
gc--gta-gg-c-g-g-cttg-g-t--ca-g-t-c-a-g-a-t-g--tgaaa-tc-cc-c
g-g-g----ct-t-aa--c-c-tgg-g-aa-t-t-g--c-a--ttt--gat-a-c-tg-c
ct--g-gc--t-a-g-agtg-----t-gg---tag-a-gg-ga-ag-t-ggaatt-cc-a
-g-gt-gta-g-cg-gtg-aa-atg-c-gt-ag--at-a-tctg-g-a-gg-aac-a-cc
--ag-t--g-gc-gaa-gg-cgactt-c---ctg-g-ac-c-a-----------------
--------ac-a-c-tga-cgctga-gg-t-gcg-a--aa-g-c---g-tg-gg-t--ag
-ca-aaca--gg
>Otu00542
atac-gg-aggat-ccgagcg-tt-at-c-cgg-atttat-t-gggt--tta-aagg-gt
gc--gta-gg-c-g-g-tctc-t-t--aa-g-t-c-a-g-c-g-t--tgaaa-gt-tt-t
c-g-g----ct-c-aa--c-c-gga-a-aa-t-t-g--g-c--att--gaa-a-c-tg-g
ga--g-ac--t-t-g-agtg-----t-aa---atg-a-ag-tt-gg-c-ggaatt-cg-t
-t-gt-gta-g-cg-gtg-aa-atg-c-at-ag--at-a-taac-g-a-ag-aac-t-cc
-gat----t-gc-gaa-gg-cagctg-a---cta-a-ca-t-a-----------------
--------ca-a-c-tga-cgctga-tg-c-acg-a--aa-g-c---g-tg-gg-g--at
-ca-aaca--gg
>Otu00543
atac-ga-agggt-gcaagcg-tt-gt-t-cgg-aatcac-t-gggc--gta-aagg-gc
gt--gta-gg-c-g-g-atgg-a-c--aa-g-t-t-a-g-a-g-g--tgaaa-gc-cc-c
g-g-g----ct-c-aa--c-c-tgg-g-aa-c-t-g--c-c--ttt--aaa-a-c-tg-t
tc--a-tc--t-a-g-aatc-----c-gg---gag-g-gg-ag-tg-t-ggaatt-cc-t
-a-gt-gta-g-ag-gtg-aa-att-c-gt-ag--at-a-ttag-g-a-ag-aac-a-cc
--gg-t--g-gc-gaa-gg-cgacac-t---ctg-g-ac-c-g-----------------
--------gt-a-t-tga-cgctga-gg-c-gcg-a--aa-g-c---g-tg-gg-g--ag
-ca-aaca--gg
>Otu00544
atac-ga-actgt-gcgaacg-tt-at-t-cgg-aatcac-t-gggc--tta-aagg-gt
gc--gta-gg-c-g-g-gcga-g-t--ag-g-t-c-a-g-a-t-g--tgaaa-gc-cc-a
c-g-g----ct-c-aa--c-c-gtg-g-aa-t-t-g--c-g--ttt--gaa-a-c-ca-c
tt--g-tc--t-t-g-aggg-----g-at---cag-a-gg-ag-ag-c-ggaact-ga-t
-g-gt-gga-g-cg-gtg-aa-atg-c-gt-tg--at-a-ttat-c-a-gg-aac-a-cc
--gg-t--g-gc-gaa-gg-cggctc-t---ctg-g-ga-t-c-----------------
--------tt-t-c-tga-cgctga-gg-c-acg-a--aa-g-c---t-ag-gg-g--ag
-cg-aacg--gg
>Otu00545
agac-gg-agggc-gcaagcg-tt-gt-t-cgg-aattac-t-gggc--gta-aagc-gc
gg--gca-gg-t-g-g-tccg-t-t--aa-g-t-c-g-t-c-t-g--tgaaa-at-cc-g
g-g-g----ct-c-aa--c-c-ccgtg-aa-a-t-g--c-a--ggc--gat-a-c-tg-g
cg--g-ac--t-g-g-agat-----c-gg---tag-a-gg-ct-ag-c-ggaatt-cc-t
-g-gt-gta-g-cg-gtg-ga-atg-c-gt-ag--at-a-tcag-g-a-ag-aac-a-cc
--cg-t--g-gc-gaa-gg-cggcta-g---ctg-g-gc-c-g-----------------
--------ag-t-c-tga-cactca-tc-c-gcg-a--aa-g-c---g-tg-gg-g--ag
-ca-aaca--gg
>Otu00546
atac-gg-agggt-gcgagcg-tt-aa-t-cgg-aattac-t-gggc--gta-aagc-gc
ac--gca-gg-c-g-g-tttg-t-t--aa-g-c-t-a-g-a-t-g--tgaaa-gc-cc-c
a-g-g----ct-c-aa--c-c-tgg-g-aa-c-t-g--c-a--ttt--aga-a-c-tg-a
ct--g-ac--t-a-g-agtc-----t-tg---gag-a-gg-gg-ag-t-ggaatt-cc-a
-g-gt-gta-g-cg-gtg-aa-atg-c-gt-ag--ag-a-tctg-g-a-gg-aac-a-tc
--ag-t--g-gc-gaa-gg-cgactc-c---ctg-g-cc-a-a-----------------
--------ag-a-c-tga-cgctca-tg-t-gcg-a--aa-g-t---g-tg-gg-t--ag
-cg-aaca--gg
>Otu00547
atac-gt-agggt-gcaagcg-tt-aa-t-cgg-aattac-t-gggc--gta-aagc-gt
gc--gca-gg-c-g-g-ttat-g-t--aa-g-t-c-a-g-a-t-g--tgaaa-tc-cc-c
g-g-g----ct-c-aa--c-c-tgg-g-aa-t-g-g--c-a--ttt--gag-a-c-tg-c
at--g-gc--t-a-g-agtg-----t-gt---cag-a-gg-gg-gg-t-agaatt-cc-a
-c-gt-gta-g-ca-gtg-aa-atg-c-gt-ag--ag-a-tgtg-g-a-gg-aat-a-cc
--ga-t--g-gc-gaa-gg-cagccc-c---ctg-g-ga-t-a-----------------
--------ac-a-c-tga-cgctca-tg-c-acg-a--aa-g-c---g-tg-gg-g--ag
-ca-aaca--gg
>Otu00548
atac-gg-gggat-gcaagcg-tt-at-c-cgg-aatcac-t-gggc--gta-aaga-gt
ct--gta-gg-t-g-g-tttg-g-t--aa-g-t-c-t-g-c-t-g--ttaaa-ta-tt-a
a-a-g----ct-t-aa--c-t-ttg-a-ac-a-a-g--c-a--gta--gaa-a-c-ta-t
ta--a-ac--t-a-g-agta-----t-gg---tag-g-gg-ta-ga-g-ggaatt-cc-c
-a-gt-gta-g-cg-gtg-aa-atg-c-gt-ag--at-a-ttgg-g-a-ag-aac-a-cc
--ag-t--g-gc-gaa-ag-cgctct-a---ctg-g-gc-c-a-----------------
--------tt-a-c-tga-cactca-ga-g-acg-a--aa-g-c---t-aa-gg-t--ag
-cg-aatg--gg
>Otu00549
atac-ga-actgt-gcgaacg-tt-at-t-cgg-aatcac-t-gggc--tta-aagg-gt
gc--gta-gg-c-g-g-cttt-g-t--ag-g-t-c-a-g-a-t-g--tgaaa-gc-cc-a
c-g-g----ct-c-aa--c-c-gtg-g-aa-t-t-g--c-g--ttt--gaa-a-c-ca-c
aa--a-gc--t-t-g-aggg-----a-ga---tag-a-gg-ag-ag-c-ggaact-ga-t
-g-gt-gga-g-cg-gtg-aa-atg-c-gt-tg--at-a-tcat-c-a-gg-aac-a-cc
--gg-t--g-gc-gaa-ag-cggctc-t---ctg-g-at-c-t-----------------
--------ct-t-c-tga-cgctca-gg-c-acg-a--aa-g-c---t-ag-gg-g--ag
-cg-aacg--gg
>Otu00550
atac-gg-agggt-gcaagcg-tt-at-c-cgg-atttac-t-gggt--tta-aagg-gt
gc--gta-gg-t-g-g-gtct-g-t--aa-g-t-c-a-g-t-g-g--tgaaa-tc-tc-c
g-a-g----ct-t-aa--c-t-cgg-a-aa-c-t-g--c-c--att--gat-a-c-ta-t
ag--g-tc--t-t-g-aatt-----a-tc---tgg-a-gg-ta-ag-c-ggaata-tg-t
-c-at-gta-g-cg-gtg-aa-atg-c-tt-ag--at-a-tgac-a-t-ag-aac-a-cc
--aa-t--t-gc-gaa-gg-cagctt-a---cta-c-gg-a-t-----------------
--------tg-a-t-tga-cactga-gg-c-acg-a--aa-g-c---g-tg-gg-g--at
-ca-aaca--gg
>Otu00551
agac-gg-aggat-gcgagtg-tt-at-c-cgg-aatcac-t-gggc--gta-aagc-gt
tt--gta-gg-t-t-g-tttg-g-t--aa-g-t-c-t-a-t-t-g--ttaaa-tc-tt-g
a-a-g----ct-c-aa--c-t-tca-a-aa-c-t-a--t-a--ata--gaa-a-c-ta-c
ta--g-ac--t-t-g-agga-----t-ag---tag-g-gg-ta-aa-g-ggaatt-tc-c
-a-gt-gga-g-cg-gtg-aa-atg-c-gt-ag--ag-a-ttgg-a-a-gg-acc-a-cc
--ga-t--g-gc-gaa-gg-cacttt-a---ctg-g-gc-t-a-----------------
--------tt-t-c-tga-cactaa-ga-a-acg-a--aa-g-c---t-ag-gg-t--ag
-cg-aatg--gg
>Otu00552
atac-gg-agggt-gcgagcg-tt-aa-t-cgg-aattac-t-gggc--gta-aagc-gt
gc--gta-gg-c-g-g-attg-t-t--aa-g-c-g-a-g-a-t-g--tgaaa-gc-cc-a
g-g-g----ct-c-aa--c-c-ttg-g-aa-c-t-g--c-a--ttt--cga-a-c-tg-g
ct--g-tc--t-a-g-agta-----t-tg---tag-a-gg-gt-gg-t-ggaatt-tc-c
-a-gt-gta-g-cg-gtg-aa-atg-c-gt-ag--ag-a-ttgg-a-a-gg-aac-a-tc
--ag-t--g-gc-gaa-gg-cggcca-c---ctg-g-ac-a-a-----------------
--------at-a-c-tga-cgctga-gg-c-acg-a--aa-g-c---g-tg-gg-g--ag
-ca-aaca--gg
>Otu00553
atac-ag-gggat-gcaagtg-tt-at-c-cgg-aattat-t-gggc--gta-aagc-gt
ct--gca-gg-t-t-g-atct-a-t--aa-g-t-c-t-t-t-t-g--ttaaa-tc-tt-t
a-g-g----ct-t-aa--c-c-taa-a-aa-c-a-g--c-a--aaa--gaa-a-c-ta-t
tt--a-tc--t-t-g-agta-----t-gg---tag-a-gg-ta-ag-g-ggaatt-tc-g
-a-gt-gga-g-cg-gtg-aa-atg-c-gt-ag--at-a-ttcg-a-a-ag-aac-a-cc
--aa-t--a-gc-gaa-gg-cacctt-a---ctg-g-gc-c-a-----------------
--------tt-a-c-tga-cactca-ga-g-acg-a--aa-g-c---t-ag-gg-t--ag
-ca-aacg--gg
>Otu00554
atac-gg-gggat-gcaagcg-tt-at-c-cgg-aattat-t-gggc--gta-aagc-gt
cc--gta-gg-c-g-g-ccaa-t-c--aa-g-t-c-t-g-c-t-g--ttaaa-ga-gt-g
c-a-g----ct-t-aa--c-t-gca-t-ag-a-g-g--c-g--gtg--gaa-a-c-tg-a
tt--g-gc--t-t-g-agta-----t-gg---tag-g-gg-ta-ga-g-ggaatt-cc-c
-g-gt-gta-g-cg-gtg-aa-atg-c-gt-ag--at-a-tcgg-g-a-ag-aac-a-cc
--ag-t--g-gc-gaa-gg-cgctct-a---ctg-g-gc-c-a-----------------
--------ta-a-c-tga-cgctga-tg-g-acg-a--aa-g-c---t-ag-gg-g--ag
-cg-aaag--gg
>Otu00555
atac-gt-agggg-gcaagcg-tt-gt-c-cgg-aatgac-t-gggc--gta-aagg-gt
gc--gta-gg-t-g-g-ttgt-g-t--aa-g-t-c-a-g-t-a-g--tgaaa-tt-cc-g
a-g-g----ct-c-aa--c-t-tcg-g-cg-c-t-a--c-t--act--gat-a-c-ta-t
at--a-ac--t-t-g-agtg-----c-ag---gag-a-gg-ta-aa-t-ggaatt-cc-t
-a-gt-gta-g-cg-gtg-ga-atg-c-gt-ag--at-a-ttag-g-a-gg-aac-a-cc
--ag-a--g-gc-gaa-gg-cgattt-a---ctg-g-ac-t-g-----------------
--------ta-a-c-tga-cactga-gg-c-acg-a--aa-g-c---g-tg-gg-g--ag
-ca-aaca--gg
>Otu00556
atac-gg-aggat-gcaagcg-tt-at-c-cgg-aatcat-t-gggc--gta-aagc-gt
ct--gta-gg-t-g-g-cttg-g-t--aa-g-t---c-g-a-ctg--ttaaa-tc-gt-a
g-a-g----ct-t-aa--c-t-cta-t-at-c-g-g--c-a--gtc--gaa-a-c-ta-c
tt--c-gc--t-t-g-agtg-----t-gg---tag-g-gg-ca-ga-g-ggaatt-cc-c
-g-gt-gta-g-cg-gtg-aa-atg-c-gt-ag--at-a-tcgg-g-a-ag-aac-a-cc
--aa-c--g-gc-gaa-ag-cactct-g---ctg-g-gc-c-a-----------------
--------ac-a-c-tga-cactga-ga-g-acg-a--aa-g-c---t-ag-gg-t--ag
-cc-aatg--gg
>Otu00557
atac-gt-accgg-acgaacg-tt-at-t-cgg-aatcac-t-gggc--tta-aaga-gt
gc--gta-gg-c-g-g-cttt-g-a--ag-g-t-g-g-g-g-t-g--tgaaa-gc-cc-a
c-g-g----ct-c-aa--c-c-gtg-g-aa-t-t-g--c-g--ctc--caa-a-c-cg-c
aa--g-gc--t-t-g-aggg-----a-ga---cag-a-gg-tg-ag-c-ggaact-ga-t
-g-gt-gga-g-cg-gtg-aa-atg-c-gt-tg--at-a-tcat-c-a-gg-aac-a-cc
--cg-t--g-gc-gaa-gg-cggctc-a---ctg-g-gt-c-t-----------------
--------ct-t-c-tga-cgctga-gg-c-acg-a--aa-g-c---t-ag-gg-g--ag
-cg-aacg--gg
>Otu00558
atac-ag-aggtg-gcgaacg-tt-gt-t-cgg-atttac-t-gggc--gta-aagg-gt
cc--gta-gg-c-g-g-tcta-g-t--gt-g-t-c-g-g-a-t-g--tgaaa-gc-tc-a
c-a-g----ct-c-aa--c-t-gtg-g-aa-t-t-g--c-a--ttc--gaa-a-c-tg-c
ta--g-ac--t-a-g-agta-----c-tg---gag-g-gg-tg-aa-g-ggaaca-ct-t
-g-gt-gta-g-cg-gtg-aa-atg-c-gt-ag--at-a-tcaa-g-t-gg-aac-a-cc
--gg-a--g-gc-gaa-gg-cgcttc-a---ctg-g-ac-a-g-----------------
--------at-a-c-tga-cgctca-tg-g-acg-a--aa-g-t---t-ag-gg-t--ag
-cg-aaag--gg
>Otu00559
atac-gg-agggt-gcaagcg-tt-aa-t-cgg-aattac-t-gggc--gta-aagc-gc
gc--gta-gg-t-g-g-ttca-g-t--ca-g-t-c-a-g-a-t-g--tgaaa-gc-cc-c
g-g-g----ct-c-aa--c-c-tgg-g-aa-c-t-g--c-a--cct--gat-a-c-tg-c
tg--a-ac--t-a-g-agta-----c-gg---tag-a-gg-gc-ag-t-ggaatt-tc-c
-t-gt-gta-g-cg-gtg-aa-atg-c-gt-ag--at-a-tagg-a-a-gg-aac-a-cc
--ag-t--g-gc-gaa-gg-cgactg-c---ctg-g-ac-t-g-----------------
--------at-a-c-tga-cactga-gg-t-gcg-a--aa-g-c---g-tg-gg-g--ag
-ca-aaca--gg
>Otu00560
atac-gg-agggt-gcaagcg-tt-aa-t-cgg-aattac-t-gggc--gta-aagc-gt
gc--gta-gg-c-g-g-ctac-t-t--aa-g-t-g-g-g-a-t-g--tgaaa-gc-cc-c
g-g-g----ct-c-aa--c-c-tgg-g-aa-c-t-g--c-a--ccc--caa-a-c-tg-g
gt--a-gc--t-a-g-agta-----c-ga---gag-a-gg-ag-tg-t-ggaatt-tc-c
-t-gt-gta-g-cg-gtg-aa-atg-c-gt-ag--at-a-tagg-a-a-gg-aac-a-cc
--ag-t--g-gc-gaa-gg-cgacac-t---ctg-g-ct-t-g-----------------
--------at-a-c-tga-cgctga-gg-t-acg-a--aa-g-c---g-tg-gg-g--ag
-ca-aaca--gg
>Otu00561
atac-gg-agggt-ccgagcg-tt-at-c-cgg-aatcat-t-gggt--tta-aagg-gt
cc--gca-gg-c-g-g-gcaa-t-t--aa-g-t-c-a-g-g-g-gt-gaaa--tg-gt-g
c-g-g----ct-c-aa--c-c-gta-g-ca-c-t-g--c-c--ctt--gat-a-c-tg-g
tt--g-tc--t-t-g-agtt-----a-tg---gtg-a-ag-tg-gc-c-ggaata-tg-t
-a-gt-gta-g-cg-gtg-aa-atg-c-at-ag--at-a-ttac-a-t-ag-aac-a-cc
--ga-t--c-gc-gaa-gg-caggtc-a---cta-a-cc-a-t-----------------
--------ac-a-c-tga-cgctga-tg-g-acg-a--aa-g-c---g-tg-gg-g--ag
-cg-aaca--gg
>Otu00562
atac-gg-agggt-gcgagcg-tt-aa-t-cgg-aattac-t-gggc--gta-aagg-gt
ac--gta-gg-c-g-g-ctta-a-t--aa-g-t-c-a-g-a-t-g--tgaaa-tc-cc-c
g-g-g----ct-t-aa--c-c-tgg-g-aa-c-t-g--c-a--ttt--gaa-a-c-tg-t
tt--g-gc--t-a-g-agtg-----a-gt---gag-a-gg-tt-ag-t-ggaatt-ca-a
-g-gc-gta-g-cg-gtg-aa-atg-c-gt-ag--ag-g-tctt-g-a-gg-aac-a-tc
--ag-t--g-gc-gaa-gg-cgacta-a---ctg-g-ca-c-t-----------------
--------ac-a-c-tga-cgctga-gg-t-acg-a--aa-g-c---g-tg-gg-g--ag
-cg-aaca--gg
>Otu00563
atac-gg-agggt-ccgagcg-tt-at-c-cgg-aatcat-t-gggt--tta-aagg-gt
cc--gta-gg-c-g-g-gcgt-a-t--aa-g-t-c-a-g-g-g-gt-gaaa--gt-tt-g
c-g-g----ct-c-aa--c-c-gta-a-aa-t-t-g--c-c--ttt--gat-a-c-tg-t
ac--g-tc--t-t-g-agtt-----a-ta---gtg-g-ag-tt-gc-c-ggaaca-tg-t
-g-gt-gta-g-cg-gtg-aa-atg-c-at-ag--at-a-tcac-a-t-ag-aac-a-cc
--ga-t--c-gc-gaa-gg-caggtg-a---cta-a-ct-a-t-----------------
--------at-a-c-tga-cgctga-tg-g-acg-a--aa-g-c---g-tg-gg-g--ag
-cg-aacg--gg
>Otu00564
atac-ag-agggt-gcgagcg-tt-aa-t-cgg-aattac-t-gggc--gta-aaga-gc
gc--gta-gg-t-g-g-tcta-c-t--aa-g-t-c-a-t-g-t-g--tgaaa-gc-cc-t
g-a-g----ct-t-aa--c-t-tag-g-aa-t-t-g--c-a--tgt--gat-a-c-tg-g
ta--g-tc--t-a-g-agta-----t-gg---tag-a-gg-ga-ag-t-ggaatt-tc-c
-g-gt-gta-g-cg-gtg-aa-atg-c-at-ag--at-a-tcgg-a-a-gg-aac-a-cc
--ag-t--g-gc-gaa-gg-cgactt-c---ctg-g-gc-c-a-----------------
--------at-a-c-tga-cactga-gg-c-gcg-a--aa-g-c---g-tg-gg-t--ag
-ca-aaca--gg
>Otu00565
atac-gg-agggt-gcgagcg-tt-aa-t-cgg-aattac-t-gggc--gta-aagc-gc
gc--gta-gg-c-g-g-cttg-g-t--ca-g-t-c-g-g-a-t-g--tgaaa-gc-cc-a
g-g-g----ct-t-aa--c-c-ttg-g-aa-t-t-g--c-a--ttc--gat-a-c-tg-c
cg--a-gc--t-a-g-agta-----t-gg---tag-a-gg-ga-ag-t-ggaatt-tc-c
-g-gt-gta-g-cg-gtg-aa-atg-c-gt-ag--at-a-tcgg-a-a-gg-aac-a-cc
--ag-t--g-gc-gaa-gg-cgactt-c---ctg-g-gc-c-a-----------------
--------at-a-c-tga-cgctga-gg-t-gcg-a--aa-g-c---g-tg-gg-g--ag
-ca-aaca--gg
>Otu00566
atac-ga-aggtc-ccaagcg-tt-gt-t-cgg-aattac-t-gggc--gta-aagc-gt
gc--gta-gg-c-g-g-cggg-g-t--aa-g-t-c-a-g-a-t-g--tgaaa-tc-cc-g
g-g-g----ct-c-aa--c-c-ccg-g-aa-c-t-g--c-a--tcc--gat-a-c-tg-c
cc--t-gc--t-a-g-agtg-----a-tg---gag-g-gg-ca-tc-t-ggaatt-ca-c
-g-gt-gta-g-ca-gtg-aa-atg-c-gt-gg--at-a-tcgt-g-a-gg-aac-a-ct
--ag-t--g-gc-gaa-gg-cgagat-g---ctg-g-ac-a-t-----------------
--------tt-a-c-tga-cgctga-gg-t-acg-a--ag-g-c---c-ag-gg-t--ag
-cg-aacg--gg
>Otu00567
atac-gt-agggg-gcaagcg-tt-at-c-cgg-aatcat-t-gggc--gta-aagc-gc
gt--gta-gg-c-g-g-ttca-g-t--aa-g-t-c-c-g-c-t-c--tgaaa-gc-cc-a
g-g-g----ct-c-aa--c-c-ctg-g-ga---g-g-cg-g--gtg--gat-a-c-t--a
ct-gg-ac--t-a-g-agta-----c-gg---aag-a-gg-ag-at-t-ggaatt-cc-t
-g-gt-gta-g-cg-gtg-aa-atg-c-gc-ag--at-a-tcag-g-a-gg-aac-a-cc
--aa-c--a-gc-gaa-gg-cagatc-t---ctg-g-ga-c-g-----------------
--------ta-a-c-tga-cgctga-ga-c-gcg-a--aa-g-c---g-tg-gg-g--ag
-ca-aaca--gg
>Otu00568
acac-ga-accgg-gcgaacg-tt-at-t-cgg-aattac-t-gggc--tta-aagg-gt
gc--gta-gg-c-g-g-cgct-t-c--aa-g-t-c-g-g-g-t-g--tgaaa-tc-cc-a
c-g-g----ct-c-aa--c-c-gtg-g-aa-c-t-g--c-g--ccc--gaa-a-c-tg-g
ag--t-gc--t-c-g-agga-----a-ga---tag-a-gg-tg-ag-c-ggaacg-aa-t
-g-gt-gga-g-cg-gtg-aa-atg-c-gt-tg--at-a-tcat-t-c-gg-aac-a-cc
--cg-t--g-gc-gaa-ag-cggctc-a---ctg-g-gt-c-t-----------------
--------tt-t-c-tga-cgctga-gg-c-acg-a--aa-g-c---t-ag-gg-g--ag
-cg-aacg--gg
>Otu00569
atac-gg-aggga-gctagcg-tt-gt-t-cgg-aattac-t-gggc--gta-aagc-gc
ac--gta-gg-c-g-g-cgat-t-t--aa-g-t-c-a-g-a-g-g--tgaaa-gc-cc-g
g-g-g----ct-c-aa--c-c-ccg-g-aa-c-t-g--c-c--ttt--gag-a-c-tg-g
at--t-gc--t-a-g-aatc-----t-tg---gag-a-gg-cg-ag-t-ggaatt-cc-g
-a-gt-gta-g-ag-gtg-aa-att-c-gt-ag--at-a-ttcg-g-a-ag-aac-a-cc
--ag-t--g-gc-gaa-gg-cggctc-g---ctg-g-ac-a-a-----------------
--------gt-a-t-tga-cgctga-gg-t-gcg-a--aa-g-c---g-tg-gg-g--ag
-ca-aaca--gg
>Otu00570
atac-gg-agggt-gcaagcg-tt-gt-t-cgg-aattac-t-gggc--gta-aagc-gc
gc--gta-gg-c-g-g-ctat-t-t--aa-g-t-c-a-g-a-t-g--tgaaa-gc-cc-a
t-g-g----ct-c-aa--c-c-atg-g-ac-g-t-g--c-a--ttt--gaa-a-c-tg-g
at--a-gc--t-t-g-agta-----t-ca---gag-g-gg-at-ag-t-ggaatt-cc-c
-g-gt-gta-g-ag-gtg-aa-att-c-gt-ag--at-a-tcgg-g-a-gg-aat-a-cc
--gg-t--g-gc-gaa-gg-cgacta-t---ctg-g-ct-g-a-----------------
--------at-a-c-tga-cgctga-tg-t-gcg-a--aa-g-c---g-tg-gg-g--ag
-ca-aaca--gg
>Otu00571
atac-gt-agggg-gcaagcg-tt-at-c-cgg-atttac-t-gggt--gta-aagg-ga
gc--gta-ga-c-g-g-tata-t-c--aa-g-t-c-a-g-a-t-g--tgaaa-gg-cg-g
g-g-g----ct-c-aa--c-t-ccc-g-ga-c-t-g--c-a--ttt--gaa-a-c-tg-a
ta--a-ac--t-a-g-agtg-----c-ag---gag-a-gg-ta-ag-t-ggaatt-cc-t
-a-gt-gta-g-cg-gtg-aa-atg-c-gt-ag--at-a-ttag-g-a-gg-aac-a-cc
--gg-t--g-gc-gaa-gg-cggctt-a---ctg-g-ac-t-g-----------------
--------ta-a-c-tga-cgttga-gg-c-tcg-a--aa-g-c---g-tg-gg-g--ag
-ca-aaca--gg
>Otu00572
atac-gt-aggga-gcgaacg-tt-gt-c-cgg-aattat-t-gggc--gta-aagg-gc
tc--gta-gg-c-g-g-ttca-a-c--aa-g-t-c-g-g-t-c-g--tgaaa-gc-cc-g
g-g-g----ct-c-aa--c-c-ccg-g-ga---c-g-cc-g--gtc--gaa-a-c-tg-t
tg-tg-ac--t-t-g-agtt-----c-gg---tag-a-gg-tg-ag-t-ggaatt-ct-c
-a-gt-gta-g-cg-gtg-ga-atg-c-gc-ag--at-a-ttga-g-a-gg-aac-a-cc
--at-t--a-gc-gaa-gg-cggctc-a---ctg-g-gc-c-g-----------------
--------at-a-c-tga-cgctga-gg-a-gcg-a--aa-g-c---g-tg-gg-g--ag
-ca-aaca--gg
>Otu00573
atac-gg-agggt-gcgagcg-tt-aa-t-cgg-aattac-t-gggc--gta-aagc-gc
gc--gta-gg-c-g-g-ttag-t-t--aa-g-c-t-g-g-a-t-g--tgaaa-gc-cc-c
g-g-g----ct-c-aa--c-c-tgg-g-aa-c-t-g--c-a--ttc--aga-a-c-tg-g
ct--g-gc--t-a-g-agta-----c-ga---gag-a-gg-gt-ag-t-ggaatt-tc-c
-t-gt-gta-g-cg-gtg-aa-atg-c-gt-ag--at-a-tagg-a-a-gg-aac-a-tc
-agt----g-gc-gaa-gg-cgactg-c---ctg-g-ct-c-g-----------------
--------at-a-c-tga-cgctga-gg-t-gcg-a--aa-g-c---g-tg-gg-g--ag
-ca-aaca--gg
>Otu00574
atac-gg-aggga-gcgagcg-tt-aa-t-cgg-aattac-t-gggc--gta-aagc-gc
ac--gta-gg-c-g-g-cttt-g-t--aa-g-t-c-g-g-a-t-g--tgaaa-gc-cc-c
g-g-g----ct-t-aa--c-c-tgg-g-aa-t-g-g--c-a--ttc--gat-a-c-tg-c
at--a-gc--t-a-g-agta-----t-gg---tag-a-gg-ga-ag-t-ggaatt-tc-c
-g-gt-gta-g-cg-gtg-aa-atg-c-gt-ag--at-a-tcgg-a-a-gg-aac-a-cc
--ga-t--g-gc-gaa-gg-caactt-c---ctg-g-gc-c-a-----------------
--------at-a-c-tga-cgctga-gg-t-gcg-a--aa-g-c---g-tg-gg-t--ag
-ca-aaca--gg
>Otu00575
atac-gt-agggt-gcgagcg-tt-at-c-cgg-aattat-t-ggg--cgta-aaga-gc
tc--gta-gg-c-g-g-tttg-t-c--gc-g-t-c-t-g-t-c-g--tgaaa-gt-cc-g
g-g-g----ct-t-aa--c-c-ccg-g-at-c-t-g--c-g--gtg--ggt-a-c-gg-g
ca--g-ac--t-a-g-agtg-----c-ag---tag-g-gg-ag-ac-t-ggaatt-cc-t
-g-gt-gta-g-cg-gtg-ga-atg-c-gc-ag--at-a-tcag-g-a-gg-aac-a-cc
--ga-t--g-gc-gaa-gg-caggtc-t---ctg-g-gc-t-g-----------------
--------ta-a-c-tga-cgctga-gg-a-gcg-a--aa-g-c---a-tg-gg-g--ag
-cg-aaca--gg
>Otu00577
atac-ga-aggtc-ccaagcg-tt-gt-t-cgg-aatcac-t-gggc--gta-aagc-gt
gt--gta-gg-c-t-g-cgcg-g-a--aa-g-t-c-a-a-a-t-g--tgaaa-gc-cc-g
g-g-g----ct-c-aa--c-c-tcg-g-aa-c-t-g--c-a--ttc--gat-a-c-tc-c
cg--t-gc--t-a-g-agtc-----a-tg---gag-a-gg-ta-ag-t-ggaatt-cc-c
-g-gt-gta-g-ca-gtg-aa-atg-c-gt-gg--at-a-tcgg-g-a-gg-aac-a-tc
-aat----g-gc-gaa-gg-caactt-a---ctg-g-ac-a-t-----------------
--------gt-a-c-tga-cgctca-ga-c-acg-a--ag-g-c---c-ag-gg-g--ag
-cg-aaag--gg
>Otu00578
atac-gg-aggat-ccaagcg-tt-at-c-cgg-aatcat-t-gggt--tta-aagg-gt
cc--gca-gg-c-t-g-ttgt-t-t--aa-g-t-c-a-g-a-g-g--tgaaa-gt-tt-g
c-a-g----ct-c-aa--c-t-gta-a-aa-t-t-g--c-c--ttt--gat-a-c-tg-g
at--a-ac--t-t-g-agtt-----a-ta---atg-a-ag-tg-gt-t-agaata-tg-t
-a-gt-gta-g-cg-gtg-aa-atg-c-at-ag--at-a-ttac-a-t-ag-aat-a-cc
-gat----t-gc-gaa-gg-cagatc-a---cta-a-tt-a-t-----------------
--------at-a-c-tga-cgctga-gg-g-acg-a--aa-g-c---g-tg-gg-g--ag
-cg-aaca--gg
>Otu00579
atac-gg-agggg-gctagcg-tt-gt-t-cgg-aatcac-t-gggc--gta-aagc-gc
gc--gta-gg-c-g-g-attg-a-t--ta-g-t-t-g-g-g-g-g--tgaaa-tc-cc-g
g-g-g----ct-c-aa--c-c-tcg-g-aa-c-t-g--c-c--ttc--aat-a-c-tg-t
ca--g-tc--t-t-g-agtt-----c-gt---gag-a-gg-ta-ag-t-ggaatt-cc-g
-a-gt-gta-g-ag-gtg-aa-att-c-gt-ag--at-a-ttcg-g-a-ag-aac-a-cc
--ag-t--g-gc-gaa-gg-cgactt-a---ctg-g-ca-c-g-----------------
--------at-a-c-tga-cgctga-gg-t-gcg-a--aa-g-c---g-tg-gg-g--ag
-ca-aaca--gg
>Otu00580
agac-gg-aggat-gcaagcg-tt-at-c-cgg-aattat-t-gggc--gta-aagc-gt
cc--gta-gg-t-g-g-tttt-a-c--aa-g-t-c-t-g-t-t-g--ttaaa-gc-cc-g
c-a-g----ct-c-aa--c-t-gcg-g-at-g-g-g--c-a--atg--gaa-a-c-tg-t
aa--g-ac--t-t-g-agtg-----t-gg---tag-g-gg-ta-ga-g-ggaatt-cc-t
-a-gt-gta-g-cg-gtg-aa-atg-c-gt-ag--at-a-ttag-g-a-ag-aac-a-cc
--ag-t--g-gc-gaa-gg-cgctct-a---ctg-g-gc-c-a-----------------
--------ta-a-c-tga-cactga-tg-g-acg-a--aa-g-c---t-ag-gg-g--ag
-cg-aaag--gg
>Otu00581
atac-ga-aggtc-ccgagcg-tt-gt-t-cgg-aatcac-t-gggc--gta-aagg-ga
gc--gta-gg-c-g-g-tttg-g-t--aa-g-t-c-a-g-a-t-g--tgaaa-tc-cc-g
g-g-g----ct-c-aa--c-c-ccg-g-aa-c-t-g--c-a--tcc--gat-a-c-tg-c
cg--g-ac--t-t-g-agta-----a-tg---gag-g-gg-ta-gc-t-ggaatt-ct-c
-g-gt-gta-g-ca-gtg-aa-atg-c-gt-gg--at-a-tcga-g-a-gg-aac-a-ct
--cg-t--g-gc-gaa-gg-cgagct-a---ctg-g-ac-a-t-----------------
--------tt-a-c-tga-cgctga-gg-c-tcg-a--ag-g-c---c-ag-gg-t--ag
-cg-aaag--gg
>Otu00582
atac-gg-aggga-gctagcg-tt-gt-t-cgg-aattac-t-gggc--gta-aagc-gc
gc--gta-gg-c-g-g-cgat-c-c--aa-g-t-c-a-g-g-g-g--tgaaa-tc-cc-g
g-g-g----ct-c-aa--c-c-ccg-g-aa-c-t-g--c-c--ctt--gaa-a-c-ta-g
at--t-gc--t-a-g-aata-----t-tg---gag-a-gg-ta-ag-t-ggaatt-cc-g
-a-gt-gta-g-ag-gtg-aa-att-c-gt-ag--at-a-ttcg-g-a-ag-aac-a-cc
--ag-t--g-gc-gaa-gg-cgactt-a---ctg-g-ac-a-a-----------------
--------tt-a-t-tga-cgctga-gg-t-gcg-a--aa-g-c---g-tg-gg-g--ag
-ca-aaca--gg
>Otu00583
atac-ga-agggg-gcaagcg-tt-gt-t-cgg-aattac-t-gggc--gta-aagg-gc
gc--gta-gg-c-g-g-tttg-t-c--ca-g-t-c-a-g-g-g-g--tgaaa-tc-cc-g
g-g-g----ct-c-aa--c-c-ccg-g-aa-c-t-g--c-c--ttt--gat-a-c-tg-g
ca--g-gc--t-a-g-agtc-----c-gg---aag-a-gg-gt-gg-t-ggaatt-cc-c
-a-gt-gta-g-ag-gtg-aa-att-c-gt-ag--at-a-ttgg-g-a-ag-aac-a-cc
-agt----g-gc-gaa-gg-cggcca-c---ctg-g-tc-c-g-----------------
--------gt-a-c-tga-cgctga-gg-c-gcg-a--aa-g-c---g-tg-gg-g--ag
-ca-aaca--gg
>Otu00584
atac-gt-atgtc-tcgagcg-tt-ac-c-cgg-aatcat-t-gggt--gta-aagg-gt
at--gta-gg-c-t-g-tttt-g-t--aa-g-t-t-g-g-a-t-a--tgaaa-ga-cc-g
g-a-g----ct-c-aa--c-t-ccg-t-gt-t-t-g--t-a--ttc--aaa-a-c-tg-c
aa--a-ac--t-a-g-aatg-----a-gg---gag-a-gg-ta-ag-c-ggaatt-ct-c
-a-gt-gta-g-gg-gtg-ca-atc-c-gt-ag--at-a-ctga-g-a-gg-aac-a-cc
--aa-a--a-gc-gaa-gg-cagctt-a---ctg-g-aa-c-t-----------------
--------ct-a-t-tga-cgctga-gg-t-acg-a--aa-g-t---g-tg-gg-t--ag
-cg-aaaa--gg
>Otu00585
acac-gt-agggg-acgagcg-tt-gt-c-cgg-atttat-t-gggc--gta-aaga-gc
tc--gta-gg-c-g-g-tttc-g-t--aa-g-t-c-g-g-a-t-g--tgaaa-ac-tc-a
g-g-g----ct-c-aa--c-c-ctg-a-ga---c-g-cc-a--tcc--gat-a-c-tg-c
ga-tg-ac--t-a-g-agtc-----c-gg---tag-g-gg-ag-ca-t-ggaatt-cc-t
-g-gt-gta-g-cg-gtg-ga-atg-c-gc-ag--at-a-tcag-g-a-gg-aac-a-cc
--ag-t--g-gc-gaa-gg-cggtgc-t---ctg-g-gc-c-g-----------------
--------gt-a-c-tga-cgctga-gg-a-gcg-a--aa-g-c---g-tg-gg-g--ag
-ca-aaca--gg
>Otu00586
atac-gg-gggat-gcaagcg-tt-at-c-cgg-aatgat-t-gggc--gta-aagc-gt
ct--gta-gg-t-g-g-cttc-c-c--aa-g-t-c-a-a-c-t-g--tcaaa-aa-tc-a
g-g-g----ct-t-aa--c-c-ttg-a-gc-c-g-g--c-a--gtt--gaa-a-c-ta-t
ga--a-gc--t-t-g-agtt-----a-gg---tag-g-gg-ca-ga-g-ggaatt-cc-t
-a-gt-gta-g-cg-gtg-aa-atg-c-gt-ag--at-a-ttag-g-a-ag-aac-a-cc
--ga-t--c-gc-gaa-ag-cactct-g---ctg-g-gc-c-a-----------------
--------ta-a-c-tga-cactga-ga-g-acg-a--aa-g-c---t-aa-gg-g--ag
-ca-aatg--gg
>Otu00587
atac-gg-aggat-gcaagcg-tt-at-c-cgg-aatcat-t-gggt--tta-aagg-gt
cc--gta-gg-c-g-g-gctg-t-t--aa-g-t-c-a-g-g-g-g--tgaaa-gt-tt-g
c-g-g----ct-c-aa--c-c-gta-a-aa-t-t-g--c-c--tct--gat-a-c-tg-a
ta--g-tc--t-t-g-aatt-----a-gt---gtg-a-ag-tg-gt-t-agaatg-ag-t
-a-gt-gta-g-cg-gtg-aa-atg-c-at-ag--at-a-ttac-t-c-ag-aat-a-cc
--ga-t--t-gc-gaa-gg-cagatc-a---cta-a-ca-c-t-----------------
--------at-a-t-tga-cgctga-gg-g-acg-a--aa-g-c---g-tg-gg-g--ag
-cg-aaca--gg
>Otu00588
aaac-ca-gcacc-tcaagtg-gt-ca-g-gag-gattat-t-gggc--cta-aagc-at
cc--gta-gc-c-t-g-ctct-g-t--aa-g-t-t-t-c-c-g-g--ttaaa-tc-ca-t
t-c-g----ct-c-aa--c-t-gat-g-gg-c-t-g--c-c--gga--aaa-a-c-tg-c
aa--a-gc--t-a-g-ggag-----t-gg---gag-a-gg-ta-ga-c-ggtact-cg-g
-t-ag-gaa-g-gg-gta-aa-atc-c-tt-tg--at-c-tatt-g-a-tg-acc-a-cc
--tg-t--g-gc-gaa-gg-cggtct-a---cca-g-aa-c-------------------
--------acgt-t-cga-cggtga-gg-g-atg-a--aa-g-c---t-gg-gg-g--ag
-ca-aacc--gg
>Otu00589
atac-gg-agggt-gcaagcg-tt-at-c-cgg-atttat-t-gggt--tta-aagg-gt
ac--gta-gg-c-g-g-caaa-g-t--ta-g-t-c-a-g-t-g-g--tgaaa-gc-ca-a
c-a-g----ct-t-aa--c-t-gtt-g-aa-t-t-g--c-c--att--gat-a-c-tg-c
tt--t-gc--t-t-g-agta-----c-ag---tcg-a-gg-ta-gg-t-ggaatt-cc-a
-c-at-gta-g-tg-gtg-aa-atg-c-at-ag--at-a-tgtg-g-a-gg-aac-g-cc
--ga-t--a-ac-gaa-gg-tagctt-a---cca-g-gc-t-g-----------------
--------tt-a-c-tga-cgctga-gg-t-acg-a--aa-g-c---g-tg-gg-g--ag
-ca-aacg--gg
>Otu00590
atac-ga-agggg-gctagcg-tt-gt-t-cgg-aattac-t-gggc--gta-aagc-gc
ac--gta-gg-c-g-g-acta-t-t--ta-g-t-c-a-g-g-g-g--tgaaa-tc-cc-g
g-g-g----ct-c-aa--c-c-tcg-g-aa-c-t-g--c-c--ttt--gat-a-c-tg-a
ta--g-tc--t-a-g-agaa-----t-gt---gag-a-gg-at-ag-t-ggaata-cc-c
-a-gt-gta-g-ag-gtg-aa-att-c-gt-ag--at-a-ttgg-g-t-ag-aac-a-cc
--ag-t--g-gc-gaa-gg-cgacta-t---ctg-g-ca-c-a-----------------
--------tt-a-c-tga-cgctaa-gg-t-gcg-a--aa-g-c---g-tg-gg-g--ag
-ca-aaca--gg
>Otu00591
atac-gt-aggta-gcgagcg-tt-gt-c-cgg-atttac-t-gggt--gta-aagg-gt
gc--gta-gg-c-g-g-gact-g-c--aa-g-t-c-a-g-g-t-g--tgaaa-at-ta-t
g-g-g----ct-c-aa--c-c-cat-a-ac-c-t-g--c-a--ctt--gaa-a-c-tg-t
ag--t-tc--t-t-g-agtg-----a-tg---gag-a-gg-ta-ag-t-ggaatt-cc-t
-a-gt-gta-g-cg-gtg-aa-atg-c-gt-ag--at-a-ttag-g-a-gg-aac-a-cc
--ag-t--g-gc-gaa-gg-cgactt-a---ctg-g-ac-a-t-----------------
--------ta-a-c-tga-cgctga-gg-c-acg-a--aa-g-c---a-tg-gg-g--ag
-ca-aaca--gg
>Otu00592
atac-gg-aggga-gctagcg-tt-gt-t-cgg-aattac-t-gggc--gta-aagc-gc
gc--gta-gg-c-g-g-ttac-t-c--aa-g-t-c-a-g-a-g-g--tgaaa-gc-cc-g
g-a-g----ct-c-aa--c-t-ccg-g-aa-c-t-g--c-c--ttt--gaa-a-c-ta-g
gt--g-ac--t-a-g-aatc-----t-tg---gag-a-gg-cg-ag-t-ggaatt-cc-g
-a-gt-gta-g-ag-gtg-aa-att-c-gt-ag--at-a-ttcg-g-a-ag-aac-a-cc
--ag-t--g-gc-gaa-gg-cgactc-g---ctg-g-ac-a-a-----------------
--------gt-a-t-tga-cgctga-gg-t-gcg-a--aa-g-c---g-tg-gg-g--ag
-ca-aaca--gg
>Otu00593
atac-gg-agggt-gcgagcg-tt-aa-t-cgg-aataac-t-gggc--gta-aagg-gc
ac--gca-gg-c-g-g-ttat-t-t--aa-g-t-g-a-g-g-t-g--tgaaa-gc-cc-c
g-g-g----ct-t-aa--c-c-tgg-g-aa-t-t-g--c-a--ttt--cag-a-c-tg-g
gt--a-ac--t-a-g-agta-----c-tt---tag-g-ga-gg-gg-t-agaatt-cc-a
-c-gt-gta-g-cg-gtg-aa-atg-c-gt-ag--ag-a-tgtg-g-a-gg-aat-a-cc
--ga-a--g-gc-gaa-gg-cagccc-c---ttg-g-ga-a-t-----------------
--------gt-a-c-tga-cgctca-tg-t-gcg-a--aa-g-c---g-tg-gg-g--ag
-ca-aaca--gg
>Otu00594
atac-gg-agggt-gcaagcg-tt-aa-t-cgg-aattac-t-gggc--gta-aagc-gc
gc--gta-gg-t-g-g-tttg-t-t--aa-g-c-g-g-a-a-t-g--tgaaa-gc-cc-c
g-g-g----ct-t-aa--c-c-tgg-g-aa-c-t-g--c-a--ttg--cga-a-c-tg-g
ca--a-ac--t-a-g-agta-----c-ag---tag-a-gg-gt-ag-t-ggaatt-tc-c
-t-gt-gta-g-cg-gtg-aa-atg-c-gt-ag--ag-a-tggg-a-a-gg-aac-a-tc
--ag-t--g-gc-gaa-gg-cgactg-c---ctg-g-ac-t-g-----------------
--------at-a-c-tga-cactga-gg-t-gcg-a--aa-g-c---g-tg-gg-g--ag
-ca-aaca--gg
>Otu00595
atac-gg-agggt-gcgagcg-tt-aa-t-cgg-aattac-t-gggc--gta-aagc-gc
gc--gta-gg-c-g-g-tctt-t-t--aa-g-t-c-g-g-a-t-g--tgaaa-gc-cc-c
g-g-g----ct-t-aa--c-c-tgg-g-aa-c-t-g--c-a--tcc--gat-a-c-tg-g
ga--g-ac--t-a-g-agta-----c-gg---aag-a-gg-ga-gg-t-agaatt-cc-a
-c-gt-gta-g-cg-gtg-aa-atg-c-gt-ag--at-a-tgtg-g-a-gg-aat-a-cc
--ag-t--g-gc-gaa-gg-cggcct-c---ctg-g-tt-c-g-----------------
--------at-a-c-tga-cgctga-gg-t-gcg-a--aa-g-c---g-tg-gg-g--ag
-ca-aaca--gg
>Otu00596
agac-gg-aggat-gcaagtg-tt-at-c-cgg-aatcac-t-gggc--gta-aagc-gt
ct--gta-gg-t-g-g-ttta-a-t--aa-g-t-c-a-a-c-t-g--ttaaa-tc-tt-g
a-g-g----ct-t-aa--c-c-ttg-a-aa-t-c-g--c-a--gtc--gaa-a-c-ta-t
ta--a-ac--t-t-g-agta-----t-ag---tag-g-gg-ta-aa-g-ggaatt-tc-c
-a-gt-gga-g-cg-gtg-aa-atg-c-gt-ag--ag-a-ttgg-a-a-ag-aac-a-cc
--ga-t--g-gc-gaa-gg-catttt-a---ctg-g-gc-t-a-----------------
--------tc-a-c-taa-cactca-ga-g-acg-a--aa-g-c---t-ag-gg-t--ag
-ca-aatg--gg
>Otu00597
atac-gg-aggat-gcaagcg-tt-at-c-cgg-aattat-t-gggc--gta-aagc-gt
cc--gca-gg-t-g-g-cctt-t-c--aa-g-t-c-t-g-c-t-g--tcaaa-ga-cc-a
g-a-g----ct-c-aa--c-t-ctg-g-gc-c-g-g--c-g--gtg--gaa-a-c-tg-g
ga--g-gc--t-a-g-agta-----c-gg---tag-g-gg-ta-ga-g-ggaatt-cc-c
-a-gt-gta-g-cg-gtg-aa-atg-c-gt-ag--ag-a-ttgg-g-a-ag-aac-a-cc
--ag-t--g-gc-gaa-gg-cgctct-a---ctg-g-ac-c-g-----------------
--------aa-a-c-tga-cactca-gg-g-acg-a--aa-g-c---t-ag-gg-g--ag
-cg-aaag--gg
>Otu00598
atac-ga-atggg-gcaagcg-tt-gt-t-cgg-aatcac-t-gggc--tta-aagc-gt
gc--gta-gg-c-g-g-aaac-g-a--aa-g-t-c-a-g-g-a-g--tgaaa-tc-cc-a
g-g-g----ct-c-aa--c-c-ctg-g-aa-c-t-g--c-t--ctt--gaa-a-c-tc-c
gt--t-tc--t-a-g-aatc-----c-gg---tag-a-gg-tc-ag-g-agaatt-cc-t
-a-gt-gta-g-ag-gtg-aa-att-c-gc-ag--at-a-ttag-g-a-gg-aat-a-cc
--ag-t--g-gc-gta-gg-cgcctg-a---ctg-g-gc-c-g-----------------
--------gt-a-t-tga-cgctga-gg-t-acg-a--aa-g-c---g-tg-gg-g--ag
-ca-aaca--gg
>Otu00599
atac-gg-aggat-tcaagcg-tt-at-c-cgg-atttat-t-gggt--tta-aagg-gt
gc--gta-gg-c-g-g-ctag-a-t--aa-g-t-t-a-g-a-g-g--tgaaa-tc-tc-g
g-a-g----ct-c-aa--c-t-ccg-a-aa-c-t-g--c-c--tct--aat-a-c-tg-t
tt--a-gc--t-a-g-agag-----t-ag---ttg-c-tg-tg-gg-c-ggaatg-ta-t
-g-gt-gta-g-cg-gtg-aa-atg-c-tt-ag--ag-a-tcat-a-c-ag-aac-a-cc
--ga-t--t-gc-gaa-gg-cagctc-a---caa-a-ac-t-a-----------------
--------ta-t-c-tga-cgttga-gg-c-acg-a--aa-g-c---g-tg-gg-g--ag
-ca-aaca--gg
>Otu00601
atac-gg-agggt-ccaagcg-tt-aa-t-cgg-aattac-t-gggc--gta-aagc-gc
gc--gta-gg-c-g-g-tttg-t-c--aa-g-t-t-g-g-a-t-g--tgaaa-tc-cc-t
g-g-g----ct-c-aa--c-c-tag-g-aa-c-t-g--c-a--ttc--aaa-a-c-tt-a
ta--g-ac--t-a-g-agta-----c-ga---tag-a-gg-ag-ag-t-agaatt-cc-t
-g-gt-gta-g-cg-gtg-aa-atg-c-gt-ag--at-a-tcag-g-a-gg-aat-a-cc
--aa-t--g-gc-gaa-gg-caactc-t---ctg-g-at-c-g-----------------
--------ac-a-c-tga-cgctga-gg-t-gcg-a--aa-g-c---g-tg-gg-t--ag
-ca-aaca--gg
>Otu00602
atac-gg-agggt-gcgagcg-tt-aa-t-cgg-aattac-t-gggc--gta-aagc-gc
gc--gta-gg-c-g-g-tctg-g-t--ca-g-t-c-g-g-a-t-g--tgaaa-gc-cc-c
g-g-g----ct-t-aa--c-c-tgg-g-aa-t-t-g--c-a--ttc--gaa-a-c-tg-c
ct--g-gc--t-a-g-agta-----t-gg---gag-a-gg-ga-ag-t-ggaatt-tc-c
-g-gt-gta-g-cg-gtg-aa-atg-c-gt-ag--at-a-tcgg-a-a-gg-aac-a-cc
--ag-t--g-gc-gaa-gg-cggctt-c---ctg-g-cc-c-a-----------------
--------at-a-c-tga-cgctga-gg-t-gcg-a--aa-g-c---g-tg-gg-g--ag
-ca-aaca--gg
>Otu00603
atac-gt-aggtg-gcaagcg-tt-gt-c-cgg-atttac-t-gggc--gta-aagg-ga
gc--gta-gg-c-g-g-attt-t-t--aa-g-t-g-g-g-a-t-g--tgaaa-ta-cc-c
g-g-g----ct-c-aa--c-t-tgg-g-tg-c-t-g--c-a--ttc--caa-a-c-tg-g
aa--a-tc--t-a-g-agtg-----c-ag---gag-a-gg-aa-ag-t-ggaatt-cc-t
-a-gt-gta-g-cg-gtg-aa-atg-c-gt-ag--ag-a-ttag-g-a-ag-aac-a-cc
-agt----g-gc-gaa-gg-cgactt-t---ctg-g-ac-t-g-----------------
--------ta-a-c-tga-cgctga-gg-c-tcg-a--aa-g-c---g-tg-gg-g--ag
-ca-aaca--gg
>Otu00604
atac-ct-aggtg-tcaagcg-tt-at-c-cgg-aattac-t-gggc--gta-aagg-gt
gc--gca-gg-c-g-g-cgtt-a-c--aa-g-t-c-c-g-g-c-g--tgaaa-gc-tt-c
t-g-g----ct-t-aa--c-t-ggg-a-ga-g-g-a--c-g--ttg--gaa-a-c-tg-t
aa--g-gc--t-a-g-agtg-----a-at---gag-a-gg-gg-gg-c-ggaaat-cc-c
-g-gt-gta-g-tg-gtg-ga-atg-c-gt-ag--at-a-tcgg-g-a-ag-aac-a-cc
-aga----g-gc-gaa-gg-cggcct-c---ctg-g-ca-t-t-----------------
--------tt-a-c-tga-cgctga-gg-c-acg-a--aa-g-c---g-tg-gg-t--ag
-cg-aacg--gg
>Otu00605
atac-tg-aaggt-gcaagcg-tt-aa-t-cgg-aattac-t-gggc--gta-aagc-gc
gc--gta-gg-c-g-g-tttg-t-t--aa-g-t-c-g-g-a-t-g--tgaaa-gc-cc-t
g-g-g----ct-c-aa--c-c-tgg-g-aa-c-t-g--c-a--ttc--gat-a-c-tg-g
ca--g-ac--t-a-g-agta-----t-gt---tag-a-gg-ga-ag-t-ggaatt-cc-g
-g-gt-gta-g-cg-gtg-aa-atg-c-gt-ag--at-a-tccg-g-a-gg-aac-a-cc
--aa-t--g-gc-gaa-gg-caactt-c---ctg-g-ga-c-a-----------------
--------at-a-c-tga-cgctga-gg-t-gcg-a--aa-g-c---g-tg-gg-g--ag
-ca-aacg--gg
>Otu00606
atac-cg-gcagc-tcaagtg-gt-cg-t-cgc-ttttat-t-gggc--cta-aaac-gt
cc--gta-gc-c-t-g-tttg-g-t--aa-a-t-c-t-g-t-g-g--gtaaa-tc-aa-c
g-a-g----ct-t-aa--c-t-cgt-t-ga-a-t-t--c-t--gca--gag-a-c-tg-c
ca--g-ac--t-a-g-ggac-----c-gg---gag-a-gg-ta-tg-a-ggtact-ct-g
-g-gg-gta-g-gg-gta-aa-atc-c-tg-tc--at-c-ctca-g-a-gg-acc-a-cc
--tg-t--t-gc-gaa-gg-cgtcat-a---ctg-g-aa-c-------------------
--------ggat-c-cga-cggtca-gg-g-acg-a--ag-c-c---t-ag-gg-g--ca
-cg-aacc--gg
>Otu00607
atac-gg-agggt-gcaagcg-tt-gt-t-cgg-atttac-t-gggc--gta-aagc-gc
gc--gca-gg-c-g-g-atta-g-c--aa-g-t-c-a-g-a-t-g--tgaaa-tc-tc-g
g-g-g----ct-c-aa--c-c-ccg-a-aa-c-t-g--c-g--tct--gaa-a-c-tg-t
ta--g-tc--t-a-g-aatc-----t-ca---gag-g-gg-gc-ag-g-ggaatt-tc-a
-c-gt-gta-g-gg-gta-aa-atc-c-gt-ag--ag-a-tgtg-a-a-gg-aac-a-cc
--gg-t--g-gc-gaa-gg-cgcctg-c---ctg-g-at-g-a-----------------
--------gt-a-t-tga-cgctga-gg-c-gcg-a--aa-g-c---g-tg-gg-g--ag
-ca-aaca--gg
>Otu00608
agac-gg-aggat-gcaagcg-tt-at-c-cgg-aattat-t-gggc--gta-aagc-gt
cc--gta-gg-t-g-g-ttat-a-c--aa-g-t-c-t-g-t-t-g--ttaaa-gg-cc-g
c-a-g----ct-c-aa--c-t-gtg-g-at-t-g-g--c-g--atg--gaa-a-c-tg-t
at--g-ac--t-t-g-agtg-----t-gg---tag-g-gg-ta-ga-g-ggaatt-cc-t
-a-gt-gta-g-cg-gtg-aa-atg-c-gt-ag--at-a-ttag-g-a-ag-aac-a-cc
--ag-t--g-gc-gaa-gg-cgctct-a---ctg-g-gc-c-a-----------------
--------ta-a-c-tga-cactga-tg-g-acg-a--aa-g-c---t-ag-gg-g--ag
-cg-aaag--gg
>Otu00609
atac-ga-aggtc-ccgagcg-tt-gt-t-cgg-atttac-t-gggc--gta-aaga-gt
ct--gta-gg-c-g-g-taaa-g-t--aa-g-t-c-a-g-g-t-g--tgaaa-tc-cc-g
g-a-g----ct-c-aa--c-t-ccg-g-aa-c-t-g--c-a--ccc--gat-a-c-tg-c
tt--t-ac--t-a-g-agta-----t-tg---gag-g-gg-aa-tc-t-ggaatt-ct-c
-g-gt-gta-g-ca-gtg-aa-atg-c-gt-ag--at-a-tcga-g-a-gg-aac-a-ct
--ag-t--g-gc-gaa-gg-cgagat-t---ctg-g-ac-a-a-----------------
--------tt-a-c-tga-cgctga-ga-g-acg-a--ag-g-c---c-ag-gg-t--ag
-cg-aaaa--gg
>Otu00610
atac-gg-agggg-gttagcg-tt-gt-t-cgg-aattac-t-gggc--gta-aagc-gc
gc--gta-gg-c-g-g-atta-t-t--aa-g-t-t-a-g-a-g-g--tgaaa-tc-cc-a
g-g-g----ct-c-aa--c-c-ctg-g-aa-c-t-g--c-c--ttt--aat-a-c-tg-g
ta--g-tc--t-a-g-agtt-----c-ga---gag-a-gg-tg-ag-t-ggaatt-cc-g
-a-gt-gta-g-ag-gtg-aa-att-c-gt-ag--at-a-ttcg-g-a-gg-aac-a-cc
--ag-t--g-gc-gaa-gg-cggctc-a---ctg-g-ct-c-g-----------------
--------at-a-c-tga-cgctga-gg-t-gcg-a--aa-g-t---g-tg-gg-g--ag
-ca-aaca--gg
>Otu00612
atac-ga-accgt-acgaacg-tt-at-t-cgg-aatcac-t-gggc--tta-aaga-gt
gc--gta-gg-c-g-g-cttg-g-c--aa-g-t-t-g-g-g-t-g--tgaaa-gc-cc-t
c-g-g----ct-c-aa--c-c-gag-g-aa-t-t-g--c-g--ccc--aaa-a-c-tg-c
ta--g-gc--t-t-g-aggg-----a-gg---cag-a-gg-ta-ag-c-ggaact-aa-t
-g-gt-gga-g-cg-gtg-aa-atg-c-gt-tg--at-a-tcat-t-a-gg-aac-a-cc
--tg-a--g-gc-gaa-ag-cagctt-a---ctg-g-gt-c-t-----------------
--------ct-t-c-tga-cgctga-gg-c-acg-a--aa-g-c---t-ag-gg-g--ag
-cg-aacg--gg
>Otu00613
acac-gt-aggga-ccgagcg-tt-gt-c-cgg-atttat-t-gggc--gta-aaga-gc
tc--gta-gg-c-g-g-tttt-g-t--aa-g-t-c-g-g-a-t-g--tgaaa-ac-tc-a
g-g-g----ct-c-aa--c-c-cgg-a-ga-c-g-c--c-a--tcc--gat-a-c-tg-c
aat-g-ac--t-a-g-agtc-----c-gg---tag-g-gg-ag-ca-t-ggaatt-cc-t
-g-gt-gta-g-cg-gtg-ga-atg-c-gc-ag--at-a-tcag-g-a-gg-aac-a-cc
-gat----g-gc-gaa-gg-cagtgc-t---ctg-g-gc-c-g-----------------
--------gt-a-c-tga-cgctga-gg-a-gcg-a--aa-g-c---g-tg-gg-g--ag
-ca-aaca--gg
>Otu00614
atac-gt-aggga-gcaagcg-tt-gt-c-cgg-atttac-t-gggt--gta-aagg-gc
gt--gta-gg-c-g-g-agat-g-c--aa-g-t-c-a-g-g-a-g--tgaaa-tc-ca-t
g-g-g----ct-c-aa--c-c-cat-g-aa-t-t-g--c-t--ttt--gaa-a-c-tg-c
at--c-cc--t-t-g-agta-----t-cg---gag-a-gg-ca-at-c-ggaatt-cc-g
-t-gt-gta-g-cg-gtg-aa-atg-c-gt-ag--at-a-tacg-g-a-gg-aac-a-cc
--ag-t--g-gc-gaa-gg-cggatt-g---ctg-g-ac-g-a-----------------
--------ca-a-c-tga-cgctga-gg-c-gcg-a--aa-g-c---g-tg-gg-g--ag
-ca-aaca--gg
>Otu00615
atac-gt-aggga-gcaagcg-tt-at-c-cgg-atttac-t-gggt--gta-aagg-gc
gt--gta-gg-c-g-g-gaca-g-c--aa-g-t-c-a-g-a-t-g--tgaaa-tc-ta-g
g-g-g----ct-c-aa--c-c-cct-a-aa-c-t-g--c-a--ttt--gaa-a-c-tg-t
tg--t-tc--t-t-g-agtg-----a-tg---gag-a-gg-ca-ag-t-ggaatt-cc-t
-a-gt-gta-g-cg-gtg-aa-atg-c-gt-ag--at-a-ttag-g-a-gg-aac-a-cc
--ag-t--g-gc-gaa-gg-cgactt-g---ctg-g-ac-a-t-----------------
--------ta-a-c-tga-cgctga-gg-c-gcg-a--aa-g-c---g-tg-gg-g--ag
-ca-aaca--gg
>Otu00616
acac-gt-aggat-ccgagcg-tt-at-c-cga-atttac-t-gggc--gta-aagc-gc
gt--gta-gg-c-g-g-ctgg-g-t--aa-g-t-t-g-g-a-c-g--tgaaa-gc-tc-c
t-g-g----ct-c-aa--c-t-agg-a-ga-g-g-t--c-g--ttc--aaa-a-c-tg-c
ct--g-gc--t-a-g-aggg-----c-ga---cag-a-gg-ga-gg-t-ggaatt-cc-c
-g-gt-gta-g-tg-gtg-aa-atg-c-gt-ag--at-a-tcgg-g-a-gg-aac-a-cc
--ag-t--g-gc-gaa-gg-cggcct-c---ctg-g-gt-c-g-----------------
--------cc-c-c-tga-cgctca-ga-c-gcg-a--aa-g-c---t-ag-gg-g--ag
-cg-aacg--gg
>Otu00617
agac-gg-aggat-gcaagtg-tt-at-c-cgg-aatcac-t-gggc--gta-aagc-gt
ct--gta-gg-t-g-g-ttgt-t-t--aa-g-t-c-a-a-c-t-g--ttaaa-tc-tt-g
a-g-g----ct-c-aa--c-t-tca-a-aa-t-c-g--c-a--gtc--gaa-a-c-ta-t
tc--a-ac--t-a-g-agta-----t-ag---tag-a-gg-ta-aa-g-ggaatt-cc-c
-a-gt-gga-g-cg-gtg-aa-atg-c-gt-ag--at-a-ttgg-g-a-ag-aac-a-cc
--ga-t--g-gc-gaa-gg-cacttt-a---ctg-g-gc-t-a-----------------
--------tt-a-c-tga-cactca-ga-g-acg-a--aa-g-c---t-ag-gg-t--ag
-ca-aatg--gg
>Otu00618
atac-gt-agggg-gcgagcg-tt-at-c-cgg-aattat-t-gggc--gta-aaga-gt
gc--gta-gg-t-g-g-ttat-a-t--aa-g-c-c-t-g-a-g-g--tgaaa-gg-ca-a
t-a-g----ct-t-aa--c-t-att-g-ta---a-g--c-c--ttg--gga-a-c-tg-t
gt--g-ac--t-t-g-agtg-----c-ag---gag-a-gg-aa-ag-c-ggaatt-cc-t
-a-gt-gta-g-cg-gtg-aa-atg-c-gt-ag--at-a-ttag-g-a-gg-aac-a-cc
--gg-t--g-gc-gaa-gg-cggctt-t---ctg-g-ac-t-g-----------------
--------ta-a-c-tga-cactga-gg-c-acg-a--aa-g-c---g-tg-gg-g--ag
-ca-aaca--gg
>Otu00619
atac-gt-aggga-gcaagcg-tt-at-c-cgg-atttac-t-gggt--gta-aagg-gc
gc--gta-gg-c-g-g-gact-g-c--aa-g-t-c-a-g-a-t-g--tgaaa-tc-tg-g
g-g-g----ct-c-aa--c-c-ccc-a-aa-c-t-g--c-a--ttt--gaa-a-c-tg-t
ag--t-tc--t-t-g-agtg-----a-tg---gag-a-gg-ca-ag-t-ggaatt-cc-t
-a-gt-gta-g-cg-gtg-ga-atg-c-gt-ag--at-a-ttag-g-a-gg-aac-a-cc
--ag-t--g-gc-gaa-gg-cgactt-g---ctg-g-ac-a-t-----------------
--------ta-a-c-tga-cgctga-gg-c-gcg-a--aa-g-c---g-tg-gg-g--ag
-ca-aaca--gg
>Otu00620
agac-gg-agggt-gcaagcg-tt-at-c-cgg-attcac-t-gggt--tta-aagg-gt
ac--gta-gg-c-g-g-tctt-g-t--aa-g-t-c-a-a-t-g-g--tgaaa-tc-ta-g
c-a-g----ct-c-aa--c-t-gct-a-ac-g-t-g--c-c--att--gat-a-c-tg-c
tt--g-ac--t-t-g-agta-----t-ag---tcg-a-gg-tg-gg-c-ggaatt-ct-a
-c-at-gta-g-cg-gtg-aa-atg-c-at-ag--at-a-tgta-g-a-gg-aac-a-cc
--aa-t--a-gc-gaa-gg-cagctc-a---cta-g-gc-t-a-----------------
--------tt-a-c-tga-cgctga-gg-t-acg-a--aa-g-c---g-tg-gg-g--ag
-ca-aaca--gg
>Otu00621
atac-gg-agggt-gcaagcg-tt-aa-t-cgg-aattac-t-gggc--gta-aagc-ga
gt--gta-gg-c-g-g-ctgc-g-t--aa-g-t-c-g-g-t-t-g--tgaaa-gc-cc-c
g-g-g----ct-t-aa--c-c-tgg-g-aa-t-t-g--c-a--tcc--gat-a-c-tg-c
gt--a-gc--t-a-g-agtc-----t-ga---tag-a-gg-ga-ag-t-ggaatt-cc-g
-g-gt-gta-g-cg-gtg-aa-atg-c-gt-ag--at-a-tccg-g-a-gg-aac-a-cc
--ag-t--g-gc-gaa-gg-cggctt-c---ctg-g-at-c-a-----------------
--------ag-a-c-tga-cgctga-gg-c-tcg-a--aa-g-c---g-tg-gg-g--ag
-ca-aaca--gg
>Otu00622
agac-ag-gagga-gcaagtg-tt-at-t-cag-aattat-t-gggc--gta-aagg-gc
at--gta-gg-t-g-g-atag-t-tg-tt-g-t-t-g-a-t-t-g--tgcca-tt-cc-a
a-t-t----gt-t-ag--c-a-ttg-g-gt-t-t-g--c-a--atc--aat-a-c-ac-t
tt--a-tc--t-t-g-agat-----c-aa---aag-a-gg-aa-ga-t-agaatt-tc-t
-a-gt-gga-g-ag-gtt-aa-att-c-tt-ag--at-a-ttag-a-a-gg-aat-a-tc
--aa-g--t-gc-gaa-gg-caatct-t---ctg-g-tt-t-g-----------------
--------ta-t-c-tga-cactga-gg-t-gcg-a--aa-g-c---g-tg-gg-g--ag
-ca-aaca--gg
>Otu00623
atac-ga-aggga-cctagcg-ta-at-t-cgg-aattac-t-gggc--gta-aagc-gc
gc--gta-gg-c-g-g-ttaa-g-t--aa-g-t-t-a-a-t-t-g--tgaaa-gc-cc-a
a-a-g----ct-c-aa--c-t-ttg-g-aa-t-t-g--c-a--att--aaa-a-c-ta-c
tt--a-gc--t-a-g-agtt-----t-at---cag-a-gg-aa-ag-c-ggaata-ca-t
-a-gt-gta-g-ag-gtg-aa-att-c-gt-ag--at-a-ttat-g-t-ag-aac-a-cc
--ag-t--t-gc-gaa-gg-cggctt-t---ctg-g-gg-t-a-----------------
--------ac-a-c-tga-cgctga-gg-t-gcg-a--aa-g-t---a-tg-gg-t--ag
-cg-aaga--gg
>Otu00624
atac-gg-agggg-gctagcg-tt-gt-t-cgg-aattac-t-gggc--gta-aagc-gc
gc--gta-gg-c-g-g-gctg-t-t--aa-g-t-c-g-g-g-g-g--tgaaa-tc-cc-g
g-g-g----ct-c-aa--c-c-ccg-g-aa-c-t-g--c-c--ctc--gat-a-c-tg-g
ca--g-cc--t-a-g-agga-----t-ga---gag-a-gg-cg-ag-t-ggaatt-cc-g
-a-gt-gta-g-ag-gtg-aa-att-c-gt-ag--at-a-ttcg-g-a-gg-aac-a-cc
--ag-t--g-gc-gaa-gg-cggctc-g---ctg-g-ct-c-a-----------------
--------tt-t-c-tga-cgctga-gg-t-gcg-a--aa-g-c---g-tg-gg-g--ag
-ca-aaca--gg
>Otu00625
atac-gg-agggt-gcgagcg-tt-gt-t-cgg-aatcac-t-gggc--gta-aagg-gc
gc--gca-gg-c-g-g-tttg-t-t--ta-g-t-c-a-g-a-t-g--tgaaa-gc-cc-a
c-g-g----ct-t-aa--c-c-gtg-g-aa-g-t-g--c-a--ttt--gaa-a-c-tg-g
ca--g-ac--t-t-g-agta-----c-ca---gag-g-gg-aa-gg-t-ggaatt-cc-c
-g-gt-gta-g-ag-gtg-aa-att-c-gt-ag--at-a-tcgg-g-a-gg-aat-a-cc
--gg-t--g-gc-gaa-gg-cgactt-t---ctg-g-ct-g-g-----------------
--------at-a-c-tga-cgctga-gg-c-gcg-a--aa-g-c---g-tg-gg-g--ag
-ca-aaca--gg
>Otu00626
atac-gg-agggt-acgaacg-tt-aa-t-cgg-aattac-t-gggc--gta-aagc-gc
gc--gta-gg-c-g-g-ttta-t-t--aa-g-t-g-g-g-a-t-g--tgaaa-gc-cc-c
g-g-g----ct-t-aa--c-c-tgg-g-aa-c-t-g--c-a--ttc--caa-a-c-tg-a
ta--g-gc--t-a-g-agta-----c-ga---tag-a-gg-gg-gg-t-agaatt-ca-g
-a-gt-gta-g-cg-gtg-aa-atg-c-gt-ag--at-a-ttct-g-a-gg-aat-a-cc
--gg-t--g-gc-gaa-gg-cggccc-c---ctg-g-at-t-g-----------------
--------at-a-c-tga-cgctga-gg-t-gcg-a--aa-g-c---g-tg-gg-g--ag
-ca-aaca--gg
>Otu00627
atac-gg-agggt-gcaagcg-tt-aa-t-cgg-aattac-t-gggc--gta-aagc-gc
gc--gta-gg-c-g-g-ttag-a-t--aa-g-t-c-a-g-a-t-g--tgaaa-gc-cc-t
g-g-g----ct-t-aa--c-c-tgg-g-aa-c-t-g--c-a--tct--gaa-a-c-ta-t
ct--g-ac--t-a-g-agta-----t-gg---tag-a-gg-ga-ag-t-ggaatt-cc-a
-c-at-gta-g-cg-gtg-aa-atg-c-gt-ag--ag-a-tgtg-g-a-gg-aac-a-cc
--ag-t--g-gc-gaa-gg-cgactt-c---ctg-g-ac-c-a-----------------
--------at-a-c-tga-cgctga-gg-t-gcg-a--aa-g-c---g-tg-gg-g--ag
-ca-aaca--gg
>Otu00628
acac-ga-accgg-acaaacg-tt-at-t-cgg-aatcat-t-gggc--tta-aagg-gt
gc--gta-gg-c-g-g-tgcg-g-t--aa-g-t-g-a-g-g-t-g--tgaaa-tc-cc-a
c-g-g----ct-c-aa--c-c-gtg-g-aa-t-t-g--c-g--cct--cat-a-c-tg-c
tg--t-gc--t-a-g-aggg-----a-ga---cag-a-gg-ta-ag-c-ggaact-ga-t
-g-gt-gga-g-cg-gtg-aa-atg-c-gt-tg--at-a-tcat-c-a-gg-aac-a-cc
--gg-t--g-gc-gaa-ag-cggctt-a---ctg-g-gt-c-t-----------------
--------ct-t-c-tga-cgctga-gg-c-acg-a--aa-g-c---t-ag-gg-t--ag
-cg-aacg--gg
>Otu00629
atac-gg-aaggt-gcaagcg-tt-aa-t-cgg-aattac-t-gggc--tta-aaga-gc
tc--gta-gg-t-g-g-ttaa-a-a--aa-g-t-t-g-a-t-g-g--tgaaa-tc-cc-a
a-g-g----ct-c-aa--c-c-ttg-g-aa-c-t-g--c-c--atc--aaa-a-c-tt-t
tt--a-gc--t-a-g-agtg-----t-ga---tag-a-gg-ta-ag-t-ggaatt-tc-t
-a-gt-gta-g-ag-gtg-aa-att-c-gt-ag--at-a-ttag-a-a-ag-aac-a-cc
--aa-a--t-gc-gaa-gg-caactt-a---ctg-g-gt-c-a-----------------
--------ct-a-c-tga-cactga-gg-a-gcg-a--aa-g-c---a-tg-gg-t--ag
-cg-aaga--gg
>Otu00630
atac-gt-aggtg-gcaagcg-tt-at-c-cgg-atttac-t-gggt--gta-aagg-gc
ga--gta-gg-c-g-g-gact-g-c--aa-g-t-c-a-g-a-t-g--tgaaa-ta-cc-g
a-g-g----ct-t-aa--c-c-tcg-g-gg-c-t-g--c-a--ttt--gaa-a-c-tg-t
ag--t-tc--t-t-g-agtg-----a-tg---gag-a-gg-ca-gg-c-ggaatt-cc-t
-a-gt-gta-g-cg-gtg-aa-atg-c-gt-ag--at-a-ttag-g-a-gg-aac-a-cc
--ag-t--g-gc-gaa-gg-cggcct-g---ctg-g-ac-a-t-----------------
--------ta-a-c-tga-cgctga-gg-a-gcg-a--aa-g-c---g-tg-gg-g--ag
-ca-aaca--gg
>Otu00631
atac-gt-atgtc-gcaagcg-tt-at-c-cgg-atttat-t-gggc--gta-aagc-gc
gt--cta-gg-t-g-g-tttg-g-t--aa-g-t-c-t-g-a-t-g--tgaaa-at-gc-g
g-g-g----ct-c-aa--c-t-ccg-t-at---t-g--c-g--ttg--gaa-a-c-tg-c
ct--a-ac--t-a-g-agta-----t-cg---gag-a-gg-tg-gg-c-ggaact-ac-a
-a-gt-gta-g-ag-gtg-aa-att-c-gt-ag--at-a-tttg-t-a-gg-aat-g-cc
-gat----a-ga-gaa-gt-cagctc-a---ctg-g-ac-g-a-----------------
--------at-a-c-tga-cactga-ag-c-gcg-a--aa-g-c---a-tg-gg-g--ag
-ca-aaca--gg
>Otu00632
atac-gg-aggat-tcaagcg-tt-at-c-cgg-atttat-t-gggt--tta-aagg-gt
gc--gta-gg-c-g-g-ttta-a-t--aa-g-t-t-a-g-a-g-g--tgaaa-tc-tc-g
g-a-g----ct-c-aa--c-t-ccg-a-aa-c-t-g--c-c--tct--aat-a-c-tg-t
ta--a-gc--t-a-g-agat-----t-ag---atg-c-tg-tg-gg-c-ggaatg-ta-t
-g-gt-gta-g-cg-gtg-aa-atg-c-tt-ag--ag-a-tcat-a-c-ag-aac-a-cc
--ga-t--t-gc-gaa-gg-cagctc-a---caa-a-tc-t-a-----------------
--------ta-t-c-tga-cgttga-gg-c-acg-a--aa-g-c---g-tg-gg-g--ag
-ca-aaca--gg
>Otu00633
atac-ag-aggtg-gcaagcg-tt-gt-t-cgg-atttac-t-gggc--gta-aagg-gt
gc--gta-gg-c-g-g-tttt-g-t--gt-g-t-c-a-g-a-t-g--tgaaa-gc-cc-a
t-g-g----ct-c-aa--c-c-atg-g-aa-t-t-g--c-a--ttt--gaa-a-c-tg-c
ag--a-ac--t-c-g-agta-----t-cg---gag-a-gg-ta-ga-t-ggaatt-ct-a
-g-gt-gta-g-cg-gtg-aa-atg-c-gt-ag--at-a-tcta-g-a-ag-aac-a-cc
-agc----g-gc-gaa-ag-cgatct-a---ctg-g-ac-g-a-----------------
--------at-a-c-tga-cgctga-gg-c-acg-a--aa-g-c---c-ag-gg-g--ag
-cg-aaga--gg
>Otu00634
atac-gg-agggg-gcgagcg-tt-gc-t-cgg-aattac-t-gggc--gta-aagg-gt
cc--gca-gg-t-g-g-cttt-g-t--aa-g-t-t-a-g-a-t-g--tgaaa-tc-tc-a
g-g-g----ct-c-aa--c-c-ctg-a-aa-c-t-g--c-a--tct--aat-a-c-tg-c
at--a-gc--t-t-g-agta-----c-ag---gag-a-gg-tt-gg-c-ggaatt-cc-c
-g-gt-gta-g-cg-gtg-aa-atg-c-gt-ag--at-a-tcgg-g-a-gg-aac-a-cc
-agt----g-gc-gaa-gg-cggcca-a---ctg-g-cc-t-g-----------------
--------tt-a-c-tga-cactca-gg-g-acg-a--aa-g-c---g-tg-gg-t--ag
-cg-aacg--gg
>Otu00635
atac-ga-aggtc-ccaagcg-tt-gt-t-cgg-aatcac-t-gggc--gta-aagg-ga
gc--gta-gg-c-g-g-tcag-g-t--aa-g-t-c-a-g-a-t-g--tgaaa-tc-cc-g
g-g-g----ct-c-aa--c-c-tcg-g-aa-c-t-g--c-a--ttt--gat-a-c-tg-c
ct--g-ac--t-a-g-agta-----t-tg---gag-a-gg-ta-ag-t-ggaatt-ct-c
-g-gt-gta-g-ca-gtg-aa-atg-c-gt-ag--at-a-tcga-g-a-gg-aag-a-cc
-aat----g-gc-gaa-gg-caactt-a---ctg-g-ac-a-a-----------------
--------tg-a-c-tga-cgctga-gg-c-tcg-a--ag-g-c---t-ag-gg-g--ag
-cg-aaag--gg
>Otu00636
acac-ga-accgt-ccaaacg-tt-at-t-cgg-aatcat-t-gggc--tta-aagg-gt
gc--gta-gg-c-g-g-tgcg-g-t--aa-g-t-t-g-g-g-t-g--tgaaa-tc-cc-t
c-g-g----ct-c-aa--c-c-gag-g-aa-c-t-g--c-g--ccc--aat-a-c-tg-c
ca--c-ac--t-c-g-aggg-----a-ga---cag-a-gg-ta-ag-c-ggaact-ga-t
-g-gt-gga-g-cg-gtg-aa-atg-c-gt-tg--at-a-tcat-c-a-gg-aac-a-cc
--ag-t--g-gc-gaa-ag-cggctt-a---ctg-g-gt-c-t-----------------
--------ct-t-c-tga-cgctga-gg-c-acg-a--aa-g-c---t-ag-gg-t--ag
-cg-aacg--gg
>Otu00637
atac-gg-aggat-gcaagcg-tt-at-c-cgg-aattat-t-gggc--gta-aagc-gt
cc--gca-gg-t-g-g-caca-t-c--aa-g-t-c-t-g-t-t-g--tcaaa-ga-cc-a
g-g-g----ct-t-aa--c-t-ctg-g-ga-a-g-g--c-a--aaa--gaa-a-c-tg-g
tg--a-gc--t-a-g-agta-----c-gg---tag-g-gg-ta-ga-g-ggaatt-cc-c
-a-gt-gta-g-cg-gtg-aa-atg-c-gt-ag--ag-a-ttgg-g-a-ag-aac-a-cc
--ag-t--g-gc-gaa-gg-cgctct-a---ctg-g-ac-c-t-----------------
--------gt-a-c-tga-cactca-gg-g-acg-a--aa-g-c---t-ag-gg-t--ag
-cg-aaag--gg
>Otu00638
atac-ga-agggg-gctagcg-tt-gt-t-cgg-aataac-t-gggc--gta-aagc-gc
gc--gta-gg-c-g-g-actt-t-t--aa-g-t-c-a-g-g-g-g--tgaaa-tc-cc-g
a-g-g----ct-c-aa--c-c-tcg-g-aa-c-t-g--c-c--ttt--gat-a-c-tg-g
aa--g-tc--t-t-g-agtc-----c-gg---aag-a-gg-tg-ag-t-ggaatt-cc-t
-a-gt-gta-g-ag-gtg-aa-att-c-gt-ag--at-a-ttag-g-a-ag-aac-a-cc
--ag-t--g-gc-gaa-gg-cggctc-a---ctg-g-tc-c-g-----------------
--------gt-a-c-tga-cgctga-gg-t-gcg-a--aa-g-c---g-tg-gg-g--ag
-ca-aaca--gg
>Otu00639
atac-gg-agggc-gcaagcg-tt-gt-t-cgg-aatcat-t-gggc--gta-aagc-gc
gt--gta-gg-c-g-g-cttg-g-t--ca-g-t-c-g-g-g-t-g--tgaaa-gc-cc-g
g-g-g----ct-c-aa--c-c-ccg-g-aa-c-t-g--c-a--ctc--gat-a-c-tg-c
ct--c-gc--t-c-g-agtc-----c-cg---gag-a-gg-aa-gg-c-ggaatt-cc-c
-g-gt-gta-g-ag-gtg-aa-att-c-gt-ag--at-a-tcgg-g-a-gg-aac-a-cc
--ag-t--g-gc-gaa-gg-cggcct-t---ctg-g-ac-g-g-----------------
--------tg-a-c-tga-cgctga-ga-c-gcg-a--aa-g-c---g-tg-gg-g--ag
-ca-aaca--gg
>Otu00640
agac-gg-aggat-gcaagcg-tt-at-c-cgg-aattat-t-gggc--gta-aagc-gt
cc--gta-gg-t-g-g-gagg-c-c--aa-g-t-c-t-g-t-t-t--ttaaa-ga-gt-g
c-a-g----ct-c-aa--c-t-gca-t-aa-a-g-g--g-a--atg--gaa-a-c-tg-g
tc--a-cc--t-a-g-agtt-----c-gg---tag-g-gg-ca-ga-g-ggaatt-cc-c
-g-gt-gta-g-cg-gtg-aa-atg-c-gt-ag--at-a-tcgg-g-a-ag-aac-a-cc
--ag-t--g-gc-gaa-ag-cgctct-g---ctg-g-gc-c-t-----------------
--------ga-a-c-tga-cactga-tg-g-acg-a--aa-g-c---t-ag-gg-g--ag
-cg-aaag--gg
>Otu00641
atac-gg-aggat-ccaagcg-tt-at-c-cgg-aatcat-t-gggt--tta-aagg-gt
cc--gta-gg-t-g-g-acta-a-t--aa-g-t-c-a-g-a-g-g--tgaaa-gc-ct-g
c-a-g----ct-c-aa--c-t-gta-g-aa-c-t-g--c-c--ttt--gat-a-c-tg-t
ta--g-tc--t-t-g-aatt-----a-tt---gtg-a-ag-tg-gt-t-agaata-tg-t
-a-gt-gta-g-cg-gtg-aa-atg-c-at-ag--at-a-ttac-a-t-ag-aat-a-cc
-aat----t-gc-gaa-gg-cagatc-a---cta-a-ca-a-t-----------------
--------at-a-t-tga-cactga-tg-g-acg-a--aa-g-c---g-tg-gg-g--ag
-cg-aacg--gg
>Otu00642
atac-gt-agggt-gcgagcg-tt-gt-c-cgg-aattat-t-gggc--gta-aagg-gc
tc--gta-gg-c-g-g-tttg-t-c--gc-g-t-c-g-g-g-a-g--tgaaa-ac-cc-a
g-g-g----ct-t-aa--c-c-ctg-g-gc-c-t-g--c-t--tcc--gat-a-c-gg-g
ca--g-ac--t-a-g-aggt-----a-tg---cag-g-gg-ag-aa-c-ggaatt-cc-t
-g-gt-gta-g-cg-gtg-aa-atg-c-gc-ag--at-a-tcag-g-a-gg-aac-a-cc
-ggt----g-gc-gaa-gg-cggttc-t---ctg-g-gc-a-t-----------------
--------ta-c-c-tga-cgctga-gg-a-gcg-a--aa-g-t---g-tg-gg-g--ag
-cg-aaca--gg
>Otu00643
atac-gg-agggt-gcaagcg-tt-aa-t-cgg-aatcac-t-gggc--gta-aagc-gc
gc--gta-gg-c-g-g-cctg-t-t--aa-g-t-c-a-g-g-t-g--tgaaa-gc-cc-c
c-g-g----ct-c-aa--c-c-ggg-g-aa-t-t-g--c-a--ctt--gat-a-c-tg-g
ca--g-gc--t-t-g-agtt-----c-ag---gag-a-gg-gt-gg-c-ggaatt-cc-a
-g-gt-gta-g-ga-gtg-aa-atc-c-gt-ag--ag-a-tctg-g-a-gg-aac-a-tc
-agt----g-gc-gaa-gg-cggcca-c---ctg-g-ac-t-g-----------------
--------at-a-c-tga-cgctga-gg-t-gcg-a--aa-g-c---g-tg-gg-g--ag
-ca-aaca--gg
>Otu00644
atac-gg-agggt-gcaagcg-tt-aa-t-cgg-aattac-t-gggc--gta-aagc-ga
gt--gca-gg-c-g-g-ctac-g-t--ca-g-t-c-g-g-a-t-g--tgaaa-gc-cc-c
g-g-g----ct-t-aa--c-c-tgg-g-aa-t-t-g--c-a--ttc--gat-a-c-tg-c
gt--g-gc--t-a-g-agtc-----t-gg---tag-a-gg-ga-ag-t-ggaatt-cc-a
-g-gt-gta-g-cg-gtg-aa-atg-c-gt-ag--at-a-tctg-g-a-gg-aac-a-tc
--ag-t--g-gc-gaa-gg-cggctt-c---ctg-g-ac-c-a-----------------
--------ag-a-c-tga-cgctca-gg-c-tcg-a--aa-g-c---g-tg-gg-t--ag
-ca-aaca--gg
>Otu00645
atac-gg-agggt-gcgagcg-tt-aa-t-cgg-aattac-t-gggc--gta-aagc-gt
ac--gca-gg-c-g-g-ctaa-g-t--aa-g-t-c-a-g-a-t-g--tgaaa-gc-cc-c
g-g-g----ct-c-aa--c-c-tgg-g-aa-c-t-g--c-a--ttt--gaa-a-c-tg-c
tt--g-gc--t-a-g-agtg-----c-ga---cag-a-gg-gt-gg-t-agaatt-tc-a
-g-gt-gta-g-cg-gtg-aa-atg-c-gt-ag--ag-a-tctg-a-a-gg-aat-a-cc
--aa-t--g-gc-gaa-gg-cagcca-c---ctg-g-gt-c-g-----------------
--------ac-a-c-tga-cgctca-tg-t-acg-a--aa-g-c---g-tg-gg-t--ag
-ca-aaca--gg
>Otu00646
atac-gt-aggtg-gcaagcg-tt-gt-c-cgg-aattat-t-gggc--gta-aagc-gc
gc--gca-gg-c-g-g-cctc-t-t--aa-g-t-c-t-g-a-t-g--tgaaa-gc-cc-c
c-g-g----ct-c-aa--c-c-ggg-g-ag---g-gc-c-a--ttg--gaa-a-c-tg-g
ga--g-gc--t-t-g-agta-----t-ag---gag-a-ga-ag-ag-t-ggaatt-cc-a
-c-gt-gta-g-cg-gtg-aa-atg-c-gt-ag--ag-a-tgtg-g-a-gg-aac-a-cc
--ag-t--g-gc-gaa-gg-cgactc-t---ttg-g-cc-t-a-----------------
--------ta-a-c-tga-cgctga-gg-c-gcg-a--aa-g-c---g-tg-gg-g--ag
-ca-aaca--gg
>Otu00647
atac-ga-aggtg-gcgagcg-tt-gt-t-cgg-atttac-t-gggc--ata-aagg-gc
gt--gta-gg-c-g-g-cttg-g-t--aa-g-c-g-g-a-a-t-g--tgaaa-gc-cc-g
g-g-g----ct-c-aa--c-c-ccg-g-aa-c-t-g--c-a--ttc--cga-a-c-tg-c
cg--a-gc--t-a-g-agga-----c-ag---gag-g-gg-ga-tc-t-ggaact-ct-a
-g-gt-gga-g-cg-gtg-aa-atg-c-gt-ag--at-a-tcta-g-a-gg-aac-g-cc
--gg-t--g-gc-gaa-ag-cgagat-c---ctg-g-cc-t-g-----------------
--------tc-c-c-tga-cgctga-gg-c-gcg-a--aa-g-c---g-tg-gg-t--ag
-ca-aaca--gg
>Otu00648
atac-gg-ggggg-gcaagcg-tt-gt-t-cgg-atttac-t-gggc--gta-aagg-gc
tc--gta-gg-c-g-g-ccgt-c-c--aa-g-t-c-g-g-t-t-g--tgaaa-tc-cc-c
g-g-g----ct-c-aa--c-t-cgg-g-aa-t-t-g--c-a--gcc--gaa-a-c-tg-g
ac--g-gc--t-a-g-aagc-----c-gg---gag-a-gg-ga-tg-c-ggaatt-cc-a
-g-gt-gta-g-cg-gtg-aa-atg-c-gt-ag--at-a-tctg-g-a-gg-aac-a-cc
--cg-t--g-gc-gaa-gg-cggcat-c---ctg-g-ac-c-g-----------------
--------gt-c-t-tga-cgctga-gg-a-gcg-a--aa-g-c---t-ag-gg-t--ag
-ca-aacg--gg
>Otu00649
atac-gg-agggt-gcgagcg-tt-gt-t-cgg-aatcac-t-gggc--gta-aagc-gc
gt--gta-gg-c-g-g-ctgg-t-t--aa-g-t-c-t-g-g-t-g--tgaaa-gc-cc-g
g-g-g----ct-c-ac--c-c-ccg-g-aa-g-t-g--c-g--ctg--gaa-a-c-tg-g
ct--a-gc--t-a-g-agta-----t-gg---gag-a-gg-ga-ag-c-ggaatt-cc-t
-g-gt-gta-g-cg-gtg-aa-atg-c-gt-ag--at-a-tcag-g-a-gg-aac-a-cc
--gg-c--g-gc-gaa-gg-cggctt-c---ctg-g-ac-c-a-----------------
--------at-a-c-tga-cgctga-ga-c-gcg-a--aa-g-c---g-tg-gg-g--ag
-ca-aaca--gg
>Otu00650
agac-gg-agggt-gcgagcg-tt-gc-t-cgg-aatcac-t-gggc--gta-aagg-gt
gc--gta-gg-c-g-g-tctt-t-c--aa-g-t-c-t-g-a-c-g--tgaaa-gc-cc-a
g-g-g----ct-c-ac--c-c-ctg-g-aa-g-t-g--c-g--cca--gaa-a-c-tg-a
tg--g-ac--t-t-g-agta-----c-cg---gag-g-gg-ag-ag-t-ggaatt-cc-c
-g-gt-gta-g-cg-gtg-aa-atg-c-gt-ag--at-a-tcgg-g-a-gg-aat-a-cc
--gg-t--g-gc-gaa-ag-cgactc-t---ctg-g-ac-g-g-----------------
--------tt-a-c-tga-cgctga-gg-c-acg-a--aa-g-c---g-tg-gg-g--ag
-ca-aaca--gg
>Otu00651
atac-gg-aggga-tcgaacg-tt-aa-t-cgg-aattac-t-gggc--gta-aagc-gc
gc--gta-gg-c-g-g-cttg-t-t--aa-g-t-g-g-g-a-t-g--tgaaa-gc-cc-c
g-g-g----ct-c-aa--c-c-tgg-g-aa-c-t-g--c-a--ttc--caa-a-c-tg-a
ca--g-ac--t-t-g-agta-----c-ga---tag-a-gg-gg-gg-t-agaatt-ca-g
-a-gt-gta-g-cg-gtg-aa-atg-c-gt-ag--at-a-ttct-g-a-gg-aat-a-cc
--gg-t--g-gc-gaa-gg-cggccc-c---ctg-g-at-t-g-----------------
--------at-a-c-tga-cgctga-gg-t-gcg-a--aa-g-c---g-tg-gg-g--ag
-ca-aaca--gg
>Otu00652
atac-gg-aggga-gctagcg-tt-gt-t-cgg-aattac-t-gggc--gta-aagc-gc
gc--gta-gg-c-g-g-cttg-g-c--aa-g-t-t-g-g-g-g-g--tgaaa-tc-cc-g
g-g-g----ct-t-aa--c-c-tcg-g-aa-c-t-g--c-c--ctc--aaa-a-c-tg-c
tg--a-gc--t-a-g-aatc-----c-tg---gag-a-gg-tg-ag-c-ggaatt-cc-t
-a-gt-gta-g-ag-gtg-aa-att-c-gt-ag--at-a-ttag-g-a-ag-aac-a-cc
--ag-t--g-gc-gaa-gg-cggctc-a---ctg-g-ac-a-g-----------------
--------gt-a-t-tga-cgctga-gg-t-gcg-a--aa-g-c---g-tg-gg-g--ag
-cg-aaca--gg
>Otu00653
atac-gg-aggat-gcgagcg-tt-at-c-cgg-atttat-t-gggt--tta-aagg-gt
gc--gta-gg-t-g-g-ttga-t-t--aa-g-t-t-a-g-t-g-g--ttaaa-ta-tc-t
g-g-g----ct-c-aa--c-t--ca-g-tc-t-t-g--c-c--att--aat-a-c-tg-g
tt--a-ac--t-c-g-agta-----c-ac---acg-a-gg-ta-gg-c-ggaata-ag-t
-t-aa-gta-g-cg-gtg-aa-atg-c-tt-ag--at-a-taac-t-t-ag-aac-t-cc
--ga-t--a-gc-gaa-gg-cagctt-a---cca-g-cg-t-g-----------------
--------ta-a-c-tga-cactga-tg-c-acg-a--ga-g-c---g-tg-gg-t--ag
-cg-aaca--gg
>Otu00654
atac-gg-agggg-gcaagcg-tt-at-t-cgg-aattat-t-gggc--gta-aagg-gc
gc--gta-gg-c-g-g-cttg-a-c--aa-g-t-c-a-g-t-g-g--tgaaa-tc-cc-t
c-g-g----ct-c-aa--c-c-gag-g-aa-c-t-g--c-c--tct--gaa-a-c-tg-t
tt--g-gc--t-t-g-aggc-----c-gg---gag-a-gg-gt-ag-t-ggaatt-cc-c
-a-gt-gta-g-cg-gtg-aa-atg-c-gt-ag--at-a-ttgg-g-a-gg-aac-a-cc
--cg-t--g-gc-gaa-gg-cggcta-c---ctg-g-ac-c-g-----------------
--------gt-t-c-tga-cgctga-gg-c-gcg-a--aa-g-t---g-tg-gg-g--ag
-ca-aaca--gg
>Otu00655
atac-gg-agggt-gcaagcg-tt-aa-t-cgg-aattac-t-gggc--gta-aagc-gc
gc--gta-gg-c-g-g-ctat-c-t--aa-g-c-t-a-g-a-t-g--tgaaa-gc-cc-a
g-g-g----ct-c-aa--c-c-ttg-g-aa-c-t-g--c-a--ttt--aga-a-c-tg-g
gt--a-gc--t-a-g-agta-----c-ag---cag-a-gg-ag-tg-t-ggaatt-tc-a
-g-gt-gta-g-cg-gtg-aa-atg-c-gt-ag--ag-a-tctg-a-a-gg-aac-a-tc
--ag-t--g-gc-gaa-gg-cgacac-t---ctg-g-gt-t-g-----------------
--------at-a-c-tga-cgctga-gg-t-gcg-a--aa-g-c---g-tg-gg-g--ag
-ca-aaca--gg
>Otu00656
atac-gg-agagg-gctagcg-tt-gt-t-cga-aattat-t-gggc--gta-aaga-gt
ac--gca-gg-t-g-g-ttat-g-t--aa-g-t-t-a-g-t-t-g--tgaaa-gc-cc-t
a-a-g----ct-t-aa--c-t-tag-g-aa-c-t-g--c-a--att--aat-a-c-tg-t
at--a-ac--t-t-g-agta-----t-ga---aag-a-gg-at-ag-c-agaatt-tc-t
-a-gt-gta-g-cg-gta-aa-atg-c-gt-ag--at-a-ttag-a-a-ag-aat-a-cc
--aa-c--a-gc-gaa-gg-cagcta-t---ctg-g-tt-c-a-----------------
--------tt-a-c-tga-cactga-gg-t-acg-a--aa-g-c---a-tg-gg-g--ag
-ca-aaca--gg
>Otu00657
atac-gg-agggt-gcaagcg-tt-at-c-cgg-attcac-t-gggt--tta-aagg-gt
gc--gta-gg-c-g-g-gaaa-t-t--aa-g-t-c-a-g-a-g-g--tgaaa-gc-cc-c
g-a-g----ct-c-aa--c-t-tgg-g-aa-c-t-g--c-c--ttt--gat-a-c-tg-a
tt--t-tc--t-t-g-aata-----t-ag---ttg-a-gg-ta-gg-c-ggaata-ca-a
-c-at-gta-g-cg-gtg-aa-atg-c-at-ag--at-a-tgtt-g-t-ag-aac-a-cc
--ga-t--t-gc-gaa-gg-cagctt-a---cta-a-ac-t-a-----------------
--------tt-a-t-tga-cgctga-gg-c-acg-a--aa-g-c---g-tg-gg-g--ag
-cg-aaca--gg
>Otu00658
atac-gg-agggt-ccaagcg-tt-at-c-cgg-aatcat-t-gggt--tta-aagg-gt
tc--gca-gg-c-g-g-cccg-a-t--aa-g-t-c-a-g-t-g-g--tgaaa-tc-ct-a
c-a-g----ct-c-aa--c-t-gta-g-aa-c-t-g--c-c--att--gat-a-c-tg-t
cg--g-ac--t-t-g-aata-----t-ag---ttg-g-ag-ta-gg-c-ggaatg-tg-t
-a-gt-gta-g-cg-gtg-aa-atg-c-tt-ag--at-a-ttac-a-c-ag-aac-a-cc
--ga-t--a-gc-gaa-gg-cagctt-a---cta-a-ac-t-a-----------------
--------tt-a-t-tga-cgctca-tg-a-acg-a--aa-g-c---g-tg-gg-g--ag
-cg-aaca--gg
>Otu00659
atac-gt-aggtg-gcaagcg-tt-gt-c-cgg-atttac-t-gggc--gta-aaga-gc
gc--gca-gg-c-g-g-ccag-g-t--aa-g-t-c-g-a-a-t-g--tgaaa-gc-cc-c
c-g-g----ct-c-aa--c-t-ggg-g-aa---g-gt-c-g--ttc--gat-a-c-tg-c
tt--g-gc--t-c-g-aaga-----t-ag---gag-a-gg-ga-ag-t-ggaatt-tc-a
-g-gt-gta-g-tg-gtg-aa-atg-c-gt-ag--at-a-tctg-a-a-gg-aac-a-cc
--ag-t--g-gc-gaa-gg-cgactt-t---ctg-g-cc-t-a-----------------
--------tt-c-t-tga-cgctga-gg-c-gcg-a--aa-g-c---t-ag-gg-g--ag
-cg-aacg--gg
>Otu00660
atac-ga-agggg-gctagcg-tt-gt-t-cgg-aattac-t-gggc--gta-aagc-gc
ac--gta-gg-c-g-g-attg-t-t--aa-g-t-t-a-g-g-g-g--tgaaa-tc-cc-g
g-g-g----ct-c-aa--c-c-ccg-g-aa-c-t-g--c-c--ttt--aat-a-c-tg-g
ca--a-tc--t-a-g-agat-----c-ta---gag-a-gg-tg-ag-t-ggaatt-cc-g
-a-gt-gta-g-ag-gtg-aa-att-c-gt-ag--at-a-ttcg-g-a-gg-aac-a-cc
--ag-t--g-gc-gaa-gg-cggctc-a---ctg-g-ct-a-g-----------------
--------at-a-c-tga-cgctga-gg-t-gcg-a--aa-g-t---g-tg-gg-g--ag
-ca-aaca--gg
>Otu00661
atac-ga-agggg-gctagcg-tt-gt-t-cgg-aatcac-t-gggc--gta-aagc-gc
gc--gta-gg-c-g-g-actt-t-t--aa-g-t-c-a-g-g-g-g--tgaaa-tc-cc-g
a-g-g----ct-c-aa--c-c-tcg-g-aa-c-t-g--c-c--ttt--gat-a-c-tg-g
aa--g-tc--t-t-g-agtt-----c-ga---gag-a-gg-tg-ag-t-ggaata-cc-g
-a-gt-gta-g-ag-gtg-aa-att-c-gt-ag--at-a-ttcg-g-t-gg-aac-a-cc
--ag-t--g-gc-gaa-gg-cggctc-a---ctg-g-ct-c-g-----------------
--------at-a-c-tga-cgctga-gg-t-gcg-a--aa-g-c---g-tg-gg-g--ag
-ca-aaca--gg
>Otu00662
atac-gg-aggat-ccaagcg-tt-at-c-cgg-aatcat-t-gggt--tta-aagg-gt
cc--gta-gg-c-g-g-gctt-a-t--aa-g-t-c-a-g-t-g-g--tgaaa-gt-tt-g
c-g-g----ct-c-aa--c-c-gta-a-aa-t-t-g--c-c--att--gat-a-c-tg-t
ag--g-tc--t-t-g-aatc-----a-tt---gtg-a-ag-tg-gt-t-agaatg-tg-t
-a-gt-gta-g-cg-gtg-aa-atg-c-at-ag--at-a-ttac-a-c-ag-aat-a-cc
-gat----t-gc-gaa-gg-cagatc-a---cta-a-ca-a-t-----------------
--------tg-a-t-tga-cgctca-gg-g-acg-a--aa-g-c---g-tg-gg-t--ag
-cg-aaca--gg
>Otu00663
aaac-ag-aggat-gcaagcg-tt-at-c-cgg-aattat-t-gggc--gta-aagt-gt
ct--gta-gg-t-g-g-cttt-t-c--aa-g-t-c-c-g-t-c-g--tcaaa-tc-cc-a
g-g-g----ct-c-aa--c-c-ctg-g-ac-a-g-g--c-g--gtg--gaa-a-c-ta-t
ca--a-gc--t-a-g-agta-----c-gg---tag-a-gg-ca-ga-g-ggaatt-tc-c
-g-gt-gga-g-cg-gtg-aa-atg-c-gt-tg--ag-a-tcgg-g-a-gg-aac-a-cc
--aa-g--g-gc-gaa-ag-cactct-g---ctg-g-gc-c-g-----------------
--------tt-a-c-tga-cactca-ga-g-acg-a--aa-g-c---t-ag-gg-g--ag
-ca-aatg--gg
>Otu00664
atac-ga-aggga-actagcg-tt-gt-t-cgg-atttac-t-gggc--gta-aaga-gc
at--gta-gg-c-g-g-attg-g-a--ca-g-t-t-g-a-g-g-g--tgaaa-tc-cc-a
g-a-g----ct-c-aa--c-t-ctg-g-aa-c-t-g--c-c--ttc--aat-a-c-tt-c
ca--g-tc--t-a-g-agtc-----c-gt---aag-g-gg-gt-gg-t-ggaatt-cc-g
-a-gt-gta-g-ag-gtg-aa-att-c-gt-ag--at-a-ttcg-g-a-gg-aac-a-cc
--ag-t--g-gc-gaa-gg-cgacca-c---ctg-g-ta-c-g-----------------
--------gt-a-c-tga-cgctga-ga-t-gcg-a--aa-g-c---g-tg-gg-g--ag
-ca-aaca--gg
>Otu00665
atac-gt-agggt-gcaagcg-tt-aa-t-cgg-aattac-t-gggc--gta-aagc-gt
gc--gca-gg-c-g-g-tttt-g-t--aa-g-a-c-a-g-t-g-g--tgaaa-tc-cc-c
g-g-g----ct-c-aa--c-c-tgg-g-aa-c-t-g--c-c--att--gtg-a-c-tg-c
aa--g-gc--t-a-g-agtg-----c-gg---cag-a-gg-gg-ga-t-ggaatt-cc-g
-c-gt-gta-g-ca-gtg-aa-atg-c-gt-ag--at-a-tgcg-g-a-gg-aac-a-cc
--ga-t--g-gc-gaa-gg-caatcc-c---ctg-g-gc-c-t-----------------
--------gc-a-c-tga-cgctca-tg-c-acg-a--aa-g-c---g-tg-gg-g--ag
-ca-aaca--gg
>Otu00666
atac-gg-agggt-gcaagcg-tt-aa-t-cgg-aattac-t-gggc--gta-aagc-gt
gc--gta-gg-c-t-g-tttt-g-t--aa-g-t-c-a-g-t-g-g--tgaaa-tc-cc-c
g-a-g----ct-c-aa--c-t-tgg-g-aa-c-t-g--c-c--att--gaa-a-c-tg-c
tt--g-ac--t-a-g-agtg-----c-gt---gag-a-gg-at-ag-t-ggaatt-cc-t
-a-gt-gta-g-ga-gtg-aa-atc-c-gt-ag--at-a-ttag-g-a-gg-aac-a-tc
--ag-t--g-gc-gaa-gg-cgacta-t---ctg-g-ca-c-g-----------------
--------ta-a-c-tga-cgctga-gg-t-acg-a--aa-g-c---g-tg-gg-g--at
-ca-aaca--gg
>Otu00667
atac-gg-agggt-gcaagcg-tt-gt-t-cgg-atttat-t-gggc--gta-aagc-ga
gt--gta-gg-c-g-g-ttcg-a-c--aa-g-t-c-g-g-g-t-g--tgaaa-tc-cc-g
g-g-g----cc-c-aa--c-c-ccg-g-aa-c-t-g--c-a--ccc--gat-a-c-tg-t
ca--g-gc--t-a-g-agtc-----c-cg---gag-a-gg-at-gg-c-ggaatt-cc-c
-g-gt-gta-g-gg-gtg-aa-atc-c-gt-ag--at-a-tcgg-g-a-gg-aac-a-cc
--ag-t--g-gc-gaa-gg-cggcca-t---ctg-g-ac-g-g-----------------
--------tg-a-c-tga-cgctga-ga-c-tcg-a--aa-g-c---g-tg-gg-t--ag
-ca-aaca--gg
>Otu00668
atac-gt-agggg-gcaagcg-tt-at-c-cgg-aattac-t-gggt--gta-aagg-ga
gc--gta-gg-c-g-g-catg-g-t--aa-g-t-t-a-g-a-t-g--tgaaa-gc-cc-g
a-g-g----ct-t-aa--c-c-tcgtg-ga-t-t-g--c-a--ttt--aaa-a-c-ta-t
ca--a-gc--t-a-g-agta-----c-ag---gag-a-gg-aa-ag-c-ggaatt-cc-t
-a-gt-gta-g-cg-gtg-aa-atg-c-gt-ag--at-a-ttag-g-a-ag-aac-a-cc
--gg-t--g-gc-gaa-gg-cggctt-t---ctg-g-ac-t-g-----------------
--------ta-a-c-tga-cgctga-gg-c-tcg-a--aa-g-c---g-tg-gg-g--ag
-ca-aaca--gg
>Otu00669
atac-gg-agggt-ccgagcg-tt-at-c-cgg-aatcat-t-gggt--tta-aagg-gt
cc--gta-gg-c-g-g-gcta-t-t--aa-g-t-c-a-g-a-g-g--tgaaa-tt-gt-g
c-a-g----ct-c-aa--c-t-gta-g-aa-c-t-g--c-c--ttt--gat-a-c-tg-a
ta--g-tc--t-t-g-agtt-----a-tg---gtg-a-gg-ta-gc-c-ggaaca-tg-t
-g-gt-gta-g-cg-gtg-aa-atg-c-at-ag--at-a-tcac-a-t-ag-aac-g-cc
-gat----t-gc-gaa-gg-caggtt-a---cca-a-cc-a-t-----------------
--------at-a-c-tga-cgctga-tg-g-acg-a--aa-g-c---g-tg-gg-g--ag
-cg-aacg--gg
>Otu00670
atac-gt-agggt-gcaagcg-tt-aa-t-cgg-aattac-t-gggc--gta-aagc-gt
gc--gca-gg-c-g-g-ttcg-g-a--aa-g-a-a-a-g-a-t-g--tgaaa-tc-cc-a
g-a-g----ct-t-aa--c-t-ttg-g-aa-c-t-g--c-a--ttt--tta-a-c-ta-c
cg--g-gc--t-a-g-agtg-----t-gt---cag-a-gg-ga-gg-t-ggaatt-cc-g
-c-gt-gta-g-ca-gtg-aa-atg-c-gt-ag--at-a-tgcg-g-a-gg-aac-a-cc
--ga-t--g-gc-gaa-gg-cagcct-c---ctg-g-ga-t-a-----------------
--------ac-a-c-tga-cgctca-tg-c-acg-a--aa-g-c---g-tg-gg-g--ag
-ca-aaca--gg
>Otu00671
acac-gt-aggca-ccaagcg-tt-at-c-cgg-atttat-t-gggc--gta-aaga-gc
tc--gta-gg-c-g-g-ttcg-g-t--aa-g-t-c-g-g-g-t-g--tgaaa-ac-tc-t
g-g-g----ct-c-aa--c-c-cag-a-ga---g-g-cc-a--ccc--gat-a-c-tg-c
tg-tg-ac--t-a-g-agtg-----c-gg---tag-g-gg-ag-cg-g-ggaatt-ca-t
-g-gt-gta-g-cg-gtg-aa-atg-c-gc-ag--at-a-tcat-g-a-gg-aac-a-cc
--ag-t--g-gc-gaa-gg-cgccgc-t---ctg-g-gc-c-g-----------------
--------ta-a-c-tga-cgctga-gg-a-gcg-a--aa-g-c---g-tg-gg-t--ag
-ca-aaca--gg
>Otu00672
atac-gt-agggg-gcaagcg-tt-at-c-cgg-aatcac-t-gggc--gta-aagg-ga
gt--gta-gg-c-g-g-tcaa-g-c--aa-g-t-c-a-g-g-g-g--tgaaa-gg-ca-t
c-g-g----ct-c-aa--c-c-gat-g-ta---a-g--c-c--ttt--gaa-a-c-tg-t
tt--g-ac--t-t-g-agtg-----c-ag---gag-a-gg-aa-ag-t-ggaatt-cc-t
-a-gt-gta-g-cg-gtg-aa-atg-c-gt-ag--at-a-ttag-g-a-gg-aac-a-cc
-agt----g-gc-gaa-gg-cgactt-t---ctg-g-ac-t-g-----------------
--------ta-a-c-tga-cgctga-gg-c-tcg-a--aa-g-c---g-tg-gg-g--ag
-cg-aaca--gg
>Otu00673
atac-gg-agggt-ccaagcg-tt-at-c-cgg-aatcat-t-gggt--tta-aagg-gt
cc--gta-gg-c-g-g-gcga-t-t--aa-g-t-c-a-g-a-g-g--tgaaa-tc-cc-a
c-a-g----ct-c-aa--c-t-gtg-g-aa-c-t-g--c-c--ttt--gat-a-c-tg-g
tt--g-tc--t-t-g-agtt-----a-ca---gtg-a-ag-ta-ga-t-agaata-tg-t
-a-gt-gta-g-cg-gtg-aa-atg-c-at-ag--at-a-ttac-a-t-ag-aat-a-cc
--ga-t--t-gc-gaa-gg-cagtct-a---cta-a-ct-g-t-----------------
--------ac-a-c-tga-cgctga-gg-g-acg-a--aa-g-c---g-tg-gg-g--ag
-cg-aaca--gg
>Otu00674
atac-gg-agggt-gcgagcg-tt-aa-t-cgg-aattac-t-gggc--gta-aagc-gc
gc--gta-gg-t-g-g-tttg-t-t--aa-g-t-c-a-g-c-t-g--tgaaa-gc-cc-c
g-g-g----c-tc-aa--c-c-tgg-g-aa-c-t-g--c-a--gtt--gat-a-c-tg-g
ca--a-gc--t-a-g-agta-----c-gg---gag-a-gg-ga-gg-t-agaatt-cc-a
-t-gt-gta-g-cg-gtg-aa-atg-c-gt-ag--at-a-tatg-g-a-gg-aat-a-cc
--ag-t--g-gc-gaa-gg-cggcct-c---ctg-g-ct-c-g-----------------
--------at-a-c-tga-cactga-gg-t-gcg-a--aa-g-c---g-tg-gg-t--ag
-ca-aaca--gg
>Otu00675
atac-ga-agggg-gcaagcg-tt-ac-t-cgg-aattat-t-gggc--gta-aagc-gt
gc--gta-gg-c-g-g-tttt-a-t--aa-g-t-t-g-a-a-a-g--tgaaa-gc-ct-t
t-g-g----ct-c-aa--c-c-aaa-g-aa-t-t-g--c-t--tac--aaa-a-c-tg-t
aa--a-ac--t-a-g-agta-----t-ta---gag-a-gg-at-ag-a-agaatt-cc-t
-g-at-gta-g-gg-gtg-aa-atc-c-gt-ag--at-a-tcag-g-a-ag-aat-a-tc
--ga-a--g-gc-gaa-ag-catctg-t---ctg-g-ct-a-a-----------------
--------at-a-c-tga-cgctgt-tg-c-acg-a--aa-g-c---g-tg-gg-g--ag
-ca-aaca--gg
>Otu00676
atac-ga-atgga-gcaagcg-tt-gt-t-cgg-aatcac-t-gggc--tta-aagc-gt
at--gta-gg-c-g-g-aaac-g-c--aa-g-t-c-a-g-g-a-g--tgaaa-tc-cc-g
g-g-g----ct-c-aa--c-c-ccg-g-aa-c-t-g--c-t--ctt--gaa-a-c-tg-c
gt--t-tc--t-a-g-aatc-----c-tg---gag-a-gg-tt-ag-g-agaatt-cc-g
-a-gt-gta-g-ag-gtg-aa-att-c-gc-ag--at-a-ttcg-g-a-gg-aat-a-cc
--ag-t--g-gc-gta-gg-cgccta-a---ctg-g-ac-a-g-----------------
--------gt-a-t-tga-cgctca-ga-t-acg-a--aa-g-c---g-tg-gg-g--ag
-ca-aaca--gg
>Otu00677
agac-ga-accgt-ccaaacg-tt-at-t-cgg-tatcac-t-gggc--tta-aaga-gt
tc--gta-gg-c-g-g-ctat-g-t--ag-g-t-c-a-g-g-t-g--tgaaa-tc-cc-a
c-a-g----ct-c-aa--c-t-gtg-g-aa-c-t-g--c-g--ctt--gaa-a-c-cc-c
at--a-gc--t-t-g-aggg-----a-ga---tag-a-gg-tg-ag-c-ggaact-ga-t
-g-gt-gga-g-cg-gtg-aa-atg-c-gt-tg--at-a-tcat-c-a-gg-aac-a-cc
--gg-t--g-gc-gaa-ag-cggctc-a---ctg-g-at-c-t-----------------
--------tt-t-c-tga-cgctga-gg-a-acg-a--aa-g-c---t-ag-gg-t--ag
-cg-aacg--gg
>Otu00678
atac-ga-aggtc-ccaagcg-tt-gt-t-cgg-aatcac-t-gggc--gta-aaga-gt
at--gta-gg-c-g-g-ttcg-g-a--aa-g-t-c-a-g-g-t-g--tgaaa-gc-cc-g
g-g-g----ct-c-aa--c-c-ccg-g-aa-c-t-g--c-a--ccc--gat-a-c-tc-c
cg--g-ac--t-a-g-agta-----a-tg---gag-g-gg-ag-tc-t-ggaatt-ca-c
-g-gt-gta-g-ca-gtg-aa-atg-c-gt-gg--at-a-tcgt-g-a-gg-aac-a-ct
--ag-t--g-gc-gaa-gg-cgagac-t---ctg-g-ac-a-t-----------------
--------tt-a-c-tga-cgctca-ga-t-acg-a--ag-g-c---t-ag-gg-g--ag
-cg-aaca--gg
>Otu00679
atac-gg-agggt-gcaaacg-tt-gc-t-cgg-aatcac-t-gggc--gta-aagc-gc
ac--gta-gg-c-g-g-ccgt-g-t--aa-g-t-t-g-g-a-t-g--tgaaa-gc-cc-t
g-g-g----ct-c-aa--c-c-cag-g-aa-g-t-g--c-a--tcc--aaa-a-c-tg-c
at--g-gc--t-t-g-agta-----c-cg---gag-g-gg-ct-ca-g-agaatt-ct-c
-g-gt-gta-g-ag-gtg-aa-att-c-gt-ag--at-a-tcgg-g-a-gg-aat-a-cc
--ag-t--g-gc-gaa-gg-cgctgg-g---ctg-g-ac-g-g-----------------
--------tt-a-c-tga-cgctga-gg-t-gcg-a--aa-g-c---g-tg-gg-g--ag
-ca-aaca--gg
>Otu00680
atac-gg-ggggt-gctagcg-tt-at-t-cgg-atttac-t-gggc--gta-aagg-gc
gc--gca-gg-c-g-g-tttc-t-t--aa-g-t-c-a-g-a-t-g--tgaaa-gc-cc-g
g-g-g----ct-c-aa--c-c-ccg-g-aa-g-t-g--c-a--ttt--gaa-a-c-ta-a
gg--a-ac--t-t-g-agta-----t-gg---gag-a-gg-ga-ag-t-ggaatt-cc-t
-g-gt-gta-g-cg-gtg-aa-atg-c-gt-ag--at-a-tcag-g-a-gg-aac-a-cc
--gg-t--g-gc-gaa-gg-cgactt-c---ctg-g-ac-c-a-----------------
--------at-a-c-tga-cgctga-gg-c-gcg-a--ag-g-c---g-tg-gg-g--ag
-ca-aaca--gg
>Otu00681
atac-ag-agggt-gcaaacg-tt-gt-t-cgg-aatcac-t-gggc--ata-aagc-gc
ac--gta-gg-c-g-g-cccg-t-t--aa-g-t-g-t-g-g-a-g--tgaaa-tc-cc-a
c-g-g----ct-t-ac--c-c-gtg-g-aa-c-t-g--c-t--ctg--cat-a-c-tg-g
cg--a-gc--t-c-g-agga-----c-gg---tag-g-gg-ag-ag-c-ggaact-ct-t
-g-gt-gga-g-cg-gtg-aa-atg-c-gt-ag--at-a-tcaa-g-a-gg-aac-a-cc
--ga-t--g-gc-gaa-gg-cagctc-t---ctg-g-tc-c-g-----------------
--------tt-t-c-tga-cgctga-gg-t-gcg-a--aa-g-c---t-ag-gg-t--ag
-cg-aacg--gg
>Otu00682
atac-gg-agggt-gcaagcg-tt-at-c-cgg-aatcat-t-gggt--tta-aagg-gt
cc--gca-gg-c-g-g-ctaa-a-t--aa-g-t-c-a-g-a-g-g--tgaaa-tc-cc-a
t-a-g----ct-t-aa--c-t-atg-g-aa-c-t-g--c-c--ttt--gat-a-c-tg-t
tt--g-gc--t-t-g-agtt-----a-ta---cgg-a-ag-ta-ga-t-agaata-tg-t
-a-gt-gta-g-cg-gtg-aa-atg-c-at-ag--at-a-ttac-a-t-ag-aat-a-cc
--ga-t--t-gc-gaa-gg-cagtct-a---cta-c-gt-g-t-----------------
--------aa-a-c-tga-cgctca-tg-g-acg-a--aa-g-c---g-tg-gg-g--ag
-cg-aaca--gg
>Otu00683
atac-gg-agggt-gcaagcg-tt-aa-t-cgg-aattac-t-gggc--gta-aagc-gc
gc--gta-gg-c-g-g-tctg-t-t--aa-g-t-c-a-g-c-t-g--tgaaa-gc-cc-c
g-g-g----ct-t-aa--c-c-tgg-g-aa-t-t-g--c-a--gtt--gat-a-c-tg-g
ca--g-ac--t-g-g-aatg-----c-gg---gag-a-gg-ga-gg-t-agaatt-cc-a
-t-gt-gta-g-cg-gtg-aa-atg-c-gt-ag--at-a-tatg-g-a-gg-aat-a-cc
--ag-t--g-gc-gaa-gg-cggcct-c---ctg-g-cc-t-g-----------------
--------ac-a-t-tga-cgctga-gg-t-gcg-a--aa-g-c---g-tg-gg-g--ag
-ca-aaca--gg
>Otu00684
aaac-ca-gcacc-tcaagtg-gt-ca-g-gat-gattat-t-gggc--cta-aagc-at
cc--gta-gc-c-t-g-atcc-a-t--aa-g-t-t-t-t-c-g-g--tcaaa-tc-ta-t
g-c-g----ct-t-aa--c-g-tat-a-gg-c-t-g--c-c--ggg--aat-a-c-tg-t
gg--a-tc--t-a-g-ggag-----t-gg---gag-a-gg-ta-ga-c-ggtact-cg-g
-t-ag-gaa-g-ag-gta-aa-att-c-ac-ta--at-c-tatc-g-a-tg-acc-a-cc
--tg-t--g-gc-gaa-gg-cggtct-a---cca-g-aa-c-------------------
--------acgt-c-cga-cggtga-gg-g-atg-a--aa-g-c---t-gg-gg-g--ag
-ca-aacc--gg
>Otu00685
atac-gg-agggg-gttagcg-tt-gt-t-cgg-aattac-t-gggc--gta-aagc-gt
ac--gta-gg-c-g-g-actg-a-t--ca-g-t-c-a-g-a-g-g--tgaaa-tc-cc-a
g-g-g----ct-c-aa--c-c-ctg-g-aa-c-t-g--c-c--ttt--gat-a-c-tg-t
ca--g-tc--t-t-g-agat-----c-ga---gag-a-gg-tg-ag-t-ggaatt-cc-a
-a-gt-gta-g-ag-gtg-aa-att-c-gt-ag--at-a-tttg-g-a-gg-aac-a-cc
-agt----g-gc-gaa-gg-cggctc-a---ctg-g-ct-c-g-----------------
--------at-a-c-tga-cgctga-gg-t-acg-a--aa-g-t---g-tg-gg-g--ag
-ca-aaca--gg
>Otu00686
atac-gg-agggt-gcaaacg-tt-gc-t-cgg-aatcat-t-gggc--gta-aagc-gc
gc--gta-gg-c-g-g-tccg-g-t--ta-g-t-c-g-g-a-t-g--tgaaa-gc-cc-t
c-g-g----ct-t-aa--c-c-gag-g-aa-g-t-g--c-a--ttc--gaa-a-c-tg-c
cg--g-ac--t-t-g-agta-----t-gg---gag-a-gg-gt-tg-c-ggaatt-cc-c
-g-gt-gta-g-ag-gtg-aa-att-c-gt-ag--at-a-tcgg-g-a-gg-aac-a-cc
--ag-t--g-gc-gaa-gg-cggcag-c---ctg-g-ac-c-a-----------------
--------at-a-c-tga-cgctga-gg-t-gcg-a--aa-g-c---g-tg-gg-g--ag
-ca-aaca--gg
>Otu00687
atac-gg-gagat-gcaagcg-tt-at-c-cgg-aatcac-t-gggc--gta-aagc-gt
ct--gca-gg-t-g-g-ttta-g-t--aa-g-t-c-t-g-t-t-g--ttaaa-aa-ct-g
a-a-g----ct-c-aa--c-t-tca-g-gg-g-t-g--c-g--gca--gaa-a-c-tg-c
ta--g-ac--t-t-g-agta-----t-gg---tag-g-gg-ta-gg-a-ggaatt-tc-t
-a-gt-gta-g-cg-gtg-aa-atg-c-gt-ag--at-a-ttag-g-a-ag-aac-a-cc
--at-t--a-gc-gaa-gg-cgtcct-a---ctg-g-gc-c-a-----------------
--------tt-a-c-tga-cactca-ga-g-acg-a--aa-g-c---t-ag-gg-t--ag
-ca-aacg--gg
>Otu00689
atac-ga-agggg-gctagcg-tt-gt-t-cgg-aattac-t-gggc--gta-aagc-gc
ac--gta-gg-c-g-g-atat-t-t--aa-g-t-c-a-g-g-g-g--tgaaa-tc-cc-a
g-a-g----ct-c-aa--c-t-ctg-g-aa-c-t-g--c-c--ttt--gat-a-c-tg-g
gt--a-tc--t-t-g-agta-----t-gg---aag-a-gg-ta-ag-t-ggaatt-cc-g
-a-gt-gta-g-ag-gtg-aa-att-c-gt-ag--at-a-ttcg-g-a-gg-aac-a-cc
-agt----g-gc-gaa-gg-cggctt-a---ctg-g-tc-c-a-----------------
--------tt-a-c-tga-cgctga-gg-t-gcg-a--aa-g-c---g-tg-gg-g--ag
-ca-aaca--gg
>Otu00690
atac-gg-agggt-ccaagcg-tt-at-c-cgg-aatcat-t-gggt--tta-aagg-gt
tc--gca-gg-c-g-g-ttta-t-t--aa-g-t-c-a-g-t-g-g--tgaaa-tc-ct-a
c-a-g----ct-c-aa--c-t-gta-g-aa-c-t-g--c-c--att--gat-a-c-tg-a
ta--g-ac--t-t-g-aata-----t-ag---ttg-a-ag-ta-gg-c-ggaatg-tg-t
-a-gt-gta-g-cg-gtg-aa-atg-c-tt-ag--at-a-ttac-a-c-ag-aac-a-cc
--ga-t--a-gc-gaa-gg-cagctt-a---cta-a-ac-t-a-----------------
--------tt-a-t-tga-cgctca-tg-a-acg-a--aa-g-c---g-tg-gg-g--ag
-cg-aaca--gg
>Otu00691
atac-ga-aggtc-tcaagcg-tt-gt-t-cgg-atttac-t-gggc--gta-aagc-gt
ct--gta-gg-c-g-g-agtg-g-t--aa-g-t-c-a-g-a-t-g--tgaaa-tc-cc-g
g-g-g----ct-c-aa--c-c-ccg-g-aa-c-t-g--c-a--tcc--gat-a-c-tg-c
ca--c-cc--t-a-g-aggg-----t-cg---gag-g-gg-ag-tc-t-ggaatt-ct-c
-g-gt-gta-g-ca-gtg-aa-atg-c-gt-ag--at-a-tcga-g-a-gg-aac-a-ct
--ag-t--g-gc-gaa-gg-cgagac-t---ctg-g-ac-g-a-----------------
--------ca-c-c-tga-cgctga-ga-g-acg-a--ag-g-c---c-ag-gg-t--ag
-cg-aaaa--gg
>Otu00692
atac-gg-agggt-gcaagcg-tt-aa-t-cgg-aattac-t-gggc--gta-aagg-gt
ac--gta-gg-c-g-g-cctt-t-t--aa-g-t-c-g-g-a-t-g--tgaaa-gc-cc-c
g-g-g----ct-t-aa--c-c-tgg-g-aa-c-t-g--c-a--ttc--gat-a-c-tg-g
ga--g-gc--t-a-g-agtt-----t-gg---cag-a-gg-ct-aa-t-ggaatt-cc-t
-g-gt-gta-g-cg-gtg-aa-atg-c-gt-ag--at-a-tcag-g-a-gg-aac-a-tc
--ag-t--g-gc-gaa-gg-cgatta-g---ctg-g-gc-c-a-----------------
--------aa-a-c-tga-cgctga-gg-t-acg-a--aa-g-c---g-tg-gg-g--ag
-ca-aaca--gg
>Otu00693
atac-ga-agggt-gcaagcg-tt-gt-t-cgg-aattac-t-gggc--gta-aagg-gc
gt--gta-gg-c-g-g-ctcg-a-t--ta-g-t-t-a-g-a-t-g--tgaaa-gc-cc-a
g-g-g----ct-c-aa--c-c-ttg-g-aa-c-t-g--c-a--ttt--aat-a-c-tg-t
cg--a-gc--t-a-g-aatc-----c-ag---gag-g-gg-at-ag-t-ggaatt-cc-g
-a-gt-gta-g-ag-gtg-aa-att-c-gt-ag--at-a-ttcg-g-a-ag-aac-a-cc
--ag-t--g-gc-gaa-gg-cgactg-t---ctg-g-ac-t-g-----------------
--------gt-a-t-tga-cgctga-gg-c-gcg-a--aa-g-c---g-tg-gg-g--ag
-ca-aaca--gg
>Otu00694
atac-gg-agggt-gcaagcg-tt-aa-t-cgg-aatcac-t-gggc--gta-aagc-gc
ac--gca-gg-c-g-g-cttg-t-t--aa-g-t-c-a-g-a-t-g--tgaaa-gc-cc-c
g-g-g----ct-c-aa--c-c-tgg-g-aa-t-t-g--c-a--ttt--gat-a-c-tg-a
ca--g-gc--t-a-g-agta-----t-gg---gag-a-ga-ga-ag-t-ggaatt-cc-a
-c-at-gta-g-cg-gtg-aa-atg-c-gt-ag--at-a-tgtg-g-a-gg-aac-a-tc
-agt----g-gc-gaa-gg-cgactt-c---ttg-g-cc-c-a-----------------
--------at-a-c-tga-cgctca-gg-t-gcg-a--aa-g-c---g-tg-gg-g--ag
-ca-aaca--gg
>Otu00695
atac-gg-ggggg-gcaagcg-tt-gt-t-cgg-aattac-t-gggc--gta-aagg-gc
tc--gta-gg-c-g-g-ccag-c-t--aa-g-t-c-g-g-t-t-g--tgaaa-tc-cc-c
c-g-g----ct-c-aa--c-c-ggg-g-aa-c-t-g--c-g--acc--gat-a-c-tg-g
gt--g-gc--t-c-g-aagc-----c-gg---gag-a-gg-ga-tg-c-ggaatt-cc-a
-g-gt-gta-g-cg-gtg-aa-atg-c-gt-ag--at-a-tctg-g-a-gg-aac-a-cc
--cg-t--g-gc-gaa-gg-cggcat-c---ctg-g-ac-c-g-----------------
--------gt-c-t-tga-cgctga-gg-a-gcg-a--aa-g-c---c-ag-gg-t--ag
-ca-aacg--gg
>Otu00696
atac-gg-agggt-acgaacg-tt-aa-t-cgg-aattac-t-gggc--gta-aagc-gc
gc--gta-gg-c-g-g-ttcg-t-t--aa-g-t-g-g-g-a-t-g--tgaaa-gc-cc-c
g-g-g----ct-c-aa--c-c-tgg-g-aa-c-t-g--c-a--ttc--caa-a-c-tg-g
cg--a-gc--t-a-g-agta-----t-gg---tag-a-gg-ga-gg-t-agaatt-tc-c
-t-gt-gta-g-cg-gtg-aa-atg-c-gt-ag--at-a-tagg-a-a-gg-aat-a-cc
--gg-t--g-gc-gaa-gg-cggcct-c---ctg-g-ac-c-a-----------------
--------at-a-c-tga-cgctga-gg-t-gcg-a--aa-g-c---g-tg-gg-g--ag
-ca-aaca--gg
>Otu00697
atac-gg-agggt-gcgagcg-tt-aa-t-cgg-aattac-t-gggc--gta-aagc-gc
gc--gta-gg-c-g-g-cttg-g-t--ca-g-t-c-g-g-a-t-g--tgaaa-gc-cc-c
g-g-g----ct-t-aa--c-c-tgg-g-aa-t-t-g--c-a--ttc--gat-a-c-tg-c
ca--g-gc--t-a-g-agta-----t-gg---tag-a-gg-ga-ag-t-ggaatt-tc-c
-g-gt-gta-g-cg-gtg-aa-atg-c-gt-ag--at-a-tcgg-a-a-gg-aac-a-cc
--ag-t--g-gc-gaa-gg-cggctt-c---ctg-g-ac-c-a-----------------
--------at-a-c-tga-cgctca-gg-t-gcg-a--aa-g-c---g-tg-gg-g--ag
-cg-aaca--gg
>Otu00698
acac-ga-accgt-ccaaacg-tt-at-t-cgg-aatcac-t-gggc--tta-aagg-gt
tc--gta-gg-c-g-g-ctac-g-t--ag-g-t-g-g-g-g-t-g--tgaaa-tc-cc-t
c-g-g----ct-c-aa--c-c-gag-g-aa-c-t-g--c-g--ctc--caa-a-c-cc-c
gt--a-gc--t-t-g-aggg-----a-ga---cag-a-gg-ta-ag-c-ggaact-ga-t
-g-gt-gga-g-cg-gtg-aa-atg-c-gt-tg--at-a-tcat-c-a-gg-aac-a-cc
--ag-t--g-gc-gaa-gg-cggctt-a---ctg-g-gt-c-t-----------------
--------ct-t-c-tga-cgctga-gg-a-acg-a--aa-g-c---t-ag-gg-g--ag
-cg-aacg--gg
>Otu00699
atac-gg-agggt-gcgagcg-tt-aa-t-cgg-aattac-t-gggc--gta-aagg-gc
gc--gta-gg-t-g-g-ccag-a-t--ta-g-t-c-g-g-g-t-g--tgaaa-gc-cc-c
g-g-g----ct-t-aa--c-t-cgg-g-aa-t-t-g--c-a--ttc--gat-a-c-tg-c
ct--g-gc--t-a-g-agtg-----c-ag---tag-a-gg-ga-ag-c-ggaatt-cc-g
-g-gt-gta-g-cg-gtg-aa-atg-c-gt-ag--at-a-tccg-g-a-gg-aac-a-cc
--ag-t--g-gc-gaa-gg-cggctt-c---ctg-g-ac-t-g-----------------
--------ac-a-c-tga-cactga-gg-c-gcg-a--aa-g-c---g-tg-gg-g--ag
-ca-aaca--gg
>Otu00700
atac-gt-aggga-gcaagcg-tt-at-c-cgg-atttac-t-gggt--gta-aagg-gc
gt--gta-gg-c-g-g-gact-g-t--aa-g-t-t-g-g-g-a-g--tgaaa-tc-tc-g
g-g-g----ct-c-aa--c-c-ccg-a-aa-c-t-g--c-t--ttc--aaa-a-c-tg-c
gg--t-tc--t-t-g-agtg-----a-tg---gag-a-gg-ca-gg-c-ggaatt-cc-t
-a-gt-gta-g-cg-gtg-aa-atg-c-gc-ag--at-a-ttag-g-a-gg-aac-a-cc
--ag-t--g-gc-gaa-gg-cggcct-g---ctg-g-ac-a-t-----------------
--------ta-a-c-tga-cgctga-gg-c-gcg-a--aa-g-c---g-tg-gg-g--ag
-ca-aaca--gg
>Otu00701
atac-gg-agggg-gcaagcg-tt-at-t-cgg-atttat-t-gggc--gta-aagg-gc
gc--gta-gg-c-g-g-caag-a-t--aa-g-t-c-a-a-a-g-g--tgaaa-tc-cc-a
c-g-g----ct-c-aa--c-c-gtg-g-aa-c-t-g--c-c--ttt--gaa-a-c-tg-t
ct--a-gc--t-a-g-agtc-----c-gg---gag-a-gg-gt-ag-c-ggaatt-cc-c
-a-gt-gta-g-cg-gtg-aa-atg-c-gt-ag--at-a-ttgg-g-a-gg-aac-a-cc
--ag-t--g-gc-gaa-gg-cggcta-c---ctg-g-ac-c-g-----------------
--------gt-a-c-tga-cgctga-gg-t-gcg-a--aa-g-c---g-tg-gg-g--ag
-ca-aaca--gg
>Otu00702
atac-gt-agggg-gcgagcg-tt-gt-c-cgg-aattat-t-gggc--gta-aagg-gc
tc--gta-gg-c-g-g-cttg-a-c--aa-g-t-c-g-g-c-c-g--tgaaa-ac-cc-a
g-g-g----ct-c-aa--c-c-ctg-g-ga-c-g-c--c-g--gtc--gat-a-c-tg-t
cat-g-gc--t-a-g-ggtc-----c-gg---tag-a-gg-ag-aa-t-ggaatt-cc-c
-g-gt-gta-g-cg-gtg-aa-atg-c-gc-ag--at-a-tcgg-g-a-gg-aac-a-cc
--ag-t--a-gc-gaa-gg-cggttc-t---ctg-g-gc-c-g-----------------
--------gt-a-c-cga-cgctga-gg-a-gcg-a--aa-g-c---g-tg-gg-g--ag
-ca-aaca--gg
>Otu00703
atac-ga-agggg-gcgagcg-tt-at-t-cgg-aattac-t-gggc--gta-aagg-ga
gc--gca-gg-c-g-g-ttca-t-t--ta-g-t-c-a-g-a-c-g--tgaaa-gc-cc-c
g-g-g----ct-c-aa--c-c-cgg-g-ag-g-t-g--c-g--ttt--gat-a-c-tg-g
tg--a-gc--t-a-g-aaat-----c-ag---aag-a-gg-at-ag-t-ggaatt-cc-c
-a-gt-gta-g-ag-gtg-aa-att-c-gt-ag--at-a-ttgg-g-a-ag-aac-a-cc
--ag-t--g-gc-gaa-ag-cggcta-t---ctg-g-tc-t-g-----------------
--------ta-t-t-tga-cgctga-gg-c-tcg-a--aa-g-c---g-tg-gg-g--ag
-ca-aaca--gg
>Otu00704
agac-ga-accgg-acgaacg-tt-at-t-cgg-aattac-t-gggc--tta-aaga-gt
gc--gta-gg-c-g-g-cttg-g-c--ag-g-t-t-g-g-g-t-g--tgaaa-tc-cc-t
c-g-g----ct-c-aa--c-c-gag-g-aa-c-t-g--c-g--ctc--aaa-a-c-cg-c
ca--g-gc--t-t-g-agtg-----a-ga---tag-g-gg-tg-ag-c-ggaact-ga-t
-g-gt-gga-g-cg-gtg-aa-atg-c-gt-tg--at-a-tcat-c-a-gg-aac-a-cc
--gg-t--g-gc-gaa-gg-cggctc-a---ctg-g-at-c-t-----------------
--------ct-t-c-tga-cgctga-gg-c-acg-a--aa-g-c---t-ag-gg-t--ag
-cg-aacg--gg
>Otu00705
atac-gg-agggt-ccgagcg-tt-at-c-cgg-aatcat-t-gggt--tta-aagg-gt
cc--gta-gg-c-g-g-gcaa-t-t--aa-g-t-c-a-g-g-g-g--tgaaa-gt-tt-g
c-g-g----ct-c-aa--c-c-gta-a-aa-t-t-g--c-c--ctt--gat-a-c-tg-g
tt--g-tc--t-t-g-aatt-----a-ct---gtg-a-ag-tg-gt-t-agaata-tg-t
-a-gt-gta-g-cg-gtg-aa-atg-c-at-ag--at-a-ttac-a-t-ag-aat-a-cc
-aat----t-gc-gaa-gg-cagatc-a---cta-a-ca-g-t-----------------
--------at-a-t-tga-cgctga-gg-g-acg-a--aa-g-c---g-tg-gg-g--ag
-cg-aaca--gg
>Otu00706
atac-gg-agggg-gcaagcg-tt-gc-t-cgg-atttac-t-gggc--gta-aagg-gt
cc--gca-gg-c-g-g-ttga-g-c--aa-g-t-t-a-g-a-t-g--tgaaa-gc-tc-a
a-g-g----ct-t-aa--c-c-ttg-g-aa-t-t-g--c-a--tct--aaa-a-c-tg-c
tc--g-ac--t-a-g-agtc-----c-aa---gag-g-gg-tt-gg-c-ggaatt-cc-c
-g-gt-gta-g-cg-gtg-aa-atg-c-gt-ag--at-a-tcgg-g-a-gg-aac-a-cc
--ag-t--g-gc-gaa-gg-cggcca-a---ctg-g-ct-t-g-----------------
--------gt-a-c-tga-cgctca-gg-g-acg-a--aa-g-c---g-tg-gg-t--ag
-cg-aacc--gg
>Otu00707
acac-gt-actgt-gcgaacg-tt-at-t-cgg-aatcac-t-gggc--tta-aagg-gt
gc--gta-gg-c-g-g-ttta-t-c--aa-g-t-c-a-g-a-t-g--tgaaa-tg-cc-t
g-a-g----ct-c-aa--c-t-gag-g-ca-c-t-g--c-g--ttt--gaa-a-c-tg-a
ta--g-ac--t-t-g-agta-----t-tc---cag-g-gg-ta-tg-c-ggaact-gc-c
-a-gt-gga-g-cg-gtg-aa-atg-c-gt-tg--at-a-ttgg-c-a-gg-aac-a-cc
--ag-t--g-gc-gaa-gg-cggcat-a---ctg-g-gg-g-a-----------------
--------ta-a-c-tga-cgctga-gg-c-acg-a--aa-g-c---c-ag-gg-t--ag
-cg-aacg--gg
>Otu00708
atac-gg-agggt-gcaagcg-tt-at-t-cgg-aatcac-t-gggc--gta-aaga-gc
gc--gta-gg-c-g-g-tttc-t-a--aa-g-t-c-a-g-a-t-g--tgaaa-gc-cc-g
g-g-g----ct-c-aa--c-c-ccg-g-aa-g-t-g--c-a--ttt--gaa-a-c-tt-a
gg--g-ac--t-t-g-agta-----t-gg---gag-a-gg-ga-ag-t-ggaatt-cc-t
-g-gt-gta-g-cg-gtg-aa-atg-c-gt-ag--at-a-tcag-g-a-gg-aac-a-cc
--gg-t--g-gc-gaa-gg-cgactt-c---ctg-g-ac-c-a-----------------
--------at-a-c-tga-cgctga-gg-c-gcg-a--ag-g-c---g-tg-gg-g--ag
-ca-aaca--gg
>Otu00709
agac-ga-accgg-acgaacg-tt-at-t-cgg-aatcac-t-gggc--tta-aaga-gt
gc--gta-gg-c-g-g-cttg-g-t--ag-g-t-t-g-g-g-t-g--tgaaa-tc-cc-a
c-a-g----ct-c-aa--c-t-gtg-g-aa-c-t-g--c-g--ctc--aaa-a-c-ca-c
ca--a-gc--t-t-g-agga-----a-gg---cag-a-gg-tg-ag-c-ggaact-ga-t
-g-gt-gga-g-cg-gtg-aa-atg-c-gt-tg--at-a-tcat-c-a-gg-aac-a-cc
--gg-t--g-gc-gaa-gg-cggctc-a---ctg-g-gc-c-t-----------------
--------tt-t-c-tga-cgctga-gg-c-acg-a--aa-g-c---t-ag-gg-t--ag
-cg-aaca--gg
>Otu00710
agac-gt-aggga-ccgagcg-tt-gt-c-cgg-atttat-t-gggc--gta-aaga-gc
tc--gta-gg-c-g-g-ttgc-g-t--aa-g-t-c-g-g-a-t-g--tgaaa-ac-tc-a
g-g-g----ct-c-aa--c-c-ctg-a-ga---c-g-cc-a--tcc--gat-a-c-tg-c
gc-tg-ac--t-c-g-aatc-----c-ag---tag-g-gg-ag-tg-t-ggaatt-cc-t
-g-gt-gta-g-cg-gtg-aa-atg-c-gc-ag--at-a-tcag-g-a-gg-aac-a-cc
--ta-t--g-gc-gaa-gg-cagcac-t---ctg-g-gc-t-g-----------------
--------gt-a-t-tga-cgctga-gg-a-gcg-a--aa-g-c---g-tg-gg-t--ag
-ca-aaca--gg
>Otu00711
atac-gg-agggt-ccaagcg-tt-aa-t-cgg-aattac-t-gggc--gta-aagc-gc
tc--gta-gg-c-g-g-caat-g-c--aa-g-t-c-a-a-g-g-g--tgaaa-tc-cc-c
g-c-g----ct-c-aa--c-g-tgg-g-aa-c-t-g--c-c--ttt--gaa-a-c-tg-t
gt--a-gc--t-g-g-agta-----t-gt---gag-a-gg-at-gg-c-ggaatt-cc-t
-a-gt-gta-g-ga-gtg-aa-atc-c-gt-ag--at-a-ttag-g-a-gg-aac-a-tc
--ag-t--g-gc-gaa-gg-cggcca-t---ctg-g-ca-c-a-----------------
--------ta-a-c-tga-cgctga-gg-a-gcg-a--aa-g-c---g-tg-gg-t--ag
-ca-aaca--gg
>Otu00712
atac-gg-agggt-gcaagcg-tt-aa-t-cgg-aattac-t-gggc--gta-aagc-gc
gc--gta-gg-t-g-g-ctta-t-t--aa-g-t-c-g-g-a-t-g--tgaaa-gc-cc-c
g-g-g----ct-t-aa--c-c-tgg-g-aa-c-t-g--c-a--tcc--gat-a-c-tg-g
ta--g-gc--t-a-g-agtg-----c-gg---gag-a-gg-ga-gg-t-agaatt-cc-a
-c-gt-gta-g-cg-gtg-aa-atg-c-gt-ag--at-a-tgtg-g-a-gg-aat-a-cc
--ag-t--g-gc-gaa-gg-cggcct-c---ctg-g-ct-c-g-----------------
--------ac-a-c-tga-cactga-gg-t-gcg-a--aa-g-c---g-tg-gg-t--ag
-ca-aaca--gg
>Otu00713
atac-gt-agggc-gcgagcg-tt-gt-c-cgg-aattat-t-gggc--gta-aaga-gc
tt--gta-gg-c-g-g-tttg-t-c--gc-g-t-c-t-g-c-t-g--tgaaa-gg-cc-g
g-g-g----ct-t-aa--c-c-ccgtg-ta-t-t-g--c-a--gtg--ggt-a-c-gg-g
ca--g-ac--t-a-g-agtg-----c-ag---tag-g-gg-ag-ac-t-ggaact-cc-t
-g-gt-gta-g-cg-gtg-ga-atg-c-gc-ag--at-a-tcag-g-a-ag-aac-a-cc
-gat----g-gc-gaa-gg-caggtc-t---ctg-g-gc-t-g-----------------
--------ta-a-c-tga-cgctga-ga-a-gcg-a--aa-g-c---a-tg-gg-g--ag
-cg-aaca--gg
>Otu00714
atac-gg-agggt-gcaagcg-tt-gt-c-cgg-atttat-t-gggt--tta-aagg-gt
gc--gta-gg-c-t-g-taga-t-t--aa-g-t-c-a-g-a-g-g--tgaaa-tc-ca-g
c-a-g----ct-c-aa--c-t-gtt-g-aa-c-t-g--c-c--ttt--gat-a-c-tg-g
tt--t-ac--t-t-g-agta-----t-ag---atg-a-gg-ta-gg-c-ggaatt-ta-t
-g-gt-gta-g-cg-gtg-aa-atg-c-at-ag--at-a-ccat-a-a-gg-aac-a-cc
--ga-t--a-gc-gaa-gg-cagctt-a---cta-a-ac-t-a-----------------
--------ta-a-c-tga-cgctga-gg-c-acg-a--aa-g-c---a-tg-gg-g--at
-cg-aaca--gg
>Otu00715
acac-ga-accgg-acgaacg-tt-at-t-cgg-aattac-t-gggc--tta-aaga-gt
gc--gta-gg-c-g-g-ctat-g-t--ag-g-t-g-g-g-g-t-g--tgaaa-gc-cc-a
c-g-g----ct-c-aa--c-c-gtg-g-aa-t-t-g--c-g--ctc--caa-a-c-ca-c
at--a-gc--t-t-g-aggg-----a-ga---cag-g-gg-ta-ag-c-ggaact-ga-t
-g-gt-gga-g-cg-gtg-aa-atg-c-gt-tg--at-a-tcat-c-a-gg-aac-a-cc
--ag-t--g-gc-gaa-gg-cggctt-a---ctg-g-gt-c-t-----------------
--------ct-t-c-tga-cgctga-gg-c-acg-a--aa-g-c---t-ag-gg-t--ag
-cg-aaca--gg
>Otu00716
atac-gg-agggg-gctagcg-tt-gt-t-cgg-aattac-t-gggc--gta-aagc-gc
gc--gta-gg-c-g-g-atct-t-t--aa-g-t-c-a-g-g-g-g--tgaaa-tc-cc-g
g-g-g----ct-c-aa--c-c-tcg-g-aa-c-t-g--c-c--ctt--gat-a-c-tg-g
ag--a-tc--t-t-g-agtc-----c-gg---aag-a-gg-tt-ag-t-ggaatt-cc-c
-a-gt-gta-g-ag-gtg-aa-att-c-gt-ag--at-a-ttgg-g-a-ag-aac-a-cc
--ag-t--g-gc-gaa-gg-cggcta-a---ctg-g-tc-c-g-----------------
--------gt-a-c-tga-cgctga-gg-t-gcg-a--aa-g-c---g-tg-gg-g--ag
-ca-aaca--gg
>Otu00717
atac-gg-agggc-gcaagcg-tt-gt-t-cgg-attcac-t-gggc--ata-aaga-gc
ac--gta-gg-c-g-g-ctcg-c-t--ca-g-t-c-g-g-g-t-g--tgaaa-gc-cc-a
c-g-g----cc-c-aa--c-c-gtg-g-aa-c-t-g--c-a--ccc--gat-a-c-tg-g
cg--a-gc--t-c-g-agga-----c-gg---aag-g-gg-tg-ag-t-ggaact-cc-a
-g-gt-gga-a-cg-gtg-aa-atg-t-at-ag--at-a-tctg-g-a-gg-aac-a-cc
--gg-t--g-gc-gaa-ag-cggctc-a---ctg-g-tc-c-g-----------------
--------tc-t-c-tga-cgctga-gg-t-gcg-a--aa-g-c---t-ag-gg-t--ag
-cg-aacg--gg
>Otu00718
atac-gg-agggt-ccgagcg-tt-at-c-cgg-aatcat-t-gggt--tta-aagg-gt
cc--gta-gg-c-g-g-gcct-g-t--aa-g-t-c-a-g-g-g-gt-gaaa--gg-cc-a
c-g-g----ct-c-aa--c-c-gtg-g-ga-c-t-g--c-c--ctt--gat-a-c-tg-c
ag--g-tc--t-t-g-agtt-----a-ta---gtg-g-gg-tt-gc-c-ggaaca-tg-t
-g-gt-gta-g-cg-gtg-aa-atg-c-at-ag--at-a-tcac-a-t-ag-aac-a-cc
--ga-t--c-gc-gaa-gg-caggtg-a---cca-a-ct-a-t-----------------
--------at-a-c-tga-cgctga-tg-g-acg-a--aa-g-c---g-tg-gg-t--ag
-cg-aacg--gg
>Otu00719
atac-gg-agggt-gcaagcg-tt-aa-t-cgg-aattac-t-gggc--gta-aaga-gc
ac--gta-gg-c-g-g-cttg-g-t--ca-g-t-c-g-g-a-t-g--tgaaa-gc-cc-c
g-g-g----ct-t-aa--c-c-tgg-g-aa-t-t-g--c-a--ctc--gat-a-c-tg-c
ca--a-gc--t-a-g-agtt-----t-aa---tag-a-gg-aa-tg-c-ggaatt-cc-g
-g-gt-gta-g-cg-gtg-aa-atg-c-gt-ag--at-a-tccg-g-a-gg-aac-a-tc
--ag-t--g-gc-gaa-gg-cggcat-t---ctg-g-gt-t-a-----------------
--------aa-a-c-tga-cgctga-gg-t-gcg-a--aa-g-c---g-tg-gg-g--ag
-ca-aaca--gg
>Otu00720
atac-gg-agggg-gcgagcg-tt-gt-t-cgg-aattac-t-gggc--gta-aagg-gc
gc--gta-gg-c-g-g-atga-t-c--aa-g-t-c-a-g-g-g-g--tgaaa-gt-cc-t
g-g-g----ct-c-aa--c-c-tgg-g-ga-c-t-g--c-c--ttt--gaa-a-c-tg-a
tt--g-tc--t-t-g-agac-----c-gg---gag-a-gg-at-gg-c-ggaatt-cc-c
-a-gt-gta-g-ag-gtg-aa-att-c-gt-ag--at-a-ttgg-g-a-ag-aac-a-cc
--gg-t--g-gc-gaa-gg-cggcca-t---ctg-g-ac-c-g-----------------
--------ga-t-c-tga-cgctga-gg-c-gcg-a--aa-g-c---g-tg-gg-g--ag
-ca-aaca--gg
>Otu00721
atac-gg-aggat-ccaagcg-tt-at-c-cgg-aatcat-t-gggt--tta-aagg-gt
cc--gta-gg-c-g-g-gcag-t-t--aa-g-t-c-a-g-t-g-g--tgaaa-gt-ct-t
c-c-g----ct-c-aa--c-g-gga-g-aa-t-t-g--c-c--att--gat-a-c-tg-a
tt--g-tc--t-t-g-agtc-----a-tt---atg-a-ag-tg-gt-t-agaatg-ag-t
-a-gt-gta-g-cg-gtg-aa-atg-c-at-ag--at-a-ttac-t-c-ag-aat-a-cc
--ga-t--t-gc-gaa-gg-cagatc-a---cta-a-ta-a-t-----------------
--------gt-a-c-tga-cgctga-tg-g-acg-a--aa-g-c---g-ta-gg-t--ag
-cg-aaca--gg
>Otu00722
atac-gg-aggat-ccaagcg-tt-at-c-cgg-aatcat-t-gggt--tta-aagg-gt
cc--gt-agg-t-g-g-acta-g-t--ca-g-t-c-a-g-a-g-g--tgaaa-tc-ct-g
c-a-g----ct-t-aa--c-t-gta-g-aa-c-t-g--c-c--ttt--gat-a-c-tg-c
ta--g-tc--t-t-g-aatc-----a-tt---atg-a-ag-tg-gt-t-agaata-tg-t
-a-gt-gta-g-cg-gtg-aa-atg-c-at-ag--at-a-ttac-a-t-ag-aat-a-cc
-aat----t-gc-gaa-gg-cagatc-a---cta-a-ta-a-t-----------------
--------gt-a-t-tga-cactga-tg-g-acg-a--aa-g-c---g-ta-gg-t--ag
-cg-aacg--gg
>Otu00723
acac-gt-aggca-ccaagcg-tt-at-c-cgg-atttat-t-gggc--gta-aaga-gc
tc--gta-gg-c-g-g-ttcg-g-t--aa-g-t-c-g-g-g-t-g--tgaaa-ac-tc-t
g-g-g----ct-c-aa--c-c-cag-a-ga-g-g-c--c-a--ccc--gat-a-ctgc-t
gt--g-ac--t-a-g-agtg-----c-gg---tag-g-gg-ag-cg-g-ggaatt-ca-t
-g-gt-gta-g-cg-gtg-aa-atg-c-gc-ag--at-a-tcat-g-a-gg-aac-a-cc
--ag-t--g-gc-gaa-gg-cgccgc-t---ctg-g-gc-c-g-----------------
--------ta-a-c-tga-cgctga-gg-a-gcg-a--aa-g-c---a-tg-gg-t--ag
-ca-aaca--gg
>Otu00724
atac-gg-agggt-gcaagcg-tt-gt-t-cgg-aattac-t-gggc--gta-aagc-gt
ac--gta-gg-c-g-g-cgag-t-t--aa-g-t-c-g-a-a-t-g--ttaaa-gc-cc-g
g-g-g----ct-c-aa--c-c-ccg-t-gg-a-t-g--c-c--ttc--gat-a-c-tg-g
ct--t-gc--t-a-g-aggg-----t-ga---tag-a-gg-aa-ag-t-ggaatt-cc-g
-a-gt-gta-g-cg-gtg-aa-atg-c-gt-ag--at-a-ttcg-g-a-gg-aac-a-tc
-agt----a-gc-gaa-gg-cgactt-t---ctg-g-gt-c-a-----------------
--------ca-c-c-tga-cgctga-gg-t-acg-a--aa-g-c---g-tg-gg-t--ag
-ca-aaca--gg
>Otu00725
atac-ag-agggt-gcaaacg-tt-gc-t-cgg-atttac-t-gggc--gta-aagc-gc
gt--gta-gg-c-g-g-gttc-g-c--aa-g-t-c-g-g-t-t-g--tgaaa-tc-cc-t
g-g-g----ct-c-aa--c-c-cag-g-aa-c-t-g--c-a--tcc--gaa-a-c-tg-c
gt--a-cc--t-a-g-agta-----g-tg---gag-a-gg-aa-ag-t-ggaatt-cc-c
-g-gt-gta-g-ag-gtg-aa-att-c-gt-ag--at-a-tcgg-g-a-gg-aac-a-cc
--ag-t--g-gc-gaa-gg-cggctt-t---ctg-g-ac-a-c-----------------
--------tt-a-c-tga-cgctga-ga-c-gcg-a--aa-g-c---g-tg-gg-g--ag
-ca-aaca--gg
>Otu00726
atac-gg-agggt-gcgagcg-tt-aa-t-cgg-aattac-t-gggc--gta-aagc-gc
gc--gta-gg-c-g-g-ctga-g-t--aa-g-t-c-a-g-a-t-g--tgaaa-gc-cc-c
g-g-g----ct-c-aa--c-c-tgg-g-aa-t-g-g--c-a--ttt--gag-a-c-tg-c
tc--g-gc--t-a-g-agtc-----t-gt---cag-a-gg-gt-gg-c-ggaatt-cc-g
-g-gt-gta-g-cg-gtg-aa-atg-c-gt-ag--at-a-tccg-g-a-gg-aac-a-tc
-ggt----g-gc-gaa-gg-cggcca-c---ctg-g-gg-c-a-----------------
--------ag-a-c-tga-cgctga-gg-g-gcg-a--aa-g-c---g-tg-gg-g--ag
-cg-aaca--gg
>Otu00727
atac-gg-agggt-gcgagcg-tt-aa-t-cgg-aattac-t-gggc--gta-aagg-gt
tc--gta-gg-t-g-g-ttag-a-t--ca-g-t-c-a-g-a-t-g--tgaaa-gc-cc-t
g-g-g----ct-t-aa--c-c-tag-g-aa-t-t-g--c-a--ttt--gat-a-c-tg-t
tt--a-ac--t-a-g-agtt-----c-ac---tag-a-gg-at-tg-g-ggaatt-tc-c
-g-gt-gta-g-cg-gtg-aa-atg-c-gt-ag--ag-a-tcgg-a-a-gg-aac-a-tc
--aa-t--g-gc-gaa-gg-caacaa-t---ctg-g-gg-t-t-----------------
--------ga-a-c-tga-cactga-gg-g-acg-a--aa-g-c---g-tg-gg-t--ag
-ca-aaca--gg
>Otu00728
atac-gg-agggg-gctagcg-tt-gc-t-cgg-aattac-t-gggc--gta-aagc-gc
gc--gta-gg-c-g-g-cgca-c-c--ca-g-t-g-a-g-g-c-g--tgaaa-tc-cc-c
g-g-g----ct-t-aa--c-c-cgg-g-aa-c-t-g--c-g--ttt--cat-a-c-tg-g
tg--t-gc--t-a-g-aatc-----c-ga---gag-a-gg-gt-ag-t-ggaatt-cc-c
-a-gt-gta-g-ag-gtg-aa-att-c-gt-ag--at-a-ttgg-g-a-ag-aac-a-cc
--ag-t--g-gc-gaa-gg-cggcta-c---ctg-g-ct-c-g-----------------
--------gt-a-t-tga-cgctga-gg-t-gcg-a--aa-g-c---g-tg-gg-g--ag
-cg-aaca--gg
>Otu00729
atac-ga-aggga-cctagcg-ta-gt-t-cgg-aattac-t-gggc--tta-aaga-gt
tc--gta-gg-t-g-g-ttga-a-a--aa-g-t-t-g-g-t-g-g--tgaaa-tc-cc-a
g-a-g----ct-t-aa--c-t-ctg-g-aa-c-t-g--c-c--atc--aaa-a-c-tt-t
tc--a-gc--t-a-g-agtt-----t-ga---tag-a-gg-aa-ag-c-agaatt-tc-t
-a-gt-gta-g-ag-gtg-aa-att-c-gt-ag--at-a-ttag-a-a-ag-aat-a-cc
--aa-t--t-gc-gaa-gg-cagctt-t---ctg-g-at-c-a-----------------
--------tt-a-c-tga-cactga-gg-a-acg-a--aa-g-c---c-ag-gg-g--ag
-cg-aaag--gg
>Otu00730
atac-gt-agggt-gcgagcg-tt-aa-t-cgg-aattac-t-gggc--gta-aagc-gt
gc--gca-gg-c-g-g-cttt-g-c--aa-g-a-c-a-g-a-t-g--tgaaa-tc-cc-c
g-g-g----ct-c-aa--c-c-tgg-g-aa-c-t-g--c-a--ttt--gtg-a-c-tg-c
aa--g-gc--t-a-g-agtg-----c-gg---cag-a-gg-ga-ga-t-ggaatt-cc-g
-c-gt-gta-g-ca-gtg-aa-atg-c-gt-ag--at-a-tgcg-g-a-gg-aac-a-cc
--ga-t--g-gc-gaa-gg-caatct-c---ctg-g-gc-c-t-----------------
--------gc-a-c-tga-cgctca-tg-c-acg-a--aa-g-c---g-tg-gg-g--ag
-ca-aaca--gg
>Otu00731
atac-gt-aggtg-gcaagcg-tt-gt-c-cgg-aattac-t-gggc--gta-aagg-gt
cc--gta-gg-c-g-g-ttcg-g-t--ca-g-t-c-t-t-c-t-g--tgaaa-gc-tc-c
a-g-g----ct-c-aa--c-t-tgg-a-gt-c-g-t--c-g--gga--gaa-a-c-tg-c
cg--a-ac--t-a-g-agac-----t-gt---cag-a-gg-ca-gg-t-ggaatt-cc-c
-g-gt-gta-g-tg-gtg-aa-ata-c-gt-ag--at-a-tcgg-g-a-gg-aac-a-cc
--ag-t--g-gc-gaa-ag-cggcct-g---ctg-g-gg-c-a-----------------
--------gt-t-c-tga-cgctaa-gg-g-act-a--aa-g-c---g-tg-gg-g--ag
-cg-aacc--gg
>Otu00732
agac-gg-agggg-gctagcg-tt-gt-t-cgg-atttac-t-gggc--gta-aagc-gc
gc--gta-gg-c-g-g-cttg-t-c--ta-g-t-t-g-g-g-c-g--tgaaa-gc-cc-g
g-g-g----ct-c-aa--c-c-ccg-g-aa-c-t-g--c-g--ctc--aaa-a-c-tg-g
ct--c-gc--t-a-g-agac-----c-gg---gag-a-gg-ag-ag-t-ggaatt-cc-c
-a-gt-gta-g-ag-gtg-aa-att-c-gt-ag--at-a-ttgg-g-a-ag-aac-a-cc
--ag-t--g-gc-gaa-gg-cggctc-t---ctg-g-tc-c-g-----------------
--------gt-t-c-tga-cgctga-gg-t-gcg-a--aa-g-c---g-tg-gg-g--ag
-ca-aaca--gg
>Otu00733
atac-gg-agggt-gcaagcg-tt-aa-t-cgg-aattac-t-gggc--gta-aagc-gt
gt--gta-gg-t-g-g-tttg-g-t--aa-g-t-g-t-g-a-t-g--tgaaa-tc-cc-t
g-g-g----ct-t-aa--c-c-tag-g-aa-c-t-g--c-a--tca--cat-a-c-tg-c
ca--g-tc--t-a-g-aatc-----c-tg---gag-a-gg-gt-ag-g-ggaatt-at-c
-t-gt-gta-g-cg-gtg-aa-atg-c-gt-ag--at-a-tgga-t-a-ag-aac-a-cc
--gg-t--g-gc-gaa-gg-cgcctg-c---ctg-g-tc-a-g-----------------
--------ag-a-t-tga-cactga-ga-c-acg-a--aa-g-c---g-tg-gg-t--ag
-cg-aaca--gg
>Otu00734
atac-ga-aggtg-gcgagcg-tt-gt-t-cgg-atttac-t-gggc--gta-aaga-gc
ac--gta-gg-c-g-g-ttta-g-t--aa-g-c-c-c-c-t-t-g--ggaaa-gc-ta-t
g-g-g----ct-t-aa--c-c-cat-a-aa-g-g-t--c-g--agg--ggg-a-c-tg-c
ta--a-gc--t-a-g-aggg-----c-gg---gag-a-gg-ag-cg-c-ggaatt-tc-c
-g-gt-gta-g-cg-gtg-aa-atg-c-gt-ag--at-a-tcgg-g-a-ag-aag-g-cc
--gg-t--g-gc-gaa-gg-cggcgc-t---ctg-g-aa-c-g-----------------
--------tc-t-c-tga-cgctga-gg-t-gcg-a--aa-g-c---g-tg-gg-g--ag
-ca-aaca--gg
>Otu00735
atac-ga-actgt-gcgaacg-tt-at-t-cgg-aatcac-t-gggc--tta-aagg-gt
gc--gta-gg-c-g-g-ttat-c-t--aa-g-t-a-g-g-a-t-g--tgaaa-gc-tc-c
c-g-g----ct-c-aa--c-c-ggg-g-aa-c-t-g--c-g--ttc--taa-a-c-tg-g
at--g-ac--t-t-g-agtg-----a-ga---tag-a-gg-tg-tg-c-ggaact-tc-c
-g-gt-gga-g-cg-gtg-aa-atg-t-gt-tg--at-a-tcgg-a-g-gg-aac-a-cc
--gt-t--g-gc-gaa-ag-cggcac-a---ctg-g-gt-c-t-----------------
--------ta-a-c-tga-cgctga-gg-c-acg-a--aa-g-c---c-ag-gg-g--ag
-ca-aacg--gg
>Otu00736
atac-gt-agggg-gcgagcg-tt-at-c-cgg-atttat-t-gggc--gta-aagc-gt
at--gta-gg-c-g-g-ttta-c-t--aa-g-t-c-t-a-a-g-a--ttaaa-gc-cc-g
t-g-g----ct-t-aa--c-c-acg-g-tt---c-g--t-t--tta--gat-a-c-tg-g
ta--g-ac--t-t-g-agta-----t-gg---tag-a-gg-ca-ag-t-ggaatt-tc-t
-a-gt-gta-g-cg-gtg-aa-atg-c-gt-ag--at-a-ttag-a-a-gg-aac-a-cc
--ag-t--g-gc-gaa-gg-cgactt-g---ctg-g-gc-c-a-----------------
--------aa-a-c-tga-cgctga-ga-t-acg-a--aa-g-c---g-tg-gg-t--ag
-ca-aata--gg
>Otu00737
atac-ga-aggga-cctagcg-ta-gt-t-cgg-aattac-t-gggc--tta-aaga-gt
tc--gta-gg-t-g-g-ttga-a-a--aa-g-t-t-g-g-t-g-g--tgaaa-tc-cc-a
a-g-g----ct-t-aa--c-c-ttg-g-aa-c-t-g--c-c--atc--aaa-a-c-tt-t
tt--a-gc--t-a-g-agtg-----t-ga---tag-a-gg-ta-ag-t-ggaatt-tc-t
-a-gt-gta-g-ag-gtg-aa-att-c-gt-ag--at-a-ttag-a-a-ag-aat-a-cc
--aa-t--t-gc-gaa-gg-cagctt-t---ctg-g-at-c-a-----------------
--------tt-a-c-tga-cactga-gg-a-acg-a--aa-g-c---a-tg-gg-t--ag
-cg-aaga--gg
>Otu00738
atac-gg-agggt-gcaagcg-tt-aa-t-cgg-aattac-t-gggc--gta-aagc-gc
gc--gta-gg-t-t-g-cttg-t-t--aa-g-c-g-a-g-a-t-g--tgaaa-gc-cc-c
g-g-g----ct-t-aa--c-c-tgg-g-aa-c-t-g--c-a--ttt--cga-a-c-tg-g
ca--g-gc--t-a-g-agta-----c-ag---tag-a-gg-gt-ag-t-ggaatt-tc-c
-t-gt-gta-g-cg-gtg-aa-atg-c-gt-ag--ag-a-tggg-a-a-gg-aac-a-tc
--ag-t--g-gc-gaa-gg-cgactg-c---ctg-g-ac-t-g-----------------
--------at-a-c-tga-cactga-gg-t-gcg-a--aa-g-c---g-tg-gg-g--ag
-cg-aaca--gg
>Otu00739
atac-ag-aggtg-gcaagcg-tt-gt-t-cgg-atttac-t-gggc--gta-aagg-ga
gc--gta-gg-c-g-g-taag-g-t--gt-g-t-c-a-g-a-t-g--tgaaa-tc-tc-c
g-g-g----ct-c-aa--c-c-cgg-a-aa-g-t-g--c-g--ttt--gaa-a-c-tg-c
tt--t-ac--t-a-g-agta-----t-gg---aag-g-gg-ag-tg-c-ggaata-ca-a
-g-gt-gta-g-cg-gtg-aa-atg-c-gt-tg--at-a-tctt-g-t-ag-aac-a-cc
--gg-t--g-gc-gaa-gg-cggcac-t---ctg-g-ga-c-a-----------------
--------tt-a-c-tga-cgctaa-gg-c-tcg-a--aa-g-c---a-ag-gg-g--ag
-ca-aaca--gg
>Otu00740
atac-gt-agggt-gcaagcg-tt-gt-t-cgg-aatcac-t-gggc--gta-aagg-gc
gt--gta-gg-c-g-g-aacg-a-t--ta-g-c-g-a-g-g-g-g--tgaaa-tc-cc-g
g-g-g----ct-c-aa--c-c-ccg-g-aa-c-t-g--c-t--ctt--cga-a-c-tg-t
cg--a-tc--t-a-g-agaa-----g-gt---cag-g-gg-cc-gg-c-ggaatt-cc-t
-g-gt-gta-g-ag-gtg-aa-att-c-gt-ag--ag-a-tcag-g-a-gg-aac-a-tc
--gg-a--g-gc-gaa-gg-cggccg-g---ctg-g-gg-c-c-----------------
--------at-t-c-tga-cgctga-gg-c-gcg-a--aa-g-c---g-tg-gg-g--ag
-ca-aaca--gg
>Otu00741
atac-ag-agggt-gcgagcg-tt-aa-t-cgg-aattac-t-gggc--gta-aagg-gc
gc--gta-gg-c-g-g-cttg-g-t--aa-g-t-c-g-g-a-t-g--tgaaa-gc-cc-c
g-g-g----ct-t-aa--c-c-tgg-g-aa-t-t-g--c-a--ttc--gat-a-c-tg-c
cc--g-gc--t-a-g-agta-----t-gg---tag-a-gg-aa-ag-c-ggaatt-cc-g
-g-gt-gta-g-cg-gtg-aa-atg-c-gt-ag--at-a-tccg-g-a-gg-aac-a-tc
--ag-t--g-gc-gaa-gg-cggctt-t---ctg-g-ac-c-a-----------------
--------at-a-c-tga-cgctga-gg-c-gcg-a--aa-g-c---g-tg-gg-g--ag
-ca-aaca--gg
>Otu00742
atac-gg-aggat-tcgagcg-tt-at-c-cgg-atttat-t-gggt--tta-aagg-gt
gc--gta-gg-t-g-g-gata-t-t--aa-g-t-t-a-g-t-g-g--ttaaa-tt-ta-g
c-g-g----ct-c-aa--c-c-gtt-t-tt-a-t-g--c-c--att--aat-a-c-tg-g
tt--t-tc--t-a-g-agtt-----t-gg---atg-c-ag-ca-gg-c-ggaatg-tg-t
-a-gt-gta-g-cg-gtg-aa-atg-c-at-ag--at-a-ttac-a-c-ag-aac-c-cc
--ga-t--t-gc-gaa-gg-cagctt-g---cta-a-tc-c-a-----------------
--------tt-a-c-tga-cactga-tg-c-acg-a--aa-g-c---g-tg-gg-t--ag
-cg-aacg--gg
>Otu00743
atac-gg-agggg-gctagcg-tt-gt-t-cgg-aattac-t-gggc--gta-aagc-gc
gc--gta-gg-c-g-g-atta-g-t--ca-g-t-t-a-g-a-g-g--tgaaa-tc-cc-a
g-g-g----ct-c-aa--c-c-ctg-g-aa-c-t-g--c-c--ttt--aat-a-c-tg-c
ta--g-tc--t-t-g-agtt-----c-ga---gag-a-gg-tg-ag-t-ggaatt-cc-g
-a-gt-gta-g-ag-gtg-aa-att-c-gt-ag--at-a-ttcg-g-a-gg-aac-a-cc
--ag-t--g-gc-gaa-gg-cggctc-a---ctg-g-ct-c-g-----------------
--------at-a-c-tga-cgctga-gg-t-gcg-a--aa-g-t---g-tg-gg-g--ag
-ca-aaca--gg
>Otu00744
atac-gg-agggt-gcgagcg-tt-aa-t-cgg-aatcac-t-gggc--gta-aagc-gc
gc--gta-gg-c-t-g-tata-g-t--aa-g-t-c-a-g-a-g-g--tgaaa-tc-cc-a
c-g-g----ct-c-aa--c-c-gtg-g-aa-c-t-g--c-c--ttt--gat-a-c-tg-c
ta--a-ac--t-a-g-aatt-----c-gg---gag-a-gg-at-ag-t-ggaatt-cc-g
-g-gt-gta-g-ga-gtg-aa-atc-c-gt-ag--at-a-tccg-g-a-gg-aac-a-tc
--ag-t--g-gc-gaa-gg-cgacta-t---ctg-g-ac-c-g-----------------
--------at-a-t-tga-cgctga-gg-t-gcg-a--aa-g-c---g-tg-gg-g--ag
-ca-aaca--gg
>Otu00745
atac-gg-agggt-gcgaacg-tt-aa-t-cgg-aattac-t-gggc--gta-aagc-gc
gc--gta-gg-c-g-g-ttcg-g-c--aa-g-t-g-g-g-a-t-g--tgaaa-gc-cc-c
g-g-g----ct-c-aa--c-c-tgg-g-aa-c-t-g--c-a--ttc--caa-a-c-ta-c
cg--a-ac--t-g-g-agta-----t-gg---tag-a-gg-ga-gg-t-agaatt-tc-c
-t-gt-gta-g-cg-gtg-ga-atg-c-gt-ag--at-a-tagg-a-a-gg-aat-a-cc
-gat----g-gc-gaa-gg-cagcct-c---ctg-g-ac-c-a-----------------
--------at-a-c-tga-cgctga-gg-c-gcg-a--aa-g-c---g-tg-gg-t--ag
-ca-aaca--gg
>Otu00746
agac-gg-agggc-gcgagcg-tt-gt-t-cgg-aattac-t-gggc--gta-aagc-gc
gg--gca-gg-t-g-g-tccg-c-t--aa-g-t-c-t-t-t-t-g--tgaaa-ct-cc-g
g-g-g----ct-c-aa--c-c-ccg-g-ac-a-t-g--c-a--gga--gat-a-c-tg-g
cg--g-ac--t-a-g-agac-----c-gg---tag-a-gg-cc-ag-t-ggaatt-cc-t
-g-gt-gta-g-cg-gtg-ga-atg-t-gt-ag--at-a-tcag-g-a-ag-aac-a-cc
--gg-t--g-gc-gaa-gg-cggctg-g---ctg-g-gc-c-g-----------------
--------tg-t-c-tga-cactca-tc-c-gcg-a--aa-g-c---g-tg-gg-g--ag
-ca-aaca--gg
>Otu00747
atac-ga-agggt-gcaagcg-tt-gt-t-cgg-atttac-t-gggc--gta-aagc-gc
gc--gca-gg-c-g-g-attg-a-t--aa-g-t-c-a-g-a-t-g--tgaaa-tc-tc-g
g-g-g----ct-c-aa--c-c-ccg-a-aa-c-t-g--c-g--tct--gaa-a-c-tg-t
tg--a-tc--t-a-g-agtt-----a-tg---tag-g-gg-ag-aa-g-ggaatt-tc-g
-c-at-gta-g-gg-gta-aa-atc-c-gt-ag--ag-a-tgcg-a-a-gg-aac-a-cc
--ag-a--g-cc-gaa-gg-ggcttc-t---ctg-g-gc-a-t-----------------
--------ac-a-c-tga-cgctga-gg-c-gcg-a--aa-g-c---g-tg-gg-t--ag
-ca-aaca--gg
>Otu00748
atac-gt-agggt-gcgagcg-tt-gt-c-cgg-aattat-t-gggc--gta-aaga-gc
tt--gta-gg-c-g-g-tttg-t-c--gc-g-t-c-t-g-c-c-g--tgaaa-at-cc-g
g-g-g----ct-c-aa--c-c-ccg-g-ac-t-t-g--c-g--gtg--ggt-a-c-gg-g
ca--g-ac--t-a-g-agtg-----t-gg---tag-g-gg-ag-ac-t-ggaatt-cc-t
-g-gt-gta-g-cg-gtg-aa-atg-c-gc-ag--at-a-tcag-g-a-gg-aac-a-cc
--ga-t--g-gc-gaa-gg-caggtc-t---ctg-g-gc-c-a-----------------
--------ct-a-c-tga-cgctga-ga-a-gcg-a--aa-g-c---g-tg-gg-g--ag
-cg-aaca--gg
>Otu00749
acac-ga-accgt-acgaacg-tt-at-t-cgg-aattat-t-gggc--tta-aagg-gt
gc--gta-gg-c-g-g-cgtt-g-t--ag-g-t-g-g-g-g-t-g--tgaaa-gc-cc-t
c-g-g----ct-c-aa--c-c-gag-g-aa-t-t-g--c-g--ccc--caa-a-c-ca-c
ag--t-gc--t-a-g-aggg-----a-ga---cag-a-gg-ta-ag-c-ggaact-ga-t
-g-gt-gga-g-cg-gtg-aa-atg-c-gt-tg--at-a-tcat-c-a-gg-aac-a-cc
--gg-t--g-gc-gaa-ag-cggctt-a---ctg-g-gt-c-t-----------------
--------ct-t-c-tga-cgctga-gg-c-acg-a--aa-g-c---t-ag-gg-t--ag
-cg-aacg--gg
>Otu00751
atac-gg-aggat-ccaagcg-tt-at-c-cgg-aatcat-t-gggt--tta-aagg-gt
cc--gta-gg-t-g-g-atta-g-t--ca-g-t-c-a-g-a-g-g--tgaaa-tc-ct-g
c-a-g----ct-t-aa--c-t-gta-g-aa-c-t-g--c-c--ttt--gat-a-c-tg-c
ta--a-tc--t-t-g-agtt-----a-tt---atg-a-ag-ta-gt-t-agaata-tg-t
-a-gt-gta-g-cg-gtg-aa-atg-c-at-ag--at-a-ttac-a-t-ag-aat-a-cc
-aat----t-gc-gaa-gg-cagatt-a---cta-a-ta-a-t-----------------
--------at-a-c-tga-cactga-tg-g-acg-a--aa-g-c---g-tg-gg-t--ag
-cg-aacg--gg
>Otu00752
atac-gt-aggaa-ccgagcg-tt-gt-c-cgg-atttac-t-gggc--gta-aagt-gc
gc--gta-gg-c-g-g-tccg-t-t--aa-g-t-c-t-c-a-t-g--tgaaa-tc-tc-c
c-g-g----ct-c-aa--c-t-ggg-a-gg-g-g-t--c-a--tgg--gat-a-c-tg-g
ca--g-ac--t-t-g-agtg-----c-gg---cag-a-gg-gg-ag-t-ggaatt-cc-c
-g-ga-gta-g-tg-gtg-ga-atg-c-gt-ag--at-a-ccgg-g-a-gg-aac-a-cc
--ag-a--g-gc-gaa-gg-cgactc-c---ctg-g-gc-c-g-----------------
--------tg-t-c-tga-cgctga-gg-c-gcg-a--aa-g-c---g-tg-gg-t--ag
-ca-aacc--gg
>Otu00753
atac-gg-agggt-ccgagcg-tt-gt-c-cgg-aattat-t-gggt--tta-aagg-gt
ac--gta-gg-c-g-g-gtca-a-t--aa-g-t-c-a-g-a-g-c--tgaaa-tc-ct-a
t-g-g----ct-t-aa--c-c-ata-g-aa-c-t-g--g-c--ttt--gat-a-c-tg-t
tg--a-tc--t-t-g-agta-----c-gg---tag-a-gg-ta-gg-c-ggaatt-ta-t
-g-at-gta-g-cg-gtg-aa-atg-c-at-ag--at-a-tcat-a-a-ag-aac-a-cc
--ga-t--a-gc-gaa-gg-cagctt-g---ctg-g-ac-c-g-----------------
--------ta-a-c-tga-cgctaa-tg-t-acg-a--aa-g-t---g-cg-gg-t--at
-cg-aaca--gg
>Otu00754
atac-gg-agggt-ccgagcg-tt-at-c-cgg-aatcat-t-gggt--tta-aagg-gt
cc--gta-gg-c-g-g-gccc-g-t--aa-g-t-c-a-g-a-g-g--tgaaa-gg-cc-a
c-g-g----ct-c-aa--c-c-gtg-g-ga-c-t-g--c-c--ttt--gat-a-c-tg-c
gg--g-tc--t-t-g-agtt-----a-ca---gtg-a-gg-tt-gc-c-ggaaca-tg-t
-g-gt-gta-g-cg-gtg-aa-atg-c-at-ag--at-a-tcac-a-t-ag-aac-a-cc
-gat----c-gc-gaa-gg-caggtg-g---cca-a-ct-g-t-----------------
--------at-a-c-tga-cgctga-tg-g-acg-a--aa-g-c---g-tg-gg-t--ag
-cg-aacg--gg
>Otu00755
atac-gg-agggt-gcgagcg-tt-aa-t-cgg-aattac-t-gggc--gta-aagc-gc
gc--gca-gg-c-g-g-ttgg-g-t--aa-g-t-c-a-g-a-t-g--tgaaa-tc-cc-c
g-g-g----ct-c-aa--c-c-tgg-g-aa-t-t-g--c-a--ttt--gat-a-c-tg-c
cc--g-ac--t-a-g-agta-----t-gg---gag-a-gg-ga-ag-t-ggaatc-tc-c
-g-gt-gta-g-cg-gtg-aa-atg-c-gt-ag--ag-a-tcgg-a-g-gg-aac-a-cc
--ag-t--g-gc-gaa-gg-cggctt-c---ctg-g-cc-c-a-----------------
--------at-a-c-tga-cgctca-gg-c-gcg-a--aa-g-c---g-tg-gg-g--ag
-ca-aaca--gg
>Otu00756
atac-gg-agggt-gcaagcg-tt-aa-t-cgg-aattac-t-gggc--gta-aagc-gc
gc--gta-gg-c-g-g-tttg-t-t--aa-g-c-t-a-g-t-t-g--tgaaa-gc-cc-a
g-g-g----ct-c-aa--c-c-ttg-g-aa-c-t-g--c-a--att--aga-a-c-tg-g
ca--a-ac--t-a-g-agtg-----c-ag---cag-a-gg-at-ag-t-ggaatt-tc-t
-a-gt-gta-g-cg-gtg-aa-atg-c-gt-ag--at-a-ttag-a-a-gg-aac-a-cc
-agt----g-gc-gaa-gg-cgactg-t---ctg-g-gc-t-g-----------------
--------ac-a-c-tga-cgctga-gg-t-gcg-a--aa-g-c---g-tg-gg-g--ag
-ca-aaca--gg
>Otu00757
atac-gg-aggat-gcgagcg-tt-at-c-cgg-aatcat-t-gggt--tta-aagg-gt
cc--gta-gg-c-t-g-ttta-g-t--aa-g-t-c-a-g-t-g-g--tgaaa-gt-tt-g
c-g-g----ct-t-aa--c-c-gta-a-aa-t-t-g--c-c--att--gat-a-c-tg-c
ta--g-gc--t-t-g-aata-----g-tt---gtg-a-ag-tg-gt-t-agaata-ag-t
-a-gt-gta-g-cg-gtg-aa-atg-c-at-ag--at-a-ttac-t-t-ag-aat-a-cc
-gat----t-gc-gaa-gg-cagatc-a---cta-a-ca-a-t-----------------
--------tt-a-t-tga-cgctga-gg-g-acg-a--aa-g-c---g-tg-gg-t--ag
-cg-aaca--gg
>Otu00758
atac-at-agggg-ccaaacg-tt-gt-c-cgg-atttat-t-gggc--gta-aagg-gc
tc--gta-gg-c-g-g-cttg-g-a--aa-g-t-c-a-a-c-c-g--tgaaa-ac-cc-g
g-g-g----ct-c-aa--c-c-ccg-g-ga---c-g-cc-g--gtc--gaa-a-c-tt-c
ca-tg-gc--t-a-g-ggtc-----c-gg---tag-a-gg-tg-ag-t-ggaatt-ct-c
-g-gt-gta-g-cg-gtg-aa-atg-c-gc-ag--at-a-tcga-g-a-gg-aac-a-cc
--ag-t--a-gc-gaa-gg-cggctc-a---ctg-g-gc-c-g-----------------
--------gt-a-c-cga-cgctga-gg-a-gcg-a--aa-g-c---g-tg-gg-g--ag
-ca-aaca--gg
>Otu00759
atac-gg-aagat-gcaagcg-tt-at-t-cgg-aattat-t-gggc--gta-aagc-gt
ct--gta-gg-t-g-g-cttt-t-t--aa-g-t-c-t-a-c-t-g--ttaaa-tg-tc-a
a-g-g----ct-t-aa--c-c-ttg-a-aa-a-a-g--c-g--gtat-gaa-a-c-ta-a
aa--g-gc--t-t-g-agtt-----t-ag---tag-a-gg-ta-aa-g-ggaatt-ct-c
-g-gt-gta-g-tg-gtg-aa-atg-c-gt-ag--at-a-tcgg-g-a-ag-aac-a-cc
--tg-t--g-gc-gaa-ag-cgcttt-a---ctg-g-gc-t-a-----------------
--------aa-a-c-tga-cactga-ga-g-acg-a--aa-g-c---t-ag-gg-g--ag
-ca-aata--gg
>Otu00760
acac-ga-accgg-acgaacg-tt-at-t-cgg-aatcac-t-gggc--tta-aaga-gt
cc--gta-gg-c-g-g-ctat-g-t--ag-g-t-g-a-g-g-t-g--tgaaa-tc-cc-a
c-g-g----ct-c-aa--c-c-gtg-g-aa-c-t-g--c-g--ctt--caa-a-c-ca-c
at--a-gc--t-t-g-aggg-----a-ga---tag-a-gg-tg-ag-c-ggaact-ga-t
-g-gt-gga-g-cg-gtg-aa-atg-c-gt-tg--at-a-tcat-c-a-gg-aac-a-cc
--gg-t--g-gc-gaa-ag-cggctc-a---ctg-g-gt-c-t-----------------
--------ct-t-c-tga-cgctga-gg-g-acg-a--aa-g-c---t-ag-gg-g--ag
-cg-aacg--gg
>Otu00761
atac-gg-agggt-gcaagcg-tt-aa-t-cgg-aattac-t-gggc--gta-aagc-ga
gt--gta-gg-c-g-g-ctac-g-t--aa-g-t-c-g-g-a-t-g--tgaaa-gc-cc-c
g-g-g----ct-t-aa--c-c-tgg-g-aa-t-g-g--c-a--ttc--gat-a-c-tg-c
gt--g-gc--t-a-g-agtc-----t-ga---tag-a-gg-ga-ag-t-ggaatt-cc-a
-g-gt-gta-g-cg-gtg-aa-atg-c-gt-ag--at-a-tctg-g-a-gg-aac-a-cc
-agt----g-gc-gaa-gg-cggctt-c---ctg-g-at-c-a-----------------
--------ag-a-c-tga-cgctga-gg-c-tcg-a--aa-g-c---g-tg-gg-g--ag
-ca-aaca--gg
>Otu00762
atac-gg-agggt-gcaagcg-tt-aa-t-cgg-aattac-t-gggc--gta-aagc-gc
gc--gta-gg-c-g-g-tctg-g-t--ca-g-t-t-g-g-g-t-g--tgaaa-tc-cc-c
g-g-g----ct-t-aa--c-c-tgg-g-aa-c-t-g--c-a--ttc--aat-a-c-tg-c
ca--g-ac--t-g-g-agta-----t-gg---gag-a-gg-gt-ag-t-ggaatt-cc-a
-c-gt-gta-g-cg-gtg-aa-atg-c-gt-ag--at-a-tgtg-g-a-gg-aac-a-cc
--cg-t--g-gc-gaa-gg-cgactg-c---ctg-g-cc-c-a-----------------
--------at-a-c-tga-cgctga-gg-t-gcg-a--aa-g-c---g-tg-gg-t--ag
-cg-aaca--gg
>Otu00763
acac-ga-accgt-acgaacg-tt-at-t-cgg-aatcac-t-gggc--tta-aaga-gt
cc--gta-gg-c-g-g-tctg-g-t--ag-g-t-g-a-g-g-t-g--tgaaa-tc-cc-a
c-g-g----ct-c-aa--c-c-gtg-g-aa-c-t-g--c-g--ctt--caa-a-c-ca-c
ca--g-gc--t-a-g-aggg-----a-ga---tag-a-gg-aa-ag-c-ggaact-ga-t
-g-gt-gga-g-cg-gtg-aa-atg-c-gt-tg--at-a-tcat-c-a-gg-aac-a-cc
--gg-t--g-gc-gaa-ag-cggctt-t---ctg-g-gt-c-t-----------------
--------ct-t-c-tga-cgctga-gg-g-acg-a--aa-g-c---t-ag-gg-g--ag
-cg-aacg--gg
>Otu00764
atac-gt-aggga-gcgagcg-tt-gt-c-cgg-aattac-t-gggc--gta-aagg-gc
gc--gta-gg-c-g-g-ggat-t-t--aa-g-t-a-a-g-g-t-g--tgaaa-ac-ta-t
a-g-g----ct-c-aa--c-c-tgt-a-ga-c-t-g--c-a--ctt--taa-a-c-tg-g
at--c-tc--t-t-g-aggg-----c-ag---gag-a-gg-aa-ag-t-ggaatt-cc-t
-a-gt-gta-g-cg-gtg-aa-atg-c-gt-ag--at-a-ttag-g-a-gg-aac-a-cc
--ag-t--g-gc-gaa-gg-cgactt-t---ctg-g-ac-t-g-----------------
--------ta-c-c-tga-cgctga-gg-c-gcg-a--aa-g-c---g-tg-gg-g--ag
-cg-aaca--gg
>Otu00765
atac-ga-actgt-gcgaacg-tt-at-t-cgg-aatcac-t-gggc--tta-aagg-gt
gc--gta-gg-c-g-g-cgat-a-t--ag-g-t-c-a-g-g-t-g--tgaaa-tc-cc-a
c-g-g----ct-c-aa--c-c-gtg-g-aa-c-t-g--c-g--ctt--gaa-acc-a--t
at--t-gc--t-t-g-aggg-----a-gt---cag-a-gg-ta-ag-c-ggaact-ga-t
-g-gt-gga-g-cg-gtg-aa-atg-c-gt-tg--at-a-tcat-c-a-gg-aac-a-cc
-ggt----g-gc-gaa-ag-cggctt-a---ctg-g-ga-c-t-----------------
--------tt-t-c-tga-cgctga-gg-c-acg-a--aa-g-c---c-ag-gg-g--ag
-cg-aacg--gg
>Otu00766
atac-gg-gggat-gcaagcg-tt-at-c-cgg-aattat-t-gggc--gta-aaga-gt
ct--gta-gg-t-t-g-ttta-g-a--aa-g-t-c-c-a-t-t-g--ttaaa-ta-tt-a
g-a-g----ct-c-aa--c-t-cta-a-ac-a-a-g--c-t--ctg--gaa-a-c-ta-c
ta--a-ac--t-a-g-agta-----t-gg---tag-g-gg-ca-aa-g-ggaatt-cc-c
-a-gt-gta-g-cg-gtg-aa-atg-c-gt-ag--at-a-ttgg-g-a-ag-aac-a-cc
--ag-a--a-gc-gaa-ag-cgcttt-g---ctg-g-gc-c-a-----------------
--------tt-a-c-tga-cactca-ga-g-acg-a--aa-g-c---t-ag-gg-g--ag
-cg-aatg--gg
>Otu00767
acac-ga-accgt-acgaacg-tt-at-t-cgg-aatcac-t-gggc--tta-aaga-gt
gc--gta-gg-c-g-g-cttt-a-a--ag-g-t-g-g-g-g-t-g--tgaaa-gc-cc-a
c-g-g----ct-c-aa--c-c-gtg-g-aa-c-t-g--c-g--ccc--caa-a-c-c-gt
aa--g-gc--t-t-g-aggg-----a-ga---tag-a-gg-tg-ag-c-ggaact-ga-t
-g-gt-gga-g-cg-gtg-aa-atg-c-gt-tg--at-a-tcat-c-a-gg-aac-a-cc
-agc----g-gc-gaa-gg-cggctc-a---ctg-g-gt-c-t-----------------
--------tt-t-c-tga-cgctga-gg-c-acg-a--aa-g-c---t-ag-gg-g--ag
-cg-aacg--gg
>Otu00768
atac-gg-aaggt-gcgagcg-tt-aa-t-cgg-aattac-t-gggc--gta-aagc-gc
ac--gta-gg-c-g-g-ttga-g-t--aa-g-t-c-g-g-a-t-g--tgaaa-gc-cc-c
g-g-g----ct-t-aa--c-c-tgg-g-aa-t-t-g--c-a--ttc--gat-a-c-tg-c
tc--g-ac--t-t-g-agta-----t-gg---tag-a-gg-gt-ag-c-ggaatt-cc-g
-g-gt-gta-g-cg-gtg-aa-atg-c-gt-ag--at-a-tccg-g-a-gg-aac-a-tc
--ag-t--g-gc-gaa-gg-cggctg-c---ctg-g-ac-c-a-----------------
--------at-a-c-tga-cgctga-gg-t-gcg-a--aa-g-c---g-tg-gg-g--ag
-ca-aaca--gg
>Otu00769
atac-gt-gtggg-gcgagcg-tt-gt-t-cgg-aattac-t-gggc--ata-aagg-gt
cc--gta-gg-c-g-g-tttg-c-t--aa-g-t-c-a-g-g-g-g--tgaaa-at-tc-g
g-g-g----cc-c-aa--c-c-tcg-a-ac-t-t-g--c-c--ttt--gat-a-c-tg-g
tg--a-ac--t-t-g-agtc-----c-at---tag-g-gg-tg-ag-c-ggaacg-tg-t
-g-gt-gta-g-cg-gtg-aa-atg-c-gt-ag--at-a-tcac-a-c-gg-aag-g-cc
--gg-a--g-gc-gaa-gg-cggctc-a---ctg-g-ga-t-g-----------------
--------gt-a-c-tga-cgctga-gg-g-acg-a--aa-g-c---g-tg-gg-g--ag
-ca-aaca--gg
>Otu00770
atac-gt-accgg-acaagcg-tt-at-t-cgg-aatcac-t-gggc--tta-aaga-gt
gc--gta-gg-c-g-g-ccta-a-c--ag-g-t-g-g-g-g-t-g--tgaaa-gc-cc-a
c-g-g----ct-c-aa--c-c-gtg-g-aa-t-t-g--c-g--ctc--caa-a-c-cg-c
ta--g-gc--t-t-g-aggg-----a-ga---cag-g-gg-tg-ag-c-ggaact-ga-t
-g-gt-gga-g-cg-gtg-aa-atg-c-gt-tg--at-a-tcat-c-a-gg-aac-a-cc
--ag-t--g-gc-gaa-gg-cggctc-a---ctg-g-gt-c-t-----------------
--------ct-t-c-tga-cgctga-gg-c-acg-a--aa-g-c---t-ag-gg-g--ag
-cg-aacg--gg
>Otu00771
atac-gg-agggt-ccaagcg-tt-aa-t-cgg-aattac-t-gggc--gta-aagc-gc
gc--gta-gg-c-g-g-tacg-c-t--aa-g-t-t-g-g-g-t-g--tgaaa-tc-cc-c
g-g-g----ct-t-aa--c-c-tgg-g-aa-c-t-g--c-a--ttc--aaa-a-c-tt-g
tg--t-ac--t-g-g-agta-----c-ga---aag-a-gg-cg-ag-t-agaatt-ca-t
-g-gt-gta-g-cg-gtg-aa-atg-c-gt-ag--at-a-tcat-g-a-gg-aat-a-cc
--aa-t--g-gc-gaa-gg-caactc-g---ctg-g-tt-c-g-----------------
--------ta-a-c-tga-cgctga-gg-t-gcg-a--aa-g-c---g-tg-gg-t--ag
-ca-aaca--gg
>Otu00772
atac-gt-agggt-ccgagcg-tt-at-c-cgg-aatcat-t-gggc--gta-aaga-gc
tc--gta-gg-c-g-g-ttca-g-c--aa-g-t-c-g-g-c-t-g--tgaaa-gt-tc-g
a-g-g----ct-c-aa--c-c-tcg-a-aa-t-t-g--c-a--gtc--gat-a-ctgc-t
gt--g-ac--t-c-g-agtc-----c-gg---tag-a-gg-ag-aa-t-ggaatt-cc-c
-g-gt-gta-g-cg-gtg-aa-atg-c-gc-ag--at-a-tcgg-g-a-gg-aac-a-cc
-agt----a-gc-gaa-gg-cggttc-t---ctg-g-gc-c-g-----------------
--------gc-a-c-tga-cgctga-gg-a-gcg-a--aa-g-c---g-tg-gg-g--ag
-ca-aaca--gg
>Otu00773
atac-ag-aggga-ccaagcg-tt-gt-t-cgg-atttac-t-gggc--gta-aagc-gt
gc--gta-gg-a-g-g-ctgg-g-a--aa-g-t-c-t-g-a-t-g--tgaaa-tg-tc-a
c-c-g----ct-c-aa--c-g-gtg-a-aa-g-t-g--c-a--ttg--gaa-a-c-ta-t
cc--g-gc--t-a-g-agga-----t-tg---gag-a-gg-ga-aa-c-ggaatt-cc-a
-g-gt-gta-g-cg-gtg-aa-atg-c-gt-ag--at-a-tctg-g-a-gg-aac-a-cc
--aa-c--g-gc-gaa-gg-cagttt-c---ctg-g-ac-a-a-----------------
--------tt-c-c-tga-ctctga-gg-c-acg-a--ag-g-c---c-ag-gg-g--ag
-cg-aacg--gg
>Otu00774
atac-gg-agggg-gctagcg-tt-at-t-cgg-aattat-t-gggc--gta-aagg-gc
gc--gta-gg-c-g-g-cttg-g-t--ag-g-t-c-a-a-a-g-g--tgaaa-tc-cc-t
c-a-g----ct-c-aa--c-t-gag-g-aa-c-t-g--c-c--ttt--gaa-a-c-ca-c
ct--c-gc--t-c-g-aggc-----t-gg---gag-g-gg-gt-ag-c-ggaatt-cc-c
-g-gt-gta-g-cg-gtg-aa-atg-c-gt-ag--at-a-tcgg-g-a-gg-aac-a-cc
--gg-t--g-gc-gaa-gg-cggcta-c---ctg-g-ac-c-a-----------------
--------gt-t-c-tga-cgctga-gg-c-gcg-a--aa-g-t---g-tg-gg-g--ag
-ca-aaca--gg
>Otu00775
atac-gg-agggt-gcaagcg-tt-at-c-cgg-aattat-t-gggt--tta-aagg-gt
gc--gta-gg-c-g-g-aaat-t-t--aa-g-t-c-a-g-t-g-g--tgaaa-gc-ct-g
c-a-g----ct-c-aa--c-t-gta-g-aa-t-t-g--c-c--att--gat-a-c-tg-a
at--t-tc--t-t-g-aatc-----t-aa---ttg-a-ag-tg-gg-c-ggaata-tg-a
-c-at-gta-g-cg-gtg-aa-atg-c-tt-ag--at-a-tgtc-a-t-ag-aac-a-cc
--ga-t--a-gc-gaa-gg-cagctc-a---cta-a-gt-t-a-----------------
--------gt-a-t-tga-cgctca-tg-c-acg-a--aa-g-c---g-tg-gg-g--ag
-cg-aaca--gg
>Otu00776
atac-gg-agggg-gctagcg-tt-gt-t-cgg-aattac-t-gggc--gta-aagc-gc
gc--gta-gg-c-g-g-atcg-g-t--ta-g-t-t-g-g-g-g-g--tgaaa-tc-cc-g
a-g-g----ct-c-aa--c-c-tcg-g-aa-c-t-g--c-c--ctc--aat-a-c-tg-c
cg--a-tc--t-t-g-agtt-----c-ga---gag-a-gg-tg-ag-t-ggaatt-cc-t
-a-gt-gta-g-ag-gtg-aa-att-c-gt-ag--at-a-ttag-g-a-ag-aac-a-cc
--ag-t--g-gc-gaa-gg-cggctc-a---ctg-g-ct-c-g-----------------
--------at-a-c-tga-cgctga-gg-c-gcg-a--aa-g-c---g-tg-gg-g--ag
-ca-aaca--gg
>Otu00777
atac-ag-agggt-gcgagcg-tt-at-c-cgg-aatcac-t-gggc--gta-aagg-gc
ac--gta-gg-c-g-g-tttg-t-t--aa-g-t-c-c-g-a-t-g--ttaaa-gc-gt-g
a-g-g----ct-c-aa--c-c-tca-t-ca-c-g-g--c-g--ttg--gat-a-c-tg-g
ca--a-ac--t-t-g-actt-----c-tg---gag-a-gg-aa-ag-t-agaatt-ac-c
-a-gt-gta-g-cg-gtg-aa-atg-c-gt-ag--at-a-ctgg-t-a-gg-aat-a-cc
--ca-t--t-gc-gaa-gg-cagctt-t---ctg-g-ac-a-g-----------------
--------at-a-g-tga-cgctga-gg-t-gcg-a--aa-g-t---g-tg-gg-g--ag
-ca-aacc--gg
>Otu00778
atac-gg-agggt-ccaagcg-tt-at-c-cgg-atttat-t-gggt--tta-aagg-gt
tc--gca-gg-c-g-g-gaga-t-t--aa-g-t-c-a-g-t-g-g--tgaaa-gc-ct-a
c-a-g----ct-c-aa--c-t-gta-g-aa-c-t-g--c-c--att--gat-a-c-tg-a
tt--t-tc--t-t-g-aata-----t-ga---ttg-a-ag-tt-gg-c-ggaatg-tg-t
-c-at-gta-g-cg-gtg-aa-atg-c-at-ag--at-a-tgac-a-c-ag-aac-a-cc
--ga-t--a-gc-gaa-gg-cagcta-a---cta-a-gt-c-a-----------------
--------tt-a-t-tga-cgctca-tg-a-acg-a--aa-g-c---g-tg-gg-g--ag
-cg-aaca--gg
>Otu00779
atac-ga-aaggt-gcaagcg-tt-gt-t-cgg-aataac-t-gggc--gta-aagc-gc
tc--gta-gg-c-g-g-gact-t-c--ag-g-t-c-g-a-t-t-g--tgaaa-gc-cc-a
g-g-g----ct-c-aa--c-c-ttg-g-aa-t-t-g--c-a--gtc--gaa-a-c-cg-t
tg--t-tc--t-t-g-aata-----c-ct---gag-a-gg-gt-gg-g-ggaatt-cc-t
-a-gt-gga-g-aa-gtg-aa-att-c-gt-ag--ag-a-ttag-g-a-gg-aac-a-cc
--ag-a--g-gc-gaa-gg-cgccta-c---ctg-g-ca-g-t-----------------
--------gt-a-t-tga-cgctga-gg-a-gcg-a--aa-g-t---g-tg-gg-t--ag
-ca-aaca--gg
>Otu00780
atac-gg-agggt-gcaagcg-tt-at-c-cgg-aatcat-t-gggt--tta-aagg-gt
cc--gta-gg-t-g-g-acta-a-t--aa-g-t-c-a-g-t-g-g--tgaaa-gt-ct-g
c-a-g----ct-t-aa--c-t-gta-g-aa-t-t-g--c-c--att--gat-a-c-tg-t
ta--g-tc--t-t-g-aatt-----g-tt---gtg-a-ag-ta-ac-t-agaata-tg-t
-a-gt-gta-g-cg-gtg-aa-atg-c-at-ag--at-a-ttac-a-t-ag-aat-a-cc
-gat----t-gc-gaa-gg-caggtt-a---cta-a-ca-a-t-----------------
--------at-a-t-tga-cactga-tg-g-acg-a--aa-g-c---g-tg-gg-g--ag
-cg-aaca--gg
>Otu00781
atac-ga-agggt-gcaagcg-tt-at-t-cgg-atttac-t-gggc--gta-aagc-gc
gc--gca-gg-c-g-g-attt-g-t--aa-g-t-c-a-g-a-t-g--tgaaa-tc-tc-g
g-g-g----ct-c-aa--c-c-tcg-a-aa-c-t-g--c-g--tct--gaa-a-c-ta-c
ta--a-tc--t-a-g-agtc-----t-tg---gag-g-gg-ga-ag-t-ggaatt-tc-g
-c-at-gta-g-gg-gta-aa-atc-c-gt-ag--ag-a-tgcg-a-a-gg-aac-a-cc
--ag-a--g-gc-gaa-gg-cgactt-c---ctg-g-cc-a-a-----------------
--------gt-a-c-tga-cgctga-gg-c-gcg-a--aa-g-c---g-tg-gg-g--ag
-ca-aaca--gg
>Otu00782
atac-gg-agggt-gcgagcg-tt-aa-t-cgg-aattac-t-gggc--gta-aagc-gt
gc--gta-gg-c-g-g-ttga-t-t--aa-g-c-g-a-g-a-t-g--tgaaa-tc-cc-g
g-g-g----ct-t-aa--c-c-tcg-g-aa-c-t-g--c-a--ttt--cga-a-c-tg-g
tc--a-ac--t-a-g-agta-----c-tg---tag-a-gg-gt-gg-t-ggaatt-tc-c
-a-gt-gta-g-cg-gtg-aa-atg-c-gt-ag--ag-a-ttgg-a-a-gg-aac-a-tc
--ag-t--g-gc-gaa-gg-cggcca-c---ctg-g-ac-a-g-----------------
--------at-a-c-tga-cgctga-gg-c-acg-a--aa-g-c---g-tg-gg-g--ag
-cg-aaca--gg
>Otu00783
atac-gt-agggt-gcgagcg-tt-gt-c-cgg-aattac-t-gggc--gta-aaga-gc
tc--gta-gg-t-g-g-tttg-t-c--gc-g-t-t-g-t-t-c-g--tgaaa-ac-tc-a
c-a-g----ct-t-aa--c-t-gtg-g-gc-g-t-g--c-g--ggc--gat-a-c-gg-g
ca--g-ac--t-g-g-agta-----c-tg---cag-g-gg-ag-ac-t-ggaatt-cc-t
-g-gt-gta-g-cg-gtg-ga-atg-c-gc-ag--at-a-tcag-g-a-gg-aac-a-cc
--gg-t--g-gc-gaa-gg-cgggtc-t---ctg-g-gc-a-g-----------------
--------ta-a-c-tga-cgctga-gg-a-gcg-a--aa-g-c---g-tg-gg-g--ag
-cg-aaca--gg
>Otu00784
atac-ga-aaggg-gctagcg-tt-gt-t-cgg-aattac-t-gggc--gta-aagc-gc
ac--gta-gg-c-g-g-cctt-g-t--aa-g-t-t-g-g-g-g-g--tgaaa-tc-cc-g
g-a-g----ct-c-aa--c-t-ccg-g-aa-c-t-g--c-c--tcc--aaa-a-c-ta-c
aa--a-gc--t-a-g-agga-----t-gt---gag-a-gg-at-ag-t-ggaatt-cc-a
-a-gt-gta-g-ag-gtg-aa-att-c-gt-ag--at-a-tttg-g-a-ag-aac-a-cc
--ag-t--g-gc-gaa-gg-cgactg-t---ctg-g-ca-c-a-----------------
--------tt-t-c-tga-cgctga-gg-t-gcg-a--aa-g-c---g-tg-gg-g--ag
-cg-aaca--gg
>Otu00785
atac-gt-agggg-gcgagcg-tt-gt-c-cgg-atttat-t-gggc--gta-aaga-gc
tc--gta-gg-c-g-g-ctca-g-c--aa-g-t-c-g-g-c-c-g--tgaaa-gc-cc-g
a-g-g----ct-c-aa--c-c-tcg-g-ga-c-g-c--c-g--gtc--gaa-a-c-tg-c
tgt-g-gc--t-a-g-ggtc-----c-gg---tag-a-gg-ag-ag-t-ggaatt-cc-c
-g-gt-gta-g-cg-gtg-aa-atg-c-gc-ag--at-a-tcgg-g-a-gg-aac-a-cc
--ag-t--a-gc-gaa-gg-cggctc-t---ctg-g-gc-c-g-----------------
--------gc-a-c-cga-cgctga-gg-a-gcg-a--aa-g-c---t-ag-gg-g--ag
-ca-aaca--gg
>Otu00786
atac-gg-agggt-gcgagcg-tt-aa-t-cgg-aattac-t-gggc--gta-aagc-gc
ac--gca-gg-c-g-g-ttac-a-t--aa-g-c-c-a-g-a-t-g--tgaaa-gc-cc-c
g-g-g----ct-t-aa--c-c-tgg-g-ac-g-g-t--c-a--ttt--gga-a-c-tg-t
gt--a-ac--t-a-g-agtc-----t-tg---gag-a-gg-gg-ag-t-ggaatt-cc-a
-g-gt-gta-g-cg-gtg-aa-atg-c-gt-ag--at-a-tctg-g-a-gg-aac-a-tc
--ag-t--g-gc-gaa-gg-cgactc-c---ctg-g-cc-a-a-----------------
--------ag-a-c-tga-cgctca-tg-t-gcg-a--aa-g-t---g-tg-gg-t--ag
-cg-aaca--gg
>Otu00787
atac-gg-agggt-gcgagcg-tt-aa-t-cgg-aattac-t-gggc--gta-aagc-gc
gc--gta-gg-c-g-g-cttg-a-t--ta-g-t-c-g-g-a-t-g--tgaaa-gc-cc-c
g-g-g----ct-t-aa--c-c-tgg-g-aa-t-t-g--c-a--ttc--gat-a-c-tg-t
ct--g-gc--t-a-g-agta-----t-gg---gag-a-gg-ga-ag-t-ggaatt-tc-c
-g-gt-gta-g-cg-gtg-aa-atg-c-gt-ag--at-a-tcgg-a-a-gg-aac-a-cc
--ag-t--t-gc-gaa-gg-cggctt-c---ctg-g-cc-c-a-----------------
--------at-a-c-tga-cgctga-gg-t-gcg-a--aa-g-c---g-tg-gg-g--ag
-cg-aaca--gg
>Otu00788
atac-gg-aggat-ccgagcg-tt-at-c-cgg-atttat-t-gggt--tta-aagg-gt
gc--gta-gg-c-g-g-tctc-t-t--aa-g-t-c-a-g-c-g-t--tgaaa-gt-tt-g
c-g-g----ct-c-aa--c-c-gta-a-aa-c-c-g--g-c--att--gaa-a-c-tg-g
ga--g-ac--t-t-g-agtg-----t-aa---atg-a-ag-ta-gg-c-ggaatt-cg-t
-t-gt-gta-g-cg-gtg-aa-atg-c-at-ag--at-a-taac-g-a-ag-aac-t-cc
-aat----t-gc-gaa-gg-cagctt-a---cta-a-ca-t-a-----------------
--------ca-a-c-tga-cgctga-gg-c-acg-a--aa-g-c---g-tg-gg-g--at
-ca-aaca--gg
>Otu00789
atac-gt-aggtg-gcaagcg-tt-gt-c-cgg-atttat-t-gggc--gta-aagc-ga
gc--gca-gg-c-g-g-ttcc-t-t--aa-g-t-c-t-g-a-t-g--tgaaa-gc-cc-c
c-g-g----ct-c-aa--c-c-ggg-g-ag---g-gt-c-a--ttg--gaa-a-c-tg-g
gg--a-ac--t-t-g-agtg-----c-ag---aag-a-gg-ag-ag-t-ggaatt-cc-a
-t-gt-gta-g-cg-gtg-aa-atg-c-gt-ag--at-a-tatg-g-a-gg-aac-a-cc
--ag-t--g-gc-gaa-gg-cgactc-t---ctg-g-tc-t-g-----------------
--------ta-a-c-tga-cgctga-gg-c-tcg-a--aa-g-c---g-tg-gg-t--ag
-ca-aaca--gg
>Otu00790
agac-gg-aggat-gcaagcg-tt-at-c-cgg-aattat-t-gggc--gta-aagc-gt
cc--gta-gg-c-g-g-ttta-t-c--aa-g-t-c-t-g-c-c-g--ttaaa-ga-ct-g
c-a-g----ct-t-aa--c-t-gtg-g-at-g-a-g--c-g--gtg--gaa-a-c-tg-a
tt--a-ac--t-a-g-agta-----c-gg---tag-g-gg-ta-ga-g-ggaatt-cc-c
-a-gt-gta-g-cg-gtg-aa-atg-c-gt-ag--at-a-ttgg-g-a-ag-aac-a-cc
--ag-t--g-gc-gaa-gg-cgctct-g---ctg-g-gc-c-g-----------------
--------ta-a-c-tga-cgctga-gg-g-acg-a--aa-g-c---t-ag-gg-g--ag
-cg-aaag--gg
>Otu00791
acac-gt-actgt-gcgaacg-tt-at-t-cgg-aatcac-t-gggc--tta-aagg-gt
gc--gta-gg-c-g-g-ccaa-t-t--aa-g-t-a-g-g-g-t-g--tgaaa-gc-tc-t
c-g-g----ct-c-aa--c-c-gag-g-aa-t-t-g--c-g--ctc--taa-a-c-tg-a
tt--g-gc--t-t-g-agtg-----a-ga---tag-g-gg-tg-tg-c-ggaact-tc-c
-g-gt-gga-g-cg-gtg-aa-atg-t-gt-tg--at-a-tcgg-a-a-gg-aac-a-cc
--ag-t--a-gc-gaa-ag-cggcac-a---ctg-g-gt-c-t-----------------
--------ca-a-c-tga-cgctga-gg-c-acg-a--aa-g-c---t-ag-gg-g--ag
-cg-aacg--gg
>Otu00792
atac-gg-gggat-gcaagcg-tt-at-c-cgg-aatcat-t-gggc--gta-aagc-gt
ct--gta-gg-t-g-g-ttta-g-a--aa-g-t-c-t-g-c-t-g--ttaaa-ta-tt-g
g-a-g----ct-t-aa--c-t-cca-a-at-c-a-g--c-a--gtg--gaa-a-c-tc-t
ta--a-ac--t-a-g-agta-----t-gg---taa-g-gg-ta-ga-g-ggaatt-cc-c
-a-gt-gta-g-cg-gtg-aa-atg-c-gt-ag--at-a-ttgg-g-a-ag-aac-a-cc
--ag-t--a-gc-gaa-ag-cgctct-g---cta-g-gc-c-a-----------------
--------ta-a-c-tga-cactca-ga-g-acg-a--aa-g-c---t-ag-gg-g--ag
-cg-aatg--gg
>Otu00793
atac-gg-aggat-ccgagcg-tt-at-c-cgg-atttat-t-gggt--tta-aagg-gt
gc--gta-gg-c-g-g-tctc-t-t--aa-g-t-c-a-g-c-g-t--tgaaa-gt-tt-t
c-g-g----ct-c-aa--c-cggaa-a-a--t-t-g--g-c--att--gaa-a-c-tg-g
ga--g-ac--t-t-g-agtg-----t-aa---atg-a-ag-tt-gg-c-ggaatt-cg-t
-t-gt-gta-g-cg-gtg-aa-atg-c-at-ag--at-a-taac-g-a-ag-aac-t-cc
--ga-t--t-gc-gaa-gg-cagctg-a---cta-a-ca-t-a-----------------
--------ca-a-c-tga-cgctga-gg-c-acg-a--aa-g-c---g-tg-gg-g--at
-ca-aaca--gg
>Otu00794
atac-gt-agggt-gcaagcg-tt-aa-t-cgg-aattac-t-gggc--gta-aagc-gt
gc--gca-gg-c-g-g-tttt-g-t--aa-g-t-c-t-g-a-c-g--tgaaa-gc-cc-c
g-g-g----ct-c-aa--c-c-tgg-g-aa-t-t-g--c-g--ttg--gag-a-c-tg-c
aa--g-gc--t-t-g-aatc-----t-gg---cag-a-gg-gg-gg-t-agaatt-cc-a
-c-gt-gta-g-ca-gtg-aa-atg-c-gt-ag--ag-a-tgtg-g-a-gg-aac-a-cc
--ga-t--g-gc-gaa-gg-cagccc-c---ctg-g-gt-c-a-----------------
--------ag-a-t-tga-cgctca-tg-c-acg-a--aa-g-c---g-tg-gg-g--ag
-ca-aaca--gg
>Otu00795
agac-gg-gggat-gcaagtg-tt-at-c-cgg-aattat-t-gggc--gta-aagc-gt
ct--gta-gg-t-t-g-ttta-a-c--ca-g-t-c-t-a-t-t-g--ttaaa-gc-tt-g
a-a-a----ct-t-aa--c-t-tca-g-ag-a-t-g--c-a--gta--gaa-a-c-ta-t
ta--a-ac--t-a-g-agta-----t-aa---ttg-a-gg-ta-ga-a-ggaatt-tc-c
-a-gt-gga-g-tg-gtg-aa-atg-c-gt-ag--at-a-ttgg-a-a-ag-aac-a-cc
--aa-t--t-gc-gaa-gg-cattct-a---tta-a-at-t-a-----------------
--------tt---c-tga-cactca-ga-g-acg-a--aa-g-c---t-ag-gg-t--ag
-ca-aatg--gg
>Otu00796
atac-ga-aaggt-gcaagcg-tt-gt-t-cgg-attgac-t-gggc--gta-aagc-gc
at--gta-gg-c-g-g-gcta-a-t--aa-g-t-c-a-g-t-t-g--tgaaa-gc-cc-c
g-g-g----ct-c-aa--c-c-tgg-g-aa-c-t-g--c-a--att--gaa-a-c-tg-t
ta--g-tc--t-t-g-aata-----t-ct---gag-g-gg-tt-ga-t-ggaatt-cc-a
-g-gt-gta-g-ca-gtg-aa-atg-c-gt-ag--at-a-tctg-g-a-gg-aac-a-cc
-agc----g-gc-gaa-gg-cggtca-a---ctg-g-ca-g-a-----------------
--------at-a-t-tga-cgctga-ga-t-gcg-a--aa-g-c---g-tg-gg-g--ag
-ca-aaca--gg
>Otu00797
atac-gt-accgg-acaaacg-tt-at-t-cgg-aatcac-t-gggc--tta-aaga-gt
ac--gta-gg-c-t-g-tctt-g-t--ag-g-t-g-a-g-g-t-g--tgaaa-tc-cc-a
c-g-g----ct-c-aa--c-c-gtg-g-aa-c-t-g--c-g--ctt--caa-a-c-ca-c
aa--g-ac--t-t-g-aggg-----a-ga---cag-g-gg-ta-ag-c-ggaact-ga-t
-g-gt-gga-g-cg-gtg-aa-atg-c-gt-tg--at-a-tcat-c-a-gg-aac-a-cc
--gg-t--g-gc-gaa-gg-cggctt-a---ctg-g-gt-c-t-----------------
--------ct-t-c-tga-cgctga-gg-t-acg-a--aa-g-c---t-ag-gg-t--ag
-cg-aacg--gg
>Otu00798
atac-gg-agggt-gcaagca-tt-aa-t-cgg-atttat-t-gggt--gta-aaga-gc
gc--gta-gg-c-g-g-acaa-g-t--ca-g-t-c-a-g-a-t-g--tgaaa-tt-cc-g
a-g-g----ct-c-aa--c-t-tcg-g-ag-c-t-g--c-a--ttt--gaa-a-c-ta-c
tt--g-tc--t-c-g-aggg-----t-ag---acg-g-gg-aa-aa-c-ggaatt-cc-a
-c-at-gta-g-cg-gtg-aa-atg-c-gt-ag--at-a-tgtg-g-a-ag-aac-a-cc
--tg-t--g-gc-gaa-ag-cggttt-t---cta-g-tt-t-a-----------------
--------tt-c-c-tga-cgctga-gg-c-gcg-a--aa-g-c---a-ag-gg-t--ag
-ca-aaca--gg
>Otu00799
acac-gt-aggca-tcaagcg-tt-at-c-cgg-attcat-t-gggc--gta-aaga-gc
tc--gta-gg-c-g-g-ttcg-g-t--aa-g-t-c-g-g-g-t-g--tgaaa-ac-tc-t
a-g-g----ct-c-aa--c-c-tag-a-ga-g-g-c--c-a--ctc--gat-a-ctgc-t
gt--g-ac--t-a-g-agtg-----c-gg---tag-g-gg-ag-tg-g-ggaatt-cc-t
-g-gt-gta-g-cg-gtg-aa-atg-c-gc-ag--at-a-tcag-g-a-gg-aac-a-cc
--gg-t--g-gc-gaa-gg-cgccac-t---ctg-g-gc-c-g-----------------
--------ta-a-c-tga-cgctga-gg-a-gcg-a--aa-g-c---a-tg-gg-t--ag
-ca-aaca--gg
>Otu00800
atac-ga-agggg-gcaagcg-tt-gt-t-cgg-aattac-t-gggc--gta-aagg-ga
gt--gta-gg-t-t-g-tgta-t-c--aa-g-a-t-a-g-t-g-g--tgaaa-tg-cc-g
g-g-g----ct-t-aa--c-c-ttg-g-aa-c-t-g--c-c--att--ata-a-c-tg-a
ta--t-gc--t-a-g-aatt-----g-ta---gag-a-gg-tt-ag-t-ggaata-cc-c
-a-gt-gta-g-ag-gtg-aa-att-c-gt-ag--at-a-ttgg-g-t-ag-aac-a-cc
--gg-t--g-gc-gaa-gg-cgacta-a---ctg-g-ct-a-c-----------------
--------at-a-t-tga-cactga-gg-c-tcg-a--aa-g-c---a-tg-gg-g--at
-ca-aaca--gg
>Otu00801
atac-gt-agggt-gcgagcg-tt-aa-t-cgg-aattac-t-gggc--gta-aagc-gt
gc--gta-gg-c-g-g-ccat-g-c--aa-g-t-c-a-g-a-t-g--tgaaa-gc-cc-c
g-g-g----ct-t-aa--c-c-tgg-g-aa-c-t-g--c-g--ttt--gaa-a-c-tg-c
at--g-gc--t-a-g-agtt-----c-gg---cag-g-gg-aa-ga-t-ggaatt-cc-a
-t-gt-gta-g-cg-gtg-aa-atg-c-gt-ag--at-a-tatg-g-a-ag-aac-a-ct
--aa-t--g-gc-gaa-gg-cattct-t---ctg-g-gc-c-g-----------------
--------at-a-c-tga-cgctga-gt-c-act-a--aa-g-c---g-tg-gg-g--ag
-ca-aaca--gg
>Otu00802
atac-gg-agggt-ccgagcg-tt-at-c-cgg-aatcat-t-gggt--tta-aagg-gt
cc--gta-gg-c-g-g-gccg-a-t--aa-g-t-c-a-g-g-g-g--tgaaa-gg-cc-a
c-g-g----ct-c-aa--c-c-gtg-g-ga-c-t-g--c-c--ttt--gat-a-c-tg-t
cg--g-cc--t-t-g-agtc-----a-tg---gtg-g-gg-tt-gc-c-ggaaca-tg-t
-g-gt-gta-g-cg-gtg-aa-atg-c-at-ag--at-a-tcac-a-t-ag-aac-a-cc
-gat----c-gc-gaa-gg-caggtg-g---cca-a-cc-a-t-----------------
--------ga-a-c-tga-cgctga-tg-g-acg-a--aa-g-c---g-tg-gg-t--ag
-cg-aacg--gg
>Otu00803
atac-gg-aggag-gcaagcg-tt-at-c-cgg-aatcat-t-gggc--gta-aagc-gt
cc--gta-gg-t-g-g-cgaa-g-t--aa-g-t-c-t-g-c-t-g--tcaaa-ga-cc-a
c-a-g----ct-t-aa--c-t-gtg-g-aa-a-g-g--c-a--gtg--gaa-a-c-tg-c
gg--c-gc--t-a-g-agta-----c-gg---tag-g-gg-ta-ga-g-ggaatt-cc-a
-g-gt-gta-g-cg-gtg-aa-atg-c-gt-ag--ag-c-tctg-g-a-ag-aac-a-cc
--gg-t--g-gc-gaa-ag-cgctct-a---ctg-g-gc-c-g-----------------
--------ta-a-c-tga-cactga-gg-g-acg-a--aa-g-c---t-ag-gg-g--ag
-cg-aaag--gg
>Otu00804
acac-ga-actgc-gcgaacg-tt-at-t-cgg-aatcac-t-gggc--tta-aaga-gt
tc--gta-gg-c-g-g-cttg-g-t--ca-g-t-c-a-g-a-t-g--tgaaa-tc-cc-a
c-a-g----cc-c-aa--c-t-gtg-g-aa-c-t-g--c-g--ttt--gat-a-c-tg-c
ca--a-gc--t-t-g-aggg-----a-gt---tag-a-gg-aa-ag-c-ggaact-ga-t
-g-gt-gga-g-cg-gtg-aa-atg-c-gt-tg--at-a-tcat-c-a-gg-aac-a-cc
--gg-t--g-gc-gaa-ag-cggctt-t---ctg-g-ag-c-t-----------------
--------ct-t-c-tga-cgctga-gg-a-acg-a--aa-g-c---t-ag-gg-g--ag
-cg-aacg--gg
>Otu00805
atac-gt-aggga-gcgagcg-tt-ac-c-cgg-aattac-t-gggc--gta-aaga-gc
gc--gta-gg-c-g-g-cttg-g-t--aa-g-t-c-t-c-t-t-g--tgaaa-gc-tc-c
c-g-g----ct-c-aa--c-t-ggg-a-ga---g-gt-c-a--agg--gat-a-c-ta-c
ct--c-gc--t-t-g-aggg-----c-gg---tag-a-gg-aa-ag-c-ggaatt-cc-c
-g-gt-gta-g-cg-gtg-aa-atg-c-gt-ag--at-a-tcgg-g-a-gg-aac-a-cc
-agt----g-gc-gaa-gg-cggctt-t---ctg-g-gc-c-g-----------------
--------tg-c-c-tga-cgctga-gg-c-gcg-a--ga-g-c---g-tg-gg-g--ag
-ca-aact--gg
>Otu00806
atac-gt-atgtc-tcgagcg-tt-ac-c-cgg-aatcac-t-gggt--gta-aagg-gt
tt--gta-gg-c-g-g-cttg-t-t--aa-g-t-t-g-g-a-t-a--tgaaa-ga-cc-g
g-a-g----ct-c-aa--c-t-ccg-a-gt-t-t-g--t-g--ttc--aaa-a-c-tg-g
ca--a-gc--t-a-g-aatc-----a-ag---gag-a-gg-ta-ag-c-ggaatt-ct-a
-a-gt-gta-g-gg-gtg-ca-atc-c-gt-ag--at-a-ctta-g-a-gg-aac-a-cc
--aa-a--a-gc-gaa-gg-cagctt-a---ctg-g-aa-t-t-----------------
--------gt-a-t-tga-cgctga-gg-a-acg-a--aa-g-c---g-tg-gg-g--ag
-cg-aaaa--gg
>Otu00807
atac-gt-aggag-gcaagcg-tt-at-c-cgg-atttat-t-gggc--gta-aagc-gc
gt--gca-gg-t-g-g-tttg-g-t--aa-g-t-t-g-g-g-t-a--tgaaa-gc-tc-c
t-g-g----ct-t-aa--c-t-agg-a-ga-g-g-t--t-g--ctc--aaa-a-c-tg-c
ca--g-ac--t-a-g-agga-----c-ga---tag-a-gg-aa-gg-t-ggaatt-cc-c
-g-gt-gta-g-ta-gtg-aa-atg-c-gt-ag--at-a-tcgg-g-a-gg-aac-a-cc
--ag-t--g-gc-gaa-gg-cggcct-t---ctg-g-gt-c-g-----------------
--------tt-c-c-tga-cactaa-ga-c-gcg-a--aa-g-c---a-tg-gg-t--ag
-ca-aacg--gg
>Otu00808
atac-gt-accgg-acaaacg-tt-at-t-cgg-aatcac-t-gggc--tta-aaga-gt
ac--gta-gg-c-t-g-ctat-g-a--ag-g-t-g-a-g-a-t-g--tgaaa-tc-cg-a
c-g-g----ct-c-aa--c-c-gtc-g-aa-c-t-g--c-a--ttt--caa-a-c-ca-c
at--a-gc--t-t-g-aggg-----a-ga---cag-g-gg-ta-ag-c-ggaact-ca-c
-a-gt-gga-g-cg-gtg-aa-atg-c-gt-tg--at-a-ttgt-g-a-gg-aac-a-cc
--gg-t--g-gc-gaa-gg-cggctt-a---ctg-g-gt-c-t-----------------
--------tt-t-c-tga-cgctga-gg-t-acg-a--aa-g-c---t-ag-gg-t--ag
-cg-aacg--gg
>Otu00809
atac-gt-agggg-gcaagcg-tt-gt-c-cgg-aatcat-t-gggc--gta-aagc-gc
gt--gta-gg-c-g-g-tccg-g-t--aa-g-t-c-c-g-c-t-g--tgaaa-gt-cg-g
g-g-g----ct-c-aa--c-c-ctc-g-ga---t-g-cc-g--gtg--gat-a-c-tg-t
cg--g-gc--t-t-g-agta-----c-gg---aag-a-gg-cg-ag-t-ggaatt-cc-t
-g-gt-gta-g-cg-gtg-aa-atg-c-gc-ag--at-a-tcag-g-a-gg-aac-a-cc
--aa-t--t-gc-gaa-gg-cagctc-g---ctg-g-ga-c-g-----------------
--------tt-a-c-tga-cgctga-ga-c-gcg-a--aa-g-c---g-tg-gg-g--ag
-ca-aaca--gg
>Otu00810
atac-gt-aggga-gcaagcg-tt-gt-c-cgg-aattac-t-gggt--gta-aagg-ga
gc--gta-gg-c-g-g-gaag-a-c--aa-g-t-t-g-a-a-t-g--tgaaa-tt-ta-t
g-g-g----ct-c-aa--c-c-cat-a-ac-t---g--c-g--ttc--aaa-a-c-tg-t
ct--t-tc--t-t-g-agtg-----a-ag---tag-a-gg-tt-gg-c-ggaatt-cc-t
-a-gt-gta-g-cg-gtg-aa-atg-c-gt-ag--at-a-ttag-g-a-gg-aac-a-cc
--ag-t--g-gc-gaa-gg-cggcca-a---ctg-g-gc-t-t-----------------
--------tt-a-c-tga-cgctga-gg-c-tcg-a--aa-g-c---g-tg-gg-t--ag
-ca-aaca--gg
>Otu00811
atac-gg-aggat-gcaagcg-tt-at-c-cgg-aatcat-t-gggt--tta-aagg-gt
cc--gta-gg-c-g-g-gcaa-t-t--aa-g-t-c-a-g-a-g-g--tgaaa-gt-tt-g
c-g-g----ct-c-aa--c-c-gta-a-aa-t-t-g--c-c--ttt--gat-a-c-tg-g
tt--g-tc--t-t-g-aatc-----a-tt---gtg-a-ag-tg-gt-t-agaata-tg-t
-a-gt-gta-g-cg-gtg-aa-atg-c-at-ag--ag-a-ttac-a-t-ag-aat-a-cc
-aat----t-gc-gaa-gg-cagatc-a---cta-a-ca-a-t-----------------
--------gt-a-t-tga-cgctga-gg-g-acg-a--aa-g-c---g-tg-gg-g--ag
-cg-aaca--gg
>Otu00813
agac-gg-aggat-gcaagtg-tt-at-c-cgg-aatcac-t-gggc--gta-aagc-gt
ct--gta-gg-t-g-g-ctta-a-c--aa-g-t-c-a-a-c-t-g--ttaaa-tc-tt-g
a-a-g----ct-c-aa--c-t-tcg-a-aa-t-c-g--c-a--gtc--gaa-a-c-tg-t
ta--g-gc--t-a-g-agta-----t-ag---tag-g-gg-ta-aa-g-ggaatt-tc-c
-a-gt-gga-g-cg-gtg-aa-atg-c-gt-ag--ag-a-ttgg-a-a-ag-aac-a-cc
--ga-t--g-gc-gaa-gg-cacttt-a---ctg-g-gc-t-a-----------------
--------tt-a-c-tga-cactca-ga-g-acg-a--aa-g-c---t-ag-gg-t--ag
-ca-aatg--gg
>Otu00814
atac-gg-agggt-gcaagcg-tt-aa-t-cgg-aattac-t-gggc--gta-aagc-gc
gc--gta-gg-c-g-g-ttcg-t-t--aa-g-t-c-a-g-a-t-g--tgaaa-gc-cc-c
g-g-g----ct-t-aa--c-c-tgg-g-aa-t-g-g--c-a--ttt--gat-a-c-tg-g
cg--a-ac--t-a-g-agtg-----t-ga---cag-a-gg-at-tg-g-ggaatt-cc-c
-g-gt-gta-g-cg-gtg-aa-atg-c-gt-ag--at-a-tcgg-g-a-gg-aac-a-cc
--ga-t--g-gc-gaa-gg-caacag-t---ctg-g-gt-c-a-----------------
--------ac-a-c-tga-cgctga-gg-t-gcg-a--aa-g-c---g-tg-gg-g--ag
-ca-aaca--gg
>Otu00815
atac-gt-aggtg-gcaagcg-tt-gt-c-cgg-atttac-t-gggt--gta-aagg-gc
gt--gta-gc-c-g-g-gaag-a-t--aa-g-t-c-a-g-a-t-g--tgaaa-tc-tg-g
g-g-g----ct-c-aa--c-c-tcc-a-aa-c-t-g--c-a--ttt--gaa-a-c-tg-t
ct--t-tc--t-t-g-agtg-----t-cg---gag-a-gg-ta-at-c-ggaatt-cc-t
-t-gt-gta-g-cg-gtg-aa-atg-c-gt-ag--at-a-taag-g-a-ag-aac-a-cc
--ag-t--g-gc-gaa-gg-cggatt-a---ctg-g-ac-g-a-----------------
--------ta-a-c-tga-cggtga-gg-c-gcg-a--aa-g-c---g-tg-gg-g--ag
-ca-aaca--gg
>Otu00816
atac-ga-aggtc-ccaagcg-tt-gt-t-cgg-aataac-t-gggc--gta-aagc-gt
gt--gta-gg-c-t-g-cgcg-g-a--aa-g-t-c-a-a-a-t-g--tgaaa-gc-cc-g
g-g-g----ct-c-aa--c-c-ccg-g-aa-c-t-g--c-a--ttc--gat-a-c-tc-c
cg--t-gc--t-a-g-agtg-----a-tg---gag-a-gg-ta-ag-t-ggaatt-ct-c
-g-gt-gta-g-ca-gtg-aa-atg-c-gt-ag--at-a-tcga-g-a-gg-aac-a-tc
--aa-t--g-gc-gaa-gg-caactt-a---ctg-g-ac-a-t-----------------
--------ct-a-c-tga-cgctca-ga-c-acg-a--ag-g-c---t-ag-gg-g--ag
-cg-aaag--gg
>Otu00817
agac-gg-agggc-gcaagcg-tt-gt-t-cgg-aattac-t-gggc--gta-aagc-gc
ac--gca-gg-c-g-g-tctg-c-t--aa-g-t-c-c-a-a-t-g--tgaaa-gc-cc-g
g-g-g----ct-c-aa--c-c-ccg-g-aa-t-t-g--c-a--tcg--gat-a-c-tg-a
ca--g-ac--t-g-g-agac-----a-gg---tag-a-gg-ct-ag-c-ggaatt-cc-t
-g-gt-gta-g-cg-gtg-ga-atg-c-gt-ag--at-a-tcag-g-a-ag-aac-a-cc
--tg-t--g-gc-gaa-gg-cggcta-g---ctg-g-gc-c-t-----------------
--------gt-t-c-tga-cgctca-tg-t-gcg-a--aa-g-c---g-tg-gg-g--ag
-ca-aaca--gg
>Otu00818
agac-ag-gagga-gcaagtg-tt-at-t-cgg-aataat-t-gggc--gta-aagg-gc
at--gta-gg-t-g-gagaaa-t-g--ta-g-t-t-g-t-t-t-g--tgaaa-gt-cc-a
a-a-g----gt-t-tt--c-t-ttg-g-gt-g-t-g--c-a--ttc--aaa-acggttta
tt--c-tc--t-atg-aggg-----t-gc---aag-a-gg-aa-aa-t-agaatt-cc-c
-a-ga-gga-g-ag-gtt-aa-att-c-tt-ag--at-t-ttgg-g-a-gg-aat-a-ct
--ta-g--t-gc-gaa-gg-caattt-t---ctg-g-tg-c-a-----------------
--------tt-c-c-tga-cactga-gg-t-gcg-a--aa-g-c---g-tg-gg-g--ag
-cg-aaca--gg
>Otu00819
atac-gg-agggc-gcaagcg-tt-gt-t-cgg-aatcac-t-gggc--gta-aagc-gc
gt--gta-gg-c-g-g-tcag-g-a--ca-g-t-c-g-g-a-t-g--tgaaa-tc-cc-g
a-g-g----ct-c-aa--c-c-tcg-g-aa-c-t-g--c-a--ttc--gaa-a-c-tg-c
ct--g-gc--t-a-g-agtc-----t-cg---gag-a-gg-aa-gg-c-ggaatt-cc-c
-g-gt-gta-g-gg-gtg-aa-atc-c-gt-ag--at-a-tcgg-g-a-gg-aac-a-cc
--ag-t--g-gc-gaa-gg-cggcct-t---ctg-g-ac-g-a-----------------
--------tg-a-c-tga-cgctga-ga-c-gcg-a--aa-g-c---g-tg-gg-g--ag
-ca-aaca--gg
>Otu00820
atac-gg-agggc-gcaagcg-tt-gt-t-cgg-attcac-t-gggc--ata-aaga-gc
ac--gta-gg-c-g-g-tctg-c-t--ca-g-t-c-g-g-g-t-g--tgaaa-gc-cc-a
c-g-g----cc-c-aa--c-c-gtg-g-aa-c-t-g--c-a--ccc--gat-a-c-tg-g
ta--g-ac--t-c-g-agga-----c-gg---aag-g-gg-tg-ag-t-ggaact-cc-a
-g-gt-gga-a-cg-gtg-aa-atg-t-at-ag--at-a-tctg-g-a-gg-aac-a-cc
--gg-t--g-gc-gaa-ag-cggctc-a---ctg-g-tc-c-g-----------------
--------tc-t-c-tga-cgctga-gg-t-gcg-a--aa-g-c---t-ag-gg-t--ag
-cg-aacg--gg
>Otu00821
atac-gg-agggt-gcgagcg-tt-at-c-cgg-aatcac-t-gggt--tta-aagg-gt
gc--gta-gg-c-g-g-cgta-a-t--aa-g-t-c-a-g-a-g-g--tgaaa-gg-ca-c
g-a-g----ct-t-aa--c-t-ggt-g-aa-t-t-g--c-c--ttt--gat-a-c-tg-t
ta--t-gc--t-t-g-aatt-----g-tg---ttg-a-gg-tt-ag-c-ggaatg-tg-a
-c-at-gta-g-cg-gtg-aa-atg-c-at-ag--at-a-tgtc-a-t-ag-aac-a-cc
--aa-t--t-gc-gta-gg-cagcta-a---cta-g-gc-a-t-----------------
--------ta-a-t-tga-cgctga-gg-c-acg-a--aa-g-c---g-tg-gg-g--ag
-cg-aaca--gg
>Otu00822
atac-gt-aggtc-acgagcg-tt-aa-t-cgg-atttat-t-gggc--gta-aagg-gt
cc--gca-gg-g-g-g-tttt-a-t--aa-g-t-t-t-g-a-c-g--tgaaa-tg-tc-g
a-g-g----ct-c-aa--c-c-tcg-a-aa-c-t-g--c-g--ttg--aaa-a-c-tg-t
ag--a-ac--t-a-g-agta-----t-tg---gag-a-gg-aa-ag-t-ggaatt-cc-t
-g-gt-gta-g-cg-gtg-ga-atg-c-tt-ag--at-a-tcag-g-a-gg-aac-a-tc
--aa-t--g-gc-gaa-gg-cagctt-t---ctg-g-cc-a-a-----------------
--------gt-a-c-tga-ccctca-tg-g-acg-a--ag-g-t---g-tg-gg-t--ag
-ca-aaca--gg
>Otu00823
atac-gg-agggt-gcaagcg-tt-at-c-cgg-aattac-t-gggt--tta-aagg-gt
gc--gta-gg-c-g-g-ttta-g-t--aa-g-t-c-a-g-a-a-g--tgaaa-ag-tc-t
g-g-g----ct-c-aa--c-c-gag-g-cc-t-t-g--c-t--ttt--gat-a-c-tg-c
ta--g-ac--t-t-g-aaag-----g-gg---ctg-a-gg-tc-ag-c-ggaatg-tg-a
-c-at-gta-g-cg-gtg-aa-atg-c-at-ag--at-a-tgtc-a-t-ag-aac-a-cc
--aa-t--t-gc-gaa-gg-cagctg-g---cta-g-ac-c-t-----------------
--------ac-t-t-tga-cgctga-gg-c-acg-a--aa-g-c---g-tg-gg-g--ag
-cg-aaca--gg
>Otu00824
agac-ga-accgg-tcgaacg-tt-at-t-cgg-aatcac-t-gggc--tta-aaga-gt
gc--gta-gg-c-g-g-ccta-a-c--ag-g-t-g-a-g-g-t-g--tgaaa-tc-cc-t
c-g-g----ct-c-aa--c-c-gag-g-aa-c-t-g--c-g--ctt--caa-a-c-cg-t
ta--g-gc--t-t-g-aggg-----a-ga---tag-a-gg-tg-ag-c-ggaact-ga-t
-g-gt-gga-g-cg-gtg-aa-atg-c-gt-tg--at-a-tcat-c-a-gg-aac-a-cc
--tg-t--g-gc-gaa-ag-cggctc-a---ctg-g-gt-c-t-----------------
--------ct-t-c-tga-cgctga-gg-c-acg-a--aa-g-c---t-ag-gg-t--ag
-cg-aaca--gg
>Otu00826
atac-gg-aggat-gcaagtg-tt-at-c-cgg-aatcat-t-gggc--gta-aagc-gt
ct--gta-gg-t-g-g-ttta-c-t--aa-g-t-c-t-a-t-t-g--ttaaa-gc-tt-g
a-a-g----ct-c-aa--c-t-tca-a-aa-a-t-g--t-a--cta--gaa-a-c-ta-g
ta--a-ac--t-t-g-agaa-----t-ag---tag-g-gg-ta-aa-g-ggaact-tc-c
-a-gt-gga-g-cg-gtg-aa-atg-c-gt-ag--at-a-ttgg-a-a-gg-acc-a-cc
--ga-a--g-gc-gaa-gg-cacttt-a---ctg-g-gc-t-a-----------------
--------tt-t-c-tga-cactaa-ga-g-acg-a--aa-g-c---t-ag-gg-g--ag
-ca-aatg--gg
>Otu00827
atac-gg-agggt-gcgagcg-tt-aa-t-cgg-aattac-t-gggc--gta-aagc-gc
gc--gta-gg-c-g-g-ctag-g-t--ca-g-t-c-g-g-a-t-g--tgaaa-gc-cc-c
g-g-g----ct-t-aa--c-t-tgg-g-aa-t-t-g--c-a--ttc--gat-a-c-tg-c
ct--g-gc--t-a-g-agta-----t-gg---gag-a-gg-ga-ag-t-ggaatt-tc-c
-g-gt-gta-g-cg-gtg-aa-atg-c-gt-ag--at-a-tcgg-a-a-gg-aac-a-cc
--ag-t--g-gc-gaa-gg-cgactt-c---ctg-g-cc-c-a-----------------
--------at-a-c-tga-cgctca-gg-t-gcg-a--aa-g-c---g-tg-gg-t--ag
-cg-aaca--gg
>Otu00828
atac-ga-agggg-gctagcg-tt-gt-t-cgg-aattac-t-gggc--gta-aagc-gc
ac--gta-gg-c-g-g-atat-t-t--aa-g-t-c-a-g-g-g-g--tgaaa-tc-cc-a
g-a-g----ct-c-aa--c-t-ctg-g-aa-c-t-g--c-c--tct--gat-a-c-tg-g
gt--a-tc--t-t-g-agta-----t-gg---aag-a-gg-tg-ag-t-ggaatt-gc-g
-a-gt-gta-g-ag-gtg-aa-att-c-gt-ag--at-a-ttcg-c-a-gg-aac-a-cc
--ag-t--g-gc-gaa-gg-cggctc-a---ctg-g-tc-c-a-----------------
--------ta-a-c-tga-cgctga-gg-t-gcg-a--aa-g-c---g-tg-gg-g--ag
-ca-aaca--gg
>Otu00829
acac-ga-accgt-acgaacg-tt-at-t-cgg-aatcac-t-gggc--tta-aaga-gt
gc--gta-gg-c-g-g-ccta-g-c--ag-g-t-t-g-g-g-t-g--tgaaa-tc-cc-t
c-g-g----ct-c-aa--c-c-gag-g-aa-c-t-g--c-g--ctc--aaa-a-c-c-gc
ta--g-gc--t-t-g-agtg-----a-ga---tag-g-gg-ag-ag-c-ggaact-aa-t
-g-gt-gga-g-cg-gtg-aa-atg-c-gt-tg--at-a-tcat-t-a-gg-aac-a-cc
-agt----g-gc-gaa-gg-cggctc-t---ctg-g-gt-c-t-----------------
--------ct-a-c-tga-cgctga-gg-c-acg-a--aa-g-c---t-ag-gg-g--ag
-cg-aacg--gg
>Otu00830
atac-gt-aggct-ccaagcg-tt-gt-t-cgg-aattac-t-gggc--gta-aagc-ga
gt--gta-gg-c-g-g-tccg-c-c--aa-g-t-c-g-a-t-t-g--tgaaa-tc-tc-c
c-g-g----ct-c-aa--c-c-ggg-a-gg-g-t-g--c-g--gtc--gat-a-c-tg-g
cg--g-gc--t-a-g-agtg-----c-gg---aag-a-gg-aa-gg-t-agaatt-cc-t
-g-gt-gta-g-cg-gtg-ga-atg-c-gt-ag--at-a-tcag-g-a-gg-aat-g-cc
--gg-t--g-gt-gaa-ga-cggcct-t---ctg-g-ac-c-g-----------------
--------ca-a-c-tga-cgctga-ga-c-tcg-a--aa-g-c---g-tg-gg-g--ag
-ca-aaca--gg
>Otu00831
agac-ga-accgg-ccaaacg-tt-at-t-cgg-aatcac-t-gggc--tta-aagg-gt
gc--gta-gg-c-g-g-tgcg-g-t--aa-g-t-t-g-g-g-t-g--tgaaa-tc-cc-t
c-g-g----ct-c-aa--c-c-gag-g-aa-c-t-g--c-g--ccc--aat-a-c-tg-c
cg--t-gc--t-t-g-aggg-----a-ga---cag-a-gg-cg-ag-c-ggaact-ga-t
-g-gt-gga-g-cg-gtg-aa-atg-c-gt-tg--at-a-tcat-c-a-gg-aac-a-cc
--ag-t--g-gc-gaa-ag-cggctc-g---ctg-g-gt-c-t-----------------
--------ct-t-c-tga-cgctga-gg-c-acg-a--aa-g-c---t-ag-gg-t--ag
-cg-aaca--gg
>Otu00832
atac-gg-agggt-gcgagcg-tt-aa-t-cgg-aattac-t-gggc--gta-aagc-gc
at--gca-gg-t-g-g-tttg-t-t--aa-g-t-c-a-g-a-t-g--tgaaa-gc-cc-g
g-g-g----ct-t-aa--c-c-tcg-g-aa-t-t-g--c-a--ttt--gaa-a-c-tg-g
ca--g-gc--t-a-g-agtc-----t-tg---tag-a-gg-gg-gg-t-agaatt-tc-a
-g-gt-gta-g-cg-gtg-aa-atg-c-gt-ag--ag-a-tctg-a-a-gg-aat-a-cc
--ag-t--g-gc-gaa-gg-cggccc-c---ctg-g-ac-a-a-----------------
--------ag-a-c-tga-cgctca-ga-t-gcg-a--aa-g-c---g-tg-gg-g--ag
-ca-aaca--gg
>Otu00833
atac-gg-aggat-ccgagcg-tt-at-c-cgg-atttat-t-gggt--tta-aagg-gt
gc--gta-gg-t-t-g-taaa-t-t--aa-g-t-t-a-g-t-g-g--taaaa-ta-ta-g
t-g-g----ct-t-aa--c-c-att-t-at-t-c-g--c-c--att--aat-a-c-tg-a
tt--t-ac--t-a-g-agta-----t-gt---ttg-c-ag-ca-gg-c-ggaatg-tg-t
-a-gt-gta-g-cg-gtg-aa-atg-c-at-ag--at-a-ttac-a-c-ag-aac-a-cc
--aa-t--t-gc-gaa-gg-cagctt-g---cta-a-gc-c-a-----------------
--------tt-a-c-tga-cactga-tg-c-acg-a--aa-g-c---g-tg-gg-t--ag
-ca-aacg--gg
>Otu00835
atac-gg-agggt-gcgagcg-tt-aa-t-cgg-aattac-t-gggc--gta-aagc-gc
gc--gta-gg-t-g-g-taag-g-t--ca-g-t-c-g-g-a-t-g--tgaaa-gc-cc-c
g-g-g----ct-t-aa--c-c-tgg-g-aa-c-t-g--c-a--ttc--gat-a-c-tg-c
ct--t-gc--t-a-g-agta-----t-gg---tag-a-gg-ga-ag-t-ggaatt-cc-g
-g-gt-gta-g-cg-gtg-aa-atg-c-gt-ag--at-a-tccg-g-a-gg-aac-a-cc
--ag-t--g-gc-gaa-gg-cgactt-c---ctg-g-ac-c-a-----------------
--------at-a-c-tga-cgctga-gg-t-gcg-a--aa-g-c---g-tg-gg-g--ag
-ca-aaca--gg
>Otu00836
atac-gg-agggg-gcaagcg-tt-at-t-cgg-atttac-t-gggc--gta-aagc-gc
ac--gta-gg-t-g-g-catg-g-t--aa-g-t-c-a-a-a-g-g--tgaaa-gc-cc-t
c-g-g----ct-c-aa--c-c-gag-g-aa-t-t-g--c-c--ttt--gaa-a-c-tg-c
tt--t-gc--t-t-g-agtc-----c-gg---gag-g-gg-gg-ag-c-ggaatt-cc-c
-a-gt-gta-g-cg-gtg-aa-atg-c-gt-ag--at-a-ctgg-g-a-gg-aac-a-cc
--gg-t--g-gc-gaa-gg-cggctc-c---ctg-g-ac-c-g-----------------
--------gt-a-c-tga-cactga-gg-t-gcg-a--aa-g-c---g-tg-gg-t--ag
-ca-aaca--gg
>Otu00837
agac-ga-accgg-acgaacg-tt-at-t-cgg-aatcac-t-gggc--tta-aaga-gt
ac--gta-gg-c-g-g-ctta-g-t--ag-g-t-t-g-g-g-t-g--tgaaa-tc-cc-a
c-a-g----ct-c-aa--c-t-gtg-g-aa-c-t-g--c-g--ctc--aaa-a-c-ca-c
ta--a-gc--t-t-g-aggg-----a-ag---cag-a-gg-ta-ag-c-ggaact-ga-t
-g-gt-gga-g-cg-gtg-aa-atg-c-gt-tg--at-a-tcat-c-a-gg-aac-a-cc
--ag-t--g-gc-gaa-gg-cggctt-a---ctg-g-gc-t-t-----------------
--------ct-t-c-tga-cgctga-gg-t-acg-a--aa-g-c---t-ag-gg-t--ag
-cg-aacg--gg
>Otu00838
atac-gg-agggg-gcaaacg-tt-ac-t-cgg-atttac-t-gggc--gta-aagg-gt
cc--gta-gg-c-g-g-tttt-t-t--aa-g-t-t-a-g-a-t-g--tgaaa-gc-tt-g
a-a-g----ct-t-aa--c-t-tca-a-aa-t-t-g--c-a--tct--aaa-a-c-tg-g
at--a-ac--t-a-g-atta-----t-tg---gag-a-gg-tt-ga-t-ggaatt-ac-c
-g-gt-gta-g-cg-gtg-aa-atg-c-gt-ag--at-a-tcgg-t-a-gg-aac-a-cc
--ag-t--g-gc-gaa-ag-cgatca-a---ctg-g-cc-a-a-----------------
--------tc-a-a-tga-cgctga-gg-g-acg-a--aa-g-c---g-tg-gg-t--ag
-ca-aaca--gg
>Otu00839
atac-gg-agggg-gcaagcg-tt-at-t-cgg-aattat-t-gggc--gta-aagg-gc
gc--gta-gg-c-g-g-cctg-a-t--aa-g-c-c-a-a-a-g-g--tgaaa-tc-cc-t
c-a-g----ct-c-aa--c-t-gag-g-aa-c-t-g--c-c--ttt--gga-a-c-tg-t
ct--g-gc--t-c-g-aggc-----c-ag---gag-a-gg-gt-ag-c-ggaatt-cc-c
-a-gt-gta-g-cg-gtg-aa-atg-c-gt-ag--at-a-ttgg-g-a-gg-aac-a-cc
-agt----g-gc-gaa-gg-cggcta-c---ctg-g-ac-t-g-----------------
--------gt-a-c-tga-cgctga-gg-c-gcg-a--aa-g-c---g-tg-gg-g--ag
-ca-aaca--gg
>Otu00840
atac-ag-agagt-gcgaacg-tt-gt-t-cgg-aattac-t-gggc--tta-aagc-gc
gc--gta-gg-c-g-g-cgta-a-c--aa-g-t-g-t-c-g-g-g--tgaaa-tc-cc-a
c-g-g----ct-c-ac--c-c-gtg-g-aa-c-t-g--c-c--cgg--caa-a-c-tg-t
ta--t-gc--t-a-g-agtg-----t-gg---tag-g-gg-ag-aa-c-agaact-ca-t
-g-gt-gga-g-cg-gtg-aa-atg-c-gt-ag--at-a-tcat-g-a-gg-aat-a-cc
--gg-t--g-gc-gaa-gg-cggttc-t---ctg-g-tc-c-a-----------------
--------ca-a-c-tga-cgctga-gg-t-gcg-a--aa-g-c---t-ag-gg-t--ag
-cg-aacg--gg
>Otu00841
acac-ga-actgc-gcgaacg-tt-at-t-cgg-aatcac-t-gggc--tta-aaga-gt
cc--gta-gg-c-g-g-cctg-g-a--gg-g-t-g-g-g-g-t-g--tgaaa-tc-cc-a
c-a-g----ct-c-aa--c-t-gtg-g-aa-c-t-g--c-g--ctt--caa-a-c-cg-c
ca--g-gc--t-a-g-aggg-----a-gt---cag-g-gg-tg-ag-c-ggaact-ga-t
-g-gt-gga-g-cg-gtg-aa-atg-c-gt-tg--at-a-tcat-c-a-gg-aac-a-cc
--gg-t--g-gc-gaa-gg-cggctc-a---ctg-g-gg-c-t-----------------
--------ct-t-c-tga-cgctga-gg-g-acg-a--aa-g-c---t-ag-gg-g--ag
-cg-aacg--gg
>Otu00842
atac-gg-aggat-ccaagcg-tt-at-c-cgg-atttat-t-gggt--tta-aagg-gt
cc--gta-gg-c-g-g-gaca-t-t--aa-g-t-c-a-g-t-g-g--tgaaa-gc-ct-t
c-a-g----ct-t-aa--c-t-gga-g-aa-t-t-g--c-c--att--gat-a-c-tg-a
tg--t-tc--t-t-g-agta-----c-ac---ctg-a-ag-tg-gg-c-ggaatg-tg-t
-c-at-gta-g-cg-gtg-aa-atg-c-at-ag--at-a-tgac-a-c-ag-aac-a-cc
--ga-t--t-gc-gaa-gg-cagctc-a---cta-a-ag-t-g-----------------
--------ta-a-c-tga-cgctga-gg-g-acg-a--aa-g-c---g-tg-gg-g--ag
-cg-aaca--gg
>Otu00843
atac-gt-agggg-gcgagcg-tt-at-c-cgg-aattat-t-gggc--gta-aaga-gt
ac--gta-gg-t-g-g-ttct-t-t--aa-g-c-g-t-g-g-g-g--tttaa-gg-ca-a
t-a-g----ct-c-aa--c-t-att-g-tt---c-g--c-c--cca--tga-a-c-tg-t
gg--a-ac--t-t-g-agtg-----c-ag---gag-g-gg-aa-ag-c-ggaatt-cc-t
-a-gt-gta-g-cg-gtg-aa-atg-c-gt-ag--at-a-ttag-g-a-gg-aac-a-cc
--ag-t--g-gc-gaa-gg-cgactt-t---ctg-g-ac-t-g-----------------
--------ta-a-c-tga-cactga-gg-t-acg-a--aa-g-c---g-tg-gg-g--ag
-ca-aaca--gg
>Otu00844
atac-gg-ggggt-ccgagcg-tt-aa-t-cgg-aattac-t-gggc--gta-aagg-gt
ct--gta-gg-t-g-g-tttg-t-t--aa-g-t-c-a-g-a-t-g--tgaaa-gc-cc-a
g-g-g----ct-c-aa--c-c-ttg-g-aa-c-t-g--c-a--ttt--gat-a-c-tg-g
ca--a-ac--t-a-g-agta-----t-gg---tag-a-gg-aa-tg-g-ggaatt-tc-t
-g-gt-gta-g-cg-gtg-aa-atg-c-gt-ag--ag-a-tcag-a-a-gg-aac-a-cc
--aa-t--g-gc-gaa-gg-caacat-t---ctg-g-ac-c-a-----------------
--------at-a-c-tga-cactga-gg-g-acg-a--aa-g-c---g-tg-gg-g--at
-ca-aaca--gg
>Otu00845
atac-ga-aggtc-ccgagcg-tt-at-t-cgg-aatcac-t-gggc--gta-aagg-ga
gc--gta-gg-c-g-g-cgtg-g-t--aa-g-t-c-a-g-a-t-g--tgaaa-gc-cc-g
g-g-g----ct-c-aa--c-c-ccg-g-aa-c-t-g--c-a--ttc--gat-a-c-tg-c
ca--t-gc--t-a-g-agta-----g-tg---gag-a-gg-ta-ga-t-ggaatt-tt-g
-g-gt-gta-g-ca-gtg-aa-atg-c-gt-gg--at-a-tcca-a-a-gg-aag-a-cc
--aa-t--g-gc-gaa-gg-caatct-a---ctg-g-ac-a-c-----------------
--------tt-a-c-tga-cgctga-gg-c-tcg-a--ag-g-c---t-ag-gg-g--ag
-cg-aaag--gg
>Otu00847
atac-gg-agggt-gcaagcg-tt-gc-t-cgg-aattac-t-gggc--gta-aagg-gt
gc--gca-gg-c-g-g-attg-t-t--aa-g-c-a-a-g-a-t-g--tgaaa-gc-cc-a
g-g-g----ct-c-aa--c-c-cag-g-aa-c-t-g--c-a--tct--tga-a-c-tg-g
ca--a-tc--t-t-g-agtc-----c-gt---gag-a-gg-gg-gg-t-agaatt-cc-a
-g-gt-gta-g-ag-gtg-aa-att-c-gt-tg--at-a-tctg-g-a-gg-aat-a-cc
-ggt----g-gc-gaa-gg-cggccc-c---ctg-g-ca-c-g-----------------
--------gt-a-c-tga-cgctga-gg-c-acg-a--aa-g-c---g-tg-gg-g--ag
-ca-aaca--gg
>Otu00848
atac-gg-aggga-gcgaacg-tc-gt-t-cgg-attcac-t-gggc--gta-aagg-gc
gt--gta-gg-c-g-g-tttg-g-c--aa-g-t-c-a-g-a-g-g--tgaaa-tg-tc-c
c-g-g----ct-c-aa--c-c-ggg-g-ac-c-t-g--c-c--ttt--gaa-a-c-tg-c
cg--a-ac--t-t-g-aggc-----c-gt---gag-a-gg-ag-ac-t-ggaatt-cc-t
-a-gt-gta-g-cg-gtg-aa-atg-c-at-ag--at-a-ttag-g-a-ag-aac-a-cc
-agt----g-gc-gaa-gg-cgagtc-t---ctg-g-ca-c-g-----------------
--------gt-t-c-tga-cgctga-gg-c-gcg-a--aa-g-c---t-ag-gg-g--ag
-cg-aacg--gg
>Otu00849
atac-gt-aggtg-gcaagcg-tt-gt-c-cgg-atttac-t-gggc--gta-aaga-gc
gc--gca-gg-c-g-g-tcgg-a-t--aa-g-t-c-g-a-a-t-g--tgaaa-gc-tc-c
c-g-g----ct-c-aa--c-t-ggg-a-ag-g-g-t--c-a--ttc--gat-a-c-tg-t
tc--g-ac--t-c-g-aaga-----t-ag---gag-a-gg-ga-tg-c-ggaatt-cc-c
-g-gt-gta-g-tg-gtg-aa-atg-c-gt-ag--at-a-tcgg-g-a-gg-aac-a-cc
--ag-t--g-gc-gaa-gg-cggcat-t---ctg-g-cc-t-a-----------------
--------tt-c-t-tga-cgctga-gg-c-gcg-a--aa-g-c---t-ag-gg-g--ag
-cg-aacg--gg
>Otu00850
agac-gg-agggc-gcaagcg-tt-gt-t-cgg-aattac-t-gggc--gta-aagc-gc
gg--gca-gg-t-g-g-tctg-t-t--aa-g-t-c-t-t-c-t-g--tgaaa-ct-cc-g
g-g-g----ct-c-aa--c-c-ccg-g-ac-a-t-g--c-a--gga--gat-a-c-tg-g
ca--g-ac--t-g-g-agac-----c-gg---tag-a-gg-ct-ag-c-ggaatt-cc-t
-g-gt-gta-g-cg-gtg-ga-atg-c-gt-ag--at-a-tcag-g-a-ag-aac-a-cc
--gg-t--g-gc-gaa-gg-cggcta-g---ctg-g-gc-c-g-----------------
--------gg-t-c-tga-cactca-tc-c-gcg-a--aa-g-c---g-tg-gg-g--ag
-ca-aaca--gg
>Otu00851
agac-gg-gggat-gcaagcg-tt-at-t-cgg-aattat-t-gggc--gta-aagc-gt
ct--gta-gg-t-g-g-ctaa-a-t--aa-g-t-c-t-g-g-t-g--ttaaa-ta-ct-g
a-a-g----ct-c-aa--c-t-tca-g-ac-c-t-g--c-a--tca--gaa-a-c-ta-t
tt--a-gc--t-t-g-agta-----c-gt---tag-a-gg-ca-gg-g-ggaatt-cc-c
-a-gt-gta-g-cg-gtg-aa-atg-c-gt-ag--at-a-ttgg-g-a-gg-aac-a-cc
--aa-c--a-gc-gaagg--caccct-g---ctg-g-gc-c-g-----------------
--------at-a-c-tga-cactca-ag-g-acg-a--aa-g-c---t-ag-gg-g--ag
-cg-aatg--gg
>Otu00852
atac-ga-agggt-gcaagcg-tt-at-t-cgg-atttac-t-gggc--gta-aagc-gc
gc--gca-gg-c-g-g-attg-g-t--aa-g-t-c-a-g-a-t-g--tgaaa-tc-tc-g
g-g-g----ct-c-aa--c-c-ccg-a-aa-c-t-g--c-g--tct--gaa-a-c-ta-t
ca--a-tc--t-a-g-agtg-----t-tg---gag-g-gg-ga-ag-t-ggaatt-tc-g
-c-at-gta-g-gg-gta-aa-atc-c-gt-ag--ag-a-tgcg-a-a-gg-aac-a-cc
--ag-a--g-gc-gaa-gg-cgactt-c---ctg-g-cc-a-a-----------------
--------ct-a-c-tga-cgctga-gg-c-gcg-a--aa-g-c---g-tg-gg-g--ag
-ca-aaca--gg
>Otu00853
atac-gg-agggt-gcaaacg-tt-gc-t-cgg-aattat-t-gggc--gta-aagc-gc
ac--gta-gg-c-g-g-tccg-g-t--aa-g-t-c-g-g-a-t-g--tgaaa-gc-cc-t
c-g-g----ct-t-aa--c-c-gag-g-aa-g-t-g--c-a--ttc--gaa-a-c-tg-t
cg--g-ac--t-t-g-agta-----c-gg---gag-a-gg-gt-cg-c-ggaatt-cc-c
-g-gt-gta-g-ag-gtg-aa-att-c-gt-ag--at-a-tcgg-g-a-gg-aac-a-cc
--ag-t--g-gc-gaa-gg-cggcgg-c---ctg-g-ac-c-g-----------------
--------at-a-c-tga-cgctga-gg-t-gcg-a--aa-g-c---g-tg-gg-g--ag
-ca-aaca--gg
>Otu00854
atac-ga-accgg-acgaacg-tt-at-t-cgg-aatcac-t-gggc--tta-aaga-gt
gc--gta-gg-c-g-g-cttc-g-t--ag-g-t-t-g-g-g-t-g--tgaaa-tc-cc-a
c-g-g----ct-c-aa--c-c-gtg-g-aa-c-t-g--c-g--ctc--aaa-a-c-ca-c
ga--g-gc--t-t-g-aggg-----a-gg---cag-a-gg-ta-ag-c-ggaact-ga-t
-g-gt-gga-g-cg-gtg-aa-atg-c-gt-tg--at-a-tcat-c-a-gg-aac-a-cc
--gg-t--g-gc-gaa-gg-cggctt-a---ctg-g-gc-c-t-----------------
--------tt-t-c-tga-cgctga-gg-c-acg-a--aa-g-c---t-ag-gg-t--ag
-cg-aacg--gg
>Otu00855
atac-ga-agggt-gcaagcg-tt-gt-t-cgg-atttac-t-gggc--gta-aagc-gc
gc--gca-gg-c-g-g-attt-a-t--aa-g-c-c-a-g-a-t-g--tgaaa-tc-tc-g
g-g-g----ct-c-aa--c-c-ccg-a-aa-c-t-g--c-g--tct--gga-a-c-tg-t
ag--a-tc--t-a-g-agtt-----a-tg---gag-g-gg-ag-ag-c-ggaatt-tc-g
-c-at-gta-g-gg-gta-aa-atc-c-gt-ag--ag-a-tgcg-a-a-gg-aac-a-cc
--ag-a--g-cc-gaa-gg-gggctc-t---ctg-g-cc-a-t-----------------
--------ca-a-c-tga-cgctga-gg-c-gcg-a--aa-g-c---g-tg-gg-g--ag
-ca-aaca--gg
>Otu00856
atac-gg-agggt-gcaagca-tt-aa-t-cgg-aattat-t-gggc--gta-aagg-gc
gc--gta-gg-c-g-g-aatt-g-t--aa-g-t-c-a-g-a-t-g--tgaaa-ta-tc-g
a-g-g----ct-c-aa--c-c-tcg-a-tg-c-t-g--c-a--ttt--gaa-a-c-ta-c
aa--a-tc--t-t-g-aggg-----t-ag---acg-g-ag-aa-aa-c-ggaatt-cc-a
-c-gt-gta-g-cg-gtg-aa-atg-c-gt-gg--at-a-tgtg-g-a-ag-aac-a-cc
--tg-t--g-gc-gaa-ag-cggttt-t---cta-g-tt-t-a-----------------
--------tt-c-c-tga-cgctga-gg-c-gcg-a--ga-g-c---a-ag-gg-g--ag
-ca-aaca--gg
>Otu00857
atac-gt-aggtg-gcgagcg-tt-at-t-cgg-atttac-t-gggc--gta-aagg-at
cc--gta-gg-g-g-g-tcta-t-t--aa-g-t-c-t-g-a-t-g--tgaaa-tt-tc-g
g-g-g----ct-c-aa--c-c-ccg-a-ag-c-t-g--c-a--ttg--gaa-a-c-tg-a
tg--g-ac--t-c-g-agtc-----c-gt---aag-a-gg-ta-ag-t-ggaatt-ct-t
-g-gt-gta-g-cg-gtg-ga-atg-c-gt-ag--at-a-tcaa-g-a-gg-aac-a-tc
--ga-a--g-gc-gaa-ag-cagctt-a---ctg-g-ta-c-g-----------------
--------gt-a-c-tga-ccctga-tg-g-atg-a--ga-g-c---t-ag-gg-t--ag
-cg-aaaa--gg
>Otu00858
atac-gg-agggt-gcaagcg-tt-at-c-cgg-atttat-t-gggt--tta-aagg-gt
cc--gta-gg-c-g-g-accc-g-t--aa-g-t-c-a-g-t-g-g--tgaaa-tc-tc-a
t-a-g----ct-c-aa--c-t-atg-a-aa-c-t-g--c-c--att--gat-a-c-tg-c
gg--g-tc--t-t-g-agta-----a-at---ttg-a-ag-tg-gc-t-ggaata-ag-t
-a-gt-gta-g-cg-gtg-aa-atg-c-at-ag--at-a-ttac-t-t-ag-aac-a-cc
-aat----t-gc-gaa-gg-caggtc-a---cta-a-ga-t-t-----------------
--------ta-a-c-tga-cgctga-gg-g-acg-a--aa-g-c---g-tg-gg-t--ag
-cg-aaca--gg
>Otu00859
atac-ga-actgc-gcgaacg-tt-at-t-cgg-aatcac-t-gggc--tta-aagg-gt
gc--gta-gg-c-g-g-cttt-g-t--ag-g-t-c-a-g-a-t-g--tgaaa-gc-cc-a
c-g-g----ct-c-aa--c-c-gtg-g-aa-t-t-g--c-g--ttt--gaa-a-c-ca-c
aa--g-gc--t-t-g-aggg-----g-gt---cag-a-gg-ag-ag-c-ggaact-ga-t
-g-gt-gga-g-cg-gtg-aa-atg-c-gt-tg--at-a-tcat-c-a-gg-aac-a-cc
--gg-t--g-gc-gaa-ag-cggctc-t---ctg-g-ga-c-c-----------------
--------tt-t-c-tga-cgctga-gg-c-acg-a--aa-g-c---t-ag-gg-g--ag
-cg-aacg--gg
>Otu00860
atac-ag-agagt-gcgagcg-tt-aa-t-cgg-aatcac-t-gggc--gta-aagc-gc
gc--gta-gg-t-g-g-attc-t-t--aa-g-t-c-g-a-a-t-g--tgaaa-gc-cc-c
g-g-g----ct-c-aa--c-c-tgg-g-aa-c-t-g--c-a--ttc--gat-a-c-tg-g
gt--t-tc--t-a-g-agta-----t-gg---tag-a-gg-ga-ag-t-ggaatt-tc-c
-g-gt-gta-g-cg-gtg-aa-atg-c-gt-ag--at-a-tcgg-a-a-gg-aac-a-cc
--ag-t--g-gc-gaa-gg-cgactt-c---ctg-g-ac-c-a-----------------
--------at-a-c-tga-cactga-gg-t-gcg-a--aa-g-c---g-tg-gg-t--ag
-ca-aaca--gg
>Otu00861
atac-gg-agggt-gcaagcg-tt-gt-t-cgg-aattac-t-gggc--gta-aagc-gc
gc--gta-gg-c-g-g-cctt-t-t--aa-g-t-c-a-g-a-t-g--tgaaa-gt-cc-a
c-g-g----ct-c-aa--c-c-gtg-g-aa-g-t-g--c-a--ttt--gat-a-c-tg-g
aa--g-gc--t-t-g-agta-----c-tg---gag-g-gg-at-gg-t-ggaatt-cc-c
-g-gt-gta-g-ag-gtg-aa-att-c-gt-ag--at-a-tcgg-g-a-gg-aat-a-cc
--gg-t--g-gc-gaa-gg-cgacca-t---ctg-g-cc-a-g-----------------
--------at-a-c-tga-cgctga-gg-t-gcg-a--aa-g-c---g-tg-gg-g--ag
-ca-aaca--gg
>Otu00862
agac-ga-accgg-ccaaacg-tt-at-t-cgg-aattat-t-gggc--tta-aagg-gt
gc--gta-gg-c-g-g-cgct-g-t--ca-g-t-c-g-g-g-t-g--tgaaa-tc-cc-t
c-g-g----ct-c-aa--c-c-gag-g-aa-c-t-g--c-g--ccc--gat-a-c-tg-c
ag--t-gc--t-t-g-aggg-----a-ga---cag-a-gg-cg-ag-c-ggaact-ga-t
-g-gt-gga-g-cg-gtg-aa-atg-c-gt-tg--at-a-tcat-c-a-gg-aac-a-cc
--ag-t--g-gc-gaa-ag-cggctc-g---ctg-g-gt-c-t-----------------
--------ct-t-c-tga-cgctga-gg-c-acg-a--aa-g-c---t-ag-gg-t--ag
-cg-aaca--gg
>Otu00863
atac-gg-ggggt-gcaagcg-tt-aa-t-cgg-aattac-t-gggc--gta-aagc-gt
gc--gta-gg-c-g-g-ccgt-t-c--aa-g-t-c-a-g-a-t-g--tgaaa-gc-cc-g
g-g-g----ct-c-aa--c-c-tcg-g-aa-c-t-g--c-g--ttt--gaa-a-c-tg-a
ac--g-gc--t-c-g-agtt-----c-gg---cag-a-gg-aa-gg-t-ggaatt-cc-g
-c-gt-gta-g-cg-gtg-aa-atg-c-gt-ag--ag-a-tgcg-g-a-ag-aac-a-ct
--aa-t--g-gc-gaa-gg-catcct-t---ctg-g-gc-c-g-----------------
--------at-a-c-tga-cgctga-gt-c-acg-a--aa-g-c---g-tg-gg-g--ag
-ca-aaca--gg
>Otu00864
atac-gg-agggt-gcaagcg-tt-gt-t-cgg-aattac-t-gggc--gta-aagc-gc
gt--gta-gg-c-g-g-ctag-g-t--aa-g-t-c-g-g-a-t-g--tgaaa-gc-cc-g
g-g-g----ct-c-aa--c-c-ccg-g-aa-c-t-g--c-a--tcc--gaa-a-c-tg-c
tt--g-gc--t-a-g-agtc-----c-cg---gag-a-gg-aa-gg-c-agaatt-cc-c
-a-gt-gta-g-gg-gtg-aa-atc-c-gt-ag--at-a-ttgg-g-a-gg-aat-a-cc
--ag-t--g-gc-gaa-gg-cggcct-t---ctg-g-ac-g-g-----------------
--------tg-a-c-tga-cgctca-ga-c-gcg-a--aa-g-c---g-tg-gg-t--ag
-ca-aaca--gg
>Otu00865
atac-gg-agggt-gcaagcg-tt-gt-c-cgg-aattat-t-gggt--tta-aagg-gt
gc--gta-gg-c-g-g-acta-a-t--aa-g-t-c-a-g-a-g-g--tgaaa-tc-ct-g
c-a-g----ct-t-aa--c-t-gta-g-aa-c-t-g--c-c--ttt--gat-a-c-tg-t
ta--g-tc--t-t-g-agta-----a-ag---tat-a-gg-ta-gg-c-ggaatt-ta-t
-g-gt-gta-g-cg-gtg-aa-atg-c-at-ag--at-a-ccat-a-a-ag-aac-a-cc
--ga-t--a-gc-gaa-gg-cagctt-a---ctg-g-ac-t-t-----------------
--------tt-a-c-tga-cgctga-gg-c-acg-a--aa-g-c---g-tg-gg-t--ag
-cg-aacg--gg
>Otu00866
atac-gg-aggga-gctagcg-tt-gt-t-cgg-aattac-t-gggc--gta-aagc-gc
gc--gta-gg-c-g-g-ccat-t-c--aa-g-t-c-a-g-a-g-g--tgaaa-gc-cc-g
g-g-g----ct-c-aa--c-t-ccg-g-aa-c-t-g--c-c--ttt--gaa-a-c-ta-g
at--g-gc--t-a-g-aata-----t-gg---gag-a-gg-tg-ag-t-ggaatt-cc-g
-a-gt-gta-g-ag-gtg-aa-att-c-gt-ag--at-a-ttcg-g-a-ag-aac-a-cc
--ag-t--g-gc-gaa-gg-cgactc-a---ctg-g-ac-c-a-----------------
--------tt-a-t-tga-cgctga-gg-t-gcg-a--aa-g-c---g-tg-gg-g--ag
-ca-aaca--gg
>Otu00867
atac-gg-agggt-ccaagcg-tt-gt-t-cgg-aatcac-t-gggc--gta-aagc-gc
gt--gta-gg-c-g-g-cttg-g-c--aa-g-t-c-g-g-t-t-g--tgaaa-tc-cc-g
g-g-g----cc-c-aa--c-c-ccg-g-aa-c-t-g--c-a--acc--gaa-a-c-tg-c
ct--c-gc--t-c-g-agtc-----c-cg---gag-a-gg-gt-gg-c-ggaatt-tc-c
-g-gt-gta-g-ag-gtg-aa-att-c-gt-ag--at-a-tcgg-a-a-gg-aac-a-cc
--ag-t--g-gc-gaa-gg-cggcca-c---ctg-g-ac-g-g-----------------
--------tg-a-c-tga-cgctga-ga-c-gcg-a--aa-g-c---g-tg-gg-g--ag
-ca-aaca--gg
>Otu00868
atac-gg-agggt-gcgagcg-tt-aa-t-cgg-aattac-t-gggc--gta-aagc-gt
ac--gta-gg-t-g-g-tttg-g-t--aa-g-t-c-g-g-a-t-g--tgaaa-tc-cc-c
g-g-g----ct-c-aa--c-c-tgg-g-aa-t-t-g--c-a--ttc--gat-a-c-tg-c
ct--c-ac--t-a-g-agtc-----t-gg---cag-a-gg-ga-tg-g-ggaatt-cc-g
-g-gt-gta-g-cg-gtg-aa-atg-c-gt-ag--ag-a-tccg-g-a-gg-aac-a-tc
--ag-t--g-gc-gaa-gg-cgccat-c---ctg-g-gc-t-a-----------------
--------ag-a-c-tga-cactga-gg-t-acg-a--aa-g-c---g-tg-gg-g--ag
-ca-aaca--gg
>Otu00869
acac-ga-accgt-acgaacg-tt-at-t-cgg-aattat-t-gggc--tta-aagg-gt
gc--gta-gg-c-g-g-cgct-g-t--aa-g-t-c-g-g-g-t-g--tgaaa-tc-cc-a
c-g-g----ct-c-aa--c-c-gtg-g-aa-t-t-g--c-g--ccc--gat-a-c-tg-c
ag--t-gc--t-t-g-aggg-----a-ga---cag-g-gg-tg-ag-t-ggaact-ga-t
-g-gt-gga-g-cg-gtg-aa-atg-c-gt-tg--at-a-tcat-c-a-gg-aac-a-cc
--gg-t--g-gc-gaa-ag-cggctc-a---ctg-g-gt-c-t-----------------
--------ct-t-c-tga-cgctga-gg-c-acg-a--aa-g-c---t-ag-gg-t--ag
-cg-aacg--gg
>Otu00870
atac-ga-agggg-gctagcg-tt-ac-t-cgg-aattat-t-gggc--gta-aagc-gt
gc--gta-gg-c-g-g-taaa-a-t--aa-g-t-t-g-g-a-a-g--tgaaa-gc-ct-t
t-g-g----ct-c-aa--c-c-aaa-g-aa-t-t-g--c-t--ttc--aaa-a-c-tg-t
tt--t-ac--t-a-g-agta-----t-ca---aag-g-gg-at-ag-a-ggaatt-cc-t
-a-gt-gta-g-ag-gtg-aa-att-c-gt-ag--at-a-ttag-g-a-gg-aat-a-cc
--gg-a--g-gc-gaa-ag-cgtcta-t---ctg-g-tt-g-a-----------------
--------ta-a-c-tga-cgctgt-tg-c-acg-a--aa-g-c---g-tg-gg-g--ag
-ca-aaca--gg
>Otu00871
acac-gt-aggga-ccgagcg-tt-gt-c-cgg-aattat-t-gggc--gta-aaga-gc
tc--gta-gg-t-g-g-ttcag--t--aa-g-t-c-g-g-a-t-g--tgaaa-ac-tc-a
g-g-g----ct-c-aa--c-c-ctg-a-ga---c-g-cc-a--tcc--gat-a-c-tg-c
tg-tg-ac--t-a-g-aatt-----c-gg---tag-a-gg-ag-tg-t-ggaatt-cc-t
-g-gt-gta-g-cg-gtg-aa-atg-c-gc-ag--at-a-tcag-g-a-gg-aac-a-cc
--aa-c--a-gc-gaa-gg-cagcac-t---ctg-g-gc-c-g-----------------
--------ac-a-t-tga-cactga-gg-a-gcg-a--aa-g-c---g-tg-gg-g--ag
-ca-aaca--gg
>Otu00872
atac-gg-agggt-gcaagcg-tt-at-c-cgg-attcat-t-gggt--tta-aagg-gt
gc--gta-gg-c-g-g-gtta-t-t--aa-g-t-c-a-g-t-g-g--tgaaa-gc-cc-a
c-a-g----ct-c-aa--c-t-gtg-g-aa-c-t-g--c-c--att--gat-a-c-tg-a
ta--g-tc--t-t-g-aata-----t-ga---ttg-a-ag-tt-gg-c-ggaata-tg-a
-c-at-gta-g-cg-gtg-aa-atg-c-at-ag--at-a-tgtc-a-t-ag-aac-a-cc
--ga-t--a-gc-gaa-gg-cagcta-a---cta-a-gt-c-a-----------------
--------tt-a-t-tga-cgctga-gg-c-acg-a--aa-g-c---g-tg-gg-g--ag
-cg-aaca--gg
>Otu00873
acac-ga-accgt-gcgaacg-tt-at-t-cgg-aatcac-t-gggc--tta-aaga-gt
gc--gta-gg-c-g-g-ctta-g-c--ag-g-t-g-g-g-g-t-g--tgaaa-tc-cc-t
c-a-g----ct-c-aa--c-t-gag-g-aa-c-t-g--c-g--ctc--caa-a-c-c-gc
ta--g-gc--t-t-g-aggg-----a-ga---tag-a-gg-tg-ag-c-ggaact-ga-t
-g-gt-gga-g-cg-gtg-aa-atg-c-gt-tg--at-a-tcat-c-a-gg-aac-a-cc
-aga----g-gc-gaa-gg-cggctc-a---ctg-g-gt-c-t-----------------
--------tt-t-c-tga-cgctga-gg-c-acg-a--aa-g-c---t-ag-gg-t--ag
-cg-aacg--gg
>Otu00874
atac-gg-agggt-gcgaacg-tt-aa-t-cgg-aattac-t-gggc--gta-aagc-gc
gc--gta-gg-c-g-g-tttg-t-t--aa-g-t-g-g-g-a-t-g--tgaaa-gc-cc-c
g-g-g----ct-c-aa--c-c-tgg-g-aa-c-t-g--c-a--ttt--caa-a-c-tg-g
ca--a-ac--t-c-g-agtt-----c-ag---tag-a-gg-ga-gg-t-ggaatt-ta-c
-t-gt-gta-g-cg-gtg-aa-atg-c-gt-ag--at-a-tagt-a-a-gg-aac-a-cc
--ag-t--g-gc-gaa-gg-cgacct-c---ctg-g-ac-t-g-----------------
--------aa-a-c-tga-cgctca-ag-t-gcg-a--aa-g-c---g-tg-gg-t--ag
-ca-aaca--gg
>Otu00875
acac-gt-actgt-gcgaacg-tt-at-t-cgg-aatcac-t-gggc--tta-aagg-gt
gc--gta-gg-c-g-g-ccta-t-c--aa-g-t-c-a-g-g-t-g--tgaaa-tc-cc-a
c-g-g----ct-c-aa--c-c-gtg-g-aa-c-t-g--c-g--ctt--gaa-a-c-tg-a
ta--g-gc--t-t-g-agtg-----a-ga---cag-g-gg-tg-tg-t-ggaact-tc-t
-a-gt-gga-g-cg-gtg-aa-atg-t-gt-tg--at-a-ttag-a-a-gg-aac-a-cc
--gg-t--g-gc-gaa-ag-cgacac-a---ctg-g-gt-c-t-----------------
--------ta-a-c-tga-cgctga-gg-c-acg-a--aa-g-c---c-ag-gg-g--ag
-cg-aacg--gg
>Otu00876
atac-ga-agggg-gctagcg-tt-gt-t-cgg-aattac-t-gggc--gta-aagc-gc
gc--gta-gg-c-g-g-atta-t-t--aa-g-t-c-a-g-a-t-g--tgaaa-tc-cc-g
g-g-g----ct-c-aa--c-c-tcg-g-aa-c-t-g--c-a--ttt--gaa-a-c-tg-a
ta--a-tc--t-a-g-agac-----c-ag---gag-a-gg-tt-ag-c-ggaata-cc-g
-a-gt-gta-g-ag-gtg-aa-att-c-gt-gg--at-a-ttcg-g-t-gg-aac-a-cc
--ag-t--g-gc-gaa-gg-cggcta-a---ctg-g-ac-t-g-----------------
--------gt-a-c-tga-cgctga-gg-t-gcg-a--aa-g-c---g-tg-gg-g--ag
-ca-aaca--gg
>Otu00878
atac-gg-agggt-gcgagcg-tt-aa-t-cgg-aattac-t-gggc--gta-aagc-gc
ac--gca-gg-c-g-g-tttg-t-t--aa-g-c-t-g-g-a-a-g--tgaaa-gc-cc-t
g-g-g----ct-c-aa--c-c-tgg-g-aa-g-g-c--c-t--ttt--aga-a-c-tg-a
ca--g-ac--t-a-g-agta-----t-tg---gag-a-gg-gg-ag-t-ggaatt-cc-a
-c-gt-gta-g-cg-gtg-aa-atg-c-gt-ag--at-a-tgtg-g-a-gg-aac-a-tc
--ag-t--g-gc-gaa-gg-cgactc-t---ctg-g-cc-g-a-----------------
--------tt-a-c-tga-cgctca-tg-t-gcg-a--aa-g-t---g-tg-gg-t--ag
-cg-aaca--gg
>Otu00879
atac-ga-actgc-acaaacg-tt-at-t-cgg-aatcac-t-gggc--tta-aaga-gt
cc--gta-gg-c-g-g-cctg-g-a--ag-g-t-g-a-g-g-t-g--tgaaa-tc-cc-a
c-a-g----cc-c-aa--c-t-gtg-g-aa-c-t-g--c-g--ctt--caa-a-c-cg-t
ca--g-gc--t-c-g-aggg-----a-ga---cag-g-gg-tg-ag-c-ggaaca-ga-t
-g-gt-gga-g-cg-gtg-aa-atg-c-gt-tg--at-a-tcat-c-t-gg-aac-a-cc
--gg-t--g-gc-gaa-gg-cggctc-a---ctg-g-at-c-t-----------------
--------ct-t-c-tga-cgctga-gg-g-acg-a--aa-g-c---t-ag-gg-g--ag
-cg-aacg--gg
>Otu00880
atac-gg-agggt-gcgaacg-tt-aa-t-cgg-aattac-t-gggc--gta-aagc-gc
gc--gta-gg-c-g-g-ttcg-a-c--aa-g-t-g-g-g-g-t-g--tgaaa-gc-cc-a
g-g-g----ct-c-aa--c-c-ctg-g-aa-c-t-g--c-a--ttc--caa-a-c-tg-t
cg--g-gc--t-a-g-agta-----t-gg---tag-a-gg-ga-gg-t-agaatt-tc-c
-t-gt-gta-g-cg-gtg-aa-atg-c-gt-ag--at-a-tagg-a-a-gg-aat-a-cc
-ggt----g-gc-gaa-gg-cggcct-c---ctg-g-ac-c-a-----------------
--------at-a-c-tga-cgctga-gg-t-gcg-a--aa-g-c---g-tg-gg-g--ag
-ca-aaca--gg
>Otu00881
atac-gg-ggggt-ccaagcg-tt-at-t-cgg-aatcat-t-gggc--gta-aagc-gc
at--gta-gg-c-g-g-ttgg-g-c--aa-g-t-c-a-g-a-t-g--tgaaa-gc-cc-g
g-g-g----ct-t-aa--c-c-ccg-g-aa-g-t-g--c-a--ttt--gaa-a-c-tg-c
ct--g-gc--t-t-g-agtc-----t-cg---gag-a-gg-aa-ag-t-ggaatt-cc-c
-a-gt-gta-g-ag-gtg-ga-att-c-gt-ag--at-a-ttgg-g-a-gg-aac-a-cc
--gg-t--g-gc-gaa-ag-cgactt-t---ctg-g-ac-g-a-----------------
--------ag-a-c-tga-cgctaa-ga-t-gcg-a--aa-g-c---g-tg-gg-t--ag
-ca-aaca--gg
>Otu00882
atac-ga-actgt-gcgaacg-tt-at-t-cgg-aatcac-t-gggc--tta-aagg-gt
ac--gta-gg-c-g-g-gttt-g-t--ag-g-t-c-a-g-a-t-g--tgaaa-gc-cc-a
c-g-g----ct-c-aa--c-c-gtg-g-aa-t-t-g--c-g--ttt--gaa-a-c-ca-c
aa--g-cc--t-t-g-aggg-----a-ga---cag-a-gg-tg-ag-c-ggaact-ga-t
-g-gt-gga-g-cg-gtg-aa-atg-c-gt-tg--at-a-ttat-c-a-gg-aac-a-cc
--gg-t--g-gc-gaa-ag-cggctc-a---ctg-g-gt-c-t-----------------
--------ct-t-c-tga-cgctga-gg-t-acg-a--aa-g-c---t-ag-gg-g--ag
-cg-aacg--gg
>Otu00883
atac-gg-gggat-gcaagcg-tt-at-c-cgg-aattat-t-gggc--gta-aaga-gt
ct--gta-gg-t-t-g-tcta-a-t--aa-g-t-c-t-g-c-t-g--ttaaa-ta-tt-a
g-a-g----ct-c-aa--c-t-ctg-a-at-a-a-g--c-a--gtg--gaa-a-c-ta-t
ta--a-ac--t-a-g-agta-----t-gg---tag-g-gg-ca-aa-g-ggaatt-cc-c
-a-gt-gta-g-cg-gtg-aa-atg-c-gt-ag--at-a-ttgg-g-a-ag-aac-a-cc
--ag-a--a-gc-gaa-ag-cgcttt-g---ctg-g-gc-c-a-----------------
--------tt-a-c-tga-cactca-ga-g-acg-a--aa-g-c---t-ag-gg-g--ag
-cg-aatg--gg
>Otu00884
atac-gg-agggg-gctagcg-tt-gc-t-cgg-aatcac-t-gggc--gta-aagc-ga
gc--gta-gg-c-g-g-ccgc-g-c--aa-g-t-c-g-g-g-g-g--tgaaa-gc-cc-g
g-g-g----ct-c-aa--c-c-ccg-g-aa-c-t-g--c-c--ctc--gaa-a-c-tg-c
gc--g-gc--t-a-g-aggc-----c-gg---gag-a-gg-ag-ag-t-ggaatt-cc-c
-a-gt-gga-g-ag-gtg-aa-att-c-gc-ag--at-a-ttgg-g-a-gg-aac-a-cc
--gg-t--g-gc-gaa-ag-cggctc-t---ctg-g-aa-c-g-----------------
--------gt-g-c-tga-cgctga-gg-c-tcg-a--aa-g-c---g-tg-gg-g--ag
-ca-aaca--gg
>Otu00885
atac-gg-agggt-gcgaacg-tt-aa-t-cgg-aattac-t-gggc--gta-aagc-gc
gc--gta-gg-c-g-g-ttcg-g-t--aa-g-t-g-g-g-a-t-g--tgaaa-gc-cc-c
g-g-g----ct-c-aa--c-c-tgg-g-aa-c-t-g--c-a--ttc--cag-a-c-tg-c
cg--g-ac--t-c-g-agta-----t-gg---tag-a-gg-ga-gg-t-agaatt-tc-c
-t-gt-gta-g-cg-gtg-aa-atg-c-gt-ag--at-a-tagg-a-a-gg-aat-a-cc
-gat----g-gc-gaa-gg-cagcct-c---ctg-g-ac-c-a-----------------
--------at-a-c-tga-cgctga-gg-t-gcg-a--aa-g-c---g-tg-gg-g--ag
-ca-aaca--gg
>Otu00886
atac-ag-gggat-gcaagtg-tt-at-c-cgg-aattat-t-gggc--gta-aagc-gt
ct--gca-gg-t-t-g-atct-a-c--aa-g-t-c-t-t-t-t-g--ttaaa-tt-tt-c
a-g-g----ct-t-aa--c-c-tga-a-gc-c-a-g--c-a--aaa--gaa-a-c-tg-t
tt--a-tc--t-t-g-agta-----t-gg---tag-a-gg-ta-ag-g-ggaatt-tc-c
-a-gt-gga-g-cg-gtg-aa-atg-c-gt-ag--at-a-ttgg-a-a-ag-aac-a-cc
--aa-c--a-gc-gaa-gg-cacctt-a---ctg-g-gc-c-a-----------------
--------tt-a-c-tga-cactca-ga-g-acg-a--aa-g-c---t-ag-gg-t--ag
-ca-aacg--gg
>Otu00887
atac-gg-agggt-gcgaacg-tt-aa-t-cgg-aattac-t-gggc--gta-aagc-gc
gc--gta-gg-c-g-g-tttg-a-t--aa-g-t-t-g-g-a-t-g--tgaaa-gc-cc-c
g-g-g----ct-c-aa--c-c-tgg-g-aa-c-t-g--c-a--ttc--aaa-a-c-tg-t
ca--g-ac--t-a-g-agtt-----t-gg---tag-a-gg-ga-gg-t-ggaatt-tc-c
-t-gt-gta-g-cg-gtg-aa-atg-c-gt-ag--at-a-tagg-a-a-gg-aac-a-cc
--ag-t--g-gc-gaa-gg-cggcct-c---ctg-g-ac-c-a-----------------
--------aa-a-c-tga-cgctga-gg-t-gcg-a--aa-g-c---g-tg-gg-g--ag
-ca-aaca--gg
>Otu00888
atac-gg-agggt-gcgaacg-tt-aa-t-cgg-aattac-t-gggc--gta-aagc-gc
gc--gta-gg-c-g-g-tttg-t-t--aa-g-t-g-a-g-a-t-g--tgaaa-gc-cc-c
g-g-g----ct-c-aa--c-c-tgg-g-aa-c-t-g--c-g--ttt--caa-a-c-tg-g
ca--a-ac--t-a-g-agtt-----c-ag---tag-a-gg-ga-gg-t-ggaatt-tc-c
-t-gt-gta-g-cg-gtg-ga-atg-c-gt-ag--at-a-tagg-a-a-gg-aac-a-cc
--ag-t--g-gc-gaa-gg-cggcct-c---ctg-g-ac-t-g-----------------
--------aa-a-c-tga-cgctca-tg-t-gcg-a--aa-g-c---g-tg-gg-g--ag
-ca-aaca--gg
>Otu00889
atac-gg-agggt-gcaagcg-tt-gt-c-cgg-attcac-t-gggt--tta-aagg-gt
ac--gta-gg-c-g-g-ctat-t-t--aa-g-t-c-a-g-t-g-g--tgaaa-tg-tg-t
c-g-g----ct-c-aa--c-c-ggc-a-ac-g-t-g--c-c--att--gat-a-c-tg-a
at--a-gc--t-g-g-agtg-----t-tg---tat-a-gg-tg-gg-c-ggaatt-ga-t
-g-gt-gta-g-cg-gtg-aa-atg-c-at-ag--at-a-ccat-c-a-ag-aac-a-cc
--aa-t--t-gc-gaa-gg-cagctc-a---ctg-g-gc-a-a-----------------
--------ca-a-c-tga-cgctga-gg-t-acg-a--aa-g-c---g-tg-gg-g--ag
-cg-aaca--gg
>Otu00890
atac-ga-aggtc-ccgagcg-tt-at-t-cgg-aatcac-t-gggc--gta-aagg-ga
gc--gta-gg-c-g-g-cgtg-g-t--aa-g-t-c-a-g-a-t-g--tgaaa-gc-cc-g
g-g-g----ct-c-aa--c-c-ccg-g-aa-c-t-g--c-a--ttc--gat-a-c-tg-c
cg--t-gc--t-a-g-agta-----g-tg---gag-a-gg-ca-aa-t-ggaatt-tt-g
-g-gt-gta-g-ca-gtg-aa-atg-c-gt-gg--at-a-tcca-a-a-gg-aag-a-cc
-aat----g-gc-gaa-gg-caattt-g---ctg-g-ac-a-c-----------------
--------tt-a-c-tga-cgctga-gg-c-tcg-a--ag-g-c---c-ag-gg-g--ag
-cg-aaag--gg
>Otu00891
atac-gg-aaggt-gcaagcg-tt-at-c-cgg-aatcac-t-gggt--tta-aagg-gt
gc--gta-gg-c-g-g-tttg-a-t--aa-g-t-c-a-g-a-a-g--tgaaa-gc-ct-g
c-g-g----ct-t-aa--c-c-gta-g-aa-t-t-g--c-t--ttt--gat-a-c-tg-t
cg--a-ac--t-t-g-aatt-----a-gg---ttg-a-gg-tt-gg-c-ggaatg-tg-a
-c-at-gta-g-cg-gtg-aa-atg-c-at-ag--at-a-tgtc-a-t-ag-aac-a-cc
--aa-t--t-gc-gaa-gg-cagctg-a---cta-g-ac-c-t-----------------
--------ta-a-t-tga-cgctga-gg-c-acg-a--aa-g-c---g-tg-gg-g--ag
-cg-aaca--gg
>Otu00892
aaac-gt-aggtg-gcaagcg-tt-gt-c-cgg-aattac-t-gggt--gta-aagg-ga
gc--gca-gg-c-g-g-ttaa-t-t--aa-g-t-t-g-g-a-t-g--tttaa-ta-ta-c
g-g-g----ct-c-aa--c-c-cgt---ag-g-c-g--c-a--ttc--aaa-a-c-tg-a
tt--a-ac--t-t-g-agtg-----a-ag---tag-a-gg-ta-gg-c-ggaatt-tc-c
-g-gt-gta-g-cg-gtg-ga-atg-c-gt-ag--at-a-tcgg-a-a-gg-aac-a-cc
--ag-t--g-gc-gaa-gg-cggcct-a---ctg-g-gc-t-t-----------------
--------ta-a-c-tga-cgctga-gg-c-tcg-a--aa-g-c---a-tg-gg-t--ag
-ca-aaca--gg
>Otu00893
atac-ag-agggt-gcaagcg-tt-gt-t-cgg-aatcat-t-gggc--gta-aagc-gc
gc--gta-gg-c-g-g-ccaa-a-t--aa-g-t-c-t-g-a-t-g--tgaaa-gc-cc-a
g-g-g----ct-c-aa--c-c-ctg-g-aa-g-t-g--c-a--tcg--gaa-a-c-tg-t
tt--g-gc--t-c-g-agtc-----c-cg---gag-g-gg-gt-gg-t-ggaatt-cc-t
-g-gt-gta-g-ag-gtg-aa-att-c-gt-ag--at-a-tcag-g-a-gg-aac-a-cc
--gg-t--g-gc-gaa-gg-cgacca-c---ctg-g-ac-g-g-----------------
--------tg-a-c-tga-cgctga-gg-t-gcg-a--aa-g-c---a-tg-gg-t--ag
-ca-aaca--gg
>Otu00894
atac-gt-agggc-gcaagcg-tt-gt-c-cgg-aattat-t-gggc--gta-aaga-gc
tt--gta-gg-t-g-g-cttg-t-c--gc-g-t-c-t-g-c-c-g--tgaaa-ac-cc-g
a-g-g----ct-c-aa--c-c-tcg-g-gc-g-t-g--c-g--gtg--ggt-a-c-gg-g
ca--g-gc--t-a-g-agtg-----t-gg---tag-g-gg-ag-ac-t-ggaact-cc-t
-g-gt-gta-g-cg-gtg-aa-atg-c-gc-ag--at-a-tcag-g-a-ag-aac-a-cc
-gat----g-gc-gaa-gg-caggtc-t---ctg-g-gc-c-a-----------------
--------tt-a-c-tga-cactga-ga-a-gcg-a--aa-g-c---a-tg-gg-t--ag
-cg-aaca--gg
>Otu00895
acac-gt-aaggt-gcgagcg-tt-gt-t-cgg-aattat-t-gggc--gta-aagg-gc
tc--gta-gg-c-g-g-cctg-c-c--aa-g-t-c-c-c-a-c-g--tgaaa-ga-cc-a
g-g-g----ct-c-aa--c-c-ctg-g-ga-a-c-g--c-g--cag--gaa-a-c-tg-g
ca--a-gc--t-g-g-aatc-----t-tg---gag-g-gg-gt-ac-t-ggaatt-cc-t
-g-gt-gta-g-gg-gtg-aa-atc-t-gt-tg--at-a-tcag-g-a-ag-aac-a-cc
--gg-a--g-gc-gaa-gg-cgagta-c---ctg-g-cc-a-g-----------------
--------ag-a-t-tga-cgctga-tg-a-gcg-a--aa-g-c---g-ta-gg-g--ag
-cg-aaca--gg
>Otu00896
atac-gt-aggtg-gcaagcg-tt-at-c-cgg-aattat-t-gggc--gta-aagc-gc
gc--gca-gg-t-g-g-tttc-t-t--aa-g-t-c-t-g-a-t-g--tgaaa-gc-cc-a
c-g-g----ct-c-aa--c-c-gtg-g-ag---g-gt-c-a--ttg--gaa-a-c-tg-g
ga--g-ac--t-t-g-agtg-----c-ag---aag-a-gg-aa-ag-t-ggaatt-cc-a
-t-gt-gta-g-cg-gtg-aa-atg-c-gt-ag--ag-a-tatg-g-a-gg-aac-a-cc
--ag-t--g-gc-gaa-gg-cgactt-t---ctg-g-tc-t-g-----------------
--------ta-a-c-tga-cactga-gg-c-gcg-a--aa-g-c---g-tg-gg-g--ag
-ca-aaca--gg
>Otu00897
atac-ga-agggt-gcaagcg-tt-gt-t-cgg-atttat-t-gggc--gta-aagc-gc
gc--gca-gg-c-g-g-atgc-t-t--aa-g-c-c-a-g-a-t-g--tgaaa-tc-tc-g
g-g-g----ct-c-aa--c-c-ccg-a-aa-c-t-g--c-g--tct--gga-a-c-tg-g
gc--a-tc--t-a-g-aatc-----a-tg---gag-a-gg-ga-ag-g-ggaatt-tc-a
-c-at-gta-g-gg-gta-aa-atc-c-gt-ag--ag-a-tgtg-a-a-gg-aac-a-cc
--ag-a--g-gc-gaa-gg-cgcctt-c---ctg-g-ac-a-t-----------------
--------gt-a-t-tga-cgctga-gg-c-gcg-a--aa-g-c---g-tg-gg-t--ag
-ca-aaca--gg
>Otu00898
atac-gg-agggt-gcgagcg-tt-aa-t-cgg-aattac-t-gggc--gta-aagc-gc
gc--gta-gg-c-g-g-tttg-t-t--aa-g-t-g-g-g-a-t-g--tgaaa-gc-cc-c
g-g-g----ct-t-aa--c-c-tgg-g-aa-c-t-g--c-a--ttc--caa-a-c-tg-g
ca--g-ac--t-a-g-agta-----t-gg---tag-a-gg-ga-gg-t-agaatt-tc-c
-t-gt-gta-g-cg-gtg-aa-atg-c-gt-ag--at-a-tagg-a-a-gg-aat-a-cc
-gat----g-gc-gaa-gg-cagcct-c---ctg-g-ac-c-a-----------------
--------at-a-c-tga-cgctga-gg-t-gcg-a--aa-g-c---g-tg-gg-g--ag
-ca-aaca--gg
>Otu00899
atac-gg-agggg-gttagcg-tt-gt-t-cgg-aattac-t-gggc--gta-aagc-gc
ac--gta-gg-c-g-g-acca-t-t--aa-g-t-t-g-g-g-g-g--tgaaa-tc-cc-g
g-g-g----ct-c-aa--c-c-ccg-g-aa-c-t-g--c-c--ttc--aaa-a-c-tg-c
tg--g-tc--t-t-g-aggt-----c-ga---gag-a-gg-tg-ag-t-ggaatt-cc-g
-a-gt-gta-g-ag-gtg-aa-att-c-gt-ag--at-a-ttcg-g-a-gg-aac-a-cc
-agt----g-gc-gaa-gg-cggctc-a---ctg-g-ct-c-g-----------------
--------at-a-c-tga-cgctga-gg-t-gcg-a--aa-g-c---g-tg-gg-g--ag
-ca-aaca--gg
>Otu00900
atac-ga-aggga-gctagcg-tt-gt-t-cgg-aattac-t-gggc--gta-aagc-gc
ac--gta-gg-c-g-g-acac-t-t--aa-g-t-c-a-g-g-g-g--tgaaa-tc-cc-g
g-g-g----ct-c-aa--c-c-ccg-g-aa-c-t-g--c-c--ttt--gat-a-c-tg-g
gt--g-tc--t-a-g-agtt-----c-ga---gag-a-gg-tg-ag-t-ggaatt-cc-g
-a-gt-gta-g-ag-gtg-aa-att-c-gt-ag--at-a-ttcg-g-a-gg-aac-a-cc
--ag-t--g-gc-gaa-gg-cggctc-a---ctg-g-ct-c-g-----------------
--------at-a-c-tga-cgctga-gg-t-gcg-a--aa-g-c---g-tg-gg-g--ag
-ca-aaca--gg
>Otu00901
atac-gt-aaggg-gcaagcg-tt-at-c-cgg-aattat-t-gggc--gta-aagc-gt
cc--gca-gg-c-g-g-atta-t-t--aa-g-t-a-g-g-t-t-a--ttaaa-ta-cc-g
g-g-g----ct-c-aa--c-c-tcg-g-tg-c-t-g--t-a--atc--taa-a-c-tg-g
ta--a-tc--t-a-g-agga-----t-gg---gag-a-gg-tg-tg-t-agaatt-ct-a
-c-aa-gta-g-gg-gta-aa-atc-c-gt-ag--at-a-tgta-g-a-gg-aat-a-cc
--aa-a--a-gc-gaa-gg-cagcac-a---ctg-g-ac-c-a-----------------
--------tt-c-c-tga-cgctca-gg-g-acg-a--aa-g-c---g-ta-gg-t--ag
-ca-aaac--gg
>Otu00902
atac-ag-aggtg-gcgaacg-tt-gt-t-cgg-atttac-t-gggc--gta-aagg-gt
cc--gca-gg-c-g-g-tctt-g-t--gt-g-t-c-g-g-a-t-g--tgaaa-gc-tc-a
c-g-g----ct-c-aa--c-c-gtg-g-aa-t-t-g--c-a--ttc--gaa-a-c-tg-c
aa--g-ac--t-a-g-agta-----c-tg---gag-g-gg-ag-aa-g-ggaaca-ct-t
-g-gt-gta-g-cg-gtg-aa-atg-c-gt-ag--at-a-tcaa-g-t-gg-aac-a-cc
--gg-a--g-gc-gaa-gg-cgcttc-t---ctg-g-ac-a-g-----------------
--------at-a-c-tga-cgctca-tg-g-acg-a--aa-g-t---t-ag-gg-t--ag
-cg-aaag--gg
>Otu00903
atac-gg-aggat-ccgagcg-tt-at-c-cgg-aatcat-t-gggt--tta-aagg-gt
ct--gta-gg-c-g-g-gctg-a-t--aa-g-t-c-a-g-c-g-g--tgaaa-gt-ct-g
t-c-g----ct-t-aa--c-g-ata-g-aa-t-t-g--c-c--gtt--gat-a-c-tg-t
tg--g-tc--t-t-g-agtc-----a-tt---atg-a-ag-tg-gt-t-agaatg-ag-t
-a-gt-gta-g-cg-gtg-aa-atg-c-at-ag--at-a-ttac-t-c-ag-aat-a-cc
--ga-t--t-gc-gaa-gg-cagatc-a---cta-a-ta-a-t-----------------
--------gt-a-c-tga-cgctga-gg-g-acg-a--aa-g-c---g-tg-gg-g--ag
-cg-aaca--gg
>Otu00904
atac-gg-aggat-gcaagcg-tt-at-t-cgg-aattat-t-gggc--gta-aagc-gt
ct--gta-gg-t-g-g-tttt-t-t--aa-g-t-c-t-a-c-t-g--ttaaa-ta-tt-a
a-g-g----ct-t-aa--c-c-tta-a-aa-a-a-g--c-g--gtat-gaa-a-c-ta-a
aa--a-ac--t-t-g-agtt-----t-ag---tag-a-gg-ta-ga-g-ggaatt-ct-c
-g-gt-gta-g-tg-gtg-aa-atg-c-gt-ag--ag-a-tcga-g-a-ag-aac-a-cc
--gg-t--a-gc-gaa-ag-cgctct-a---ctg-g-gc-t-a-----------------
--------aa-a-c-tga-cactga-ga-g-acg-a--aa-g-c---t-ag-gg-g--ag
-ca-aata--gg
>Otu00905
atac-ag-agggt-gcgagcg-tt-aa-t-cgg-atttac-t-gggc--gta-aagc-gt
gc--gta-gg-c-g-g-ctaa-t-t--ga-g-t-c-g-g-a-t-g--tgaaa-tc-cc-c
g-a-g----ct-t-aa--c-t-tgg-g-aa-t-t-g--c-a--ttc--gat-a-c-tg-g
tt--a-gc--t-a-g-agtg-----t-gg---gag-a-gg-at-gg-t-agaatt-cc-a
-g-gt-gta-g-cg-gtg-aa-atg-c-gt-ag--ag-a-tctg-g-a-gg-aat-a-cc
--ga-t--g-gc-gaa-gg-cagcca-t---ctg-g-cc-t-a-----------------
[truncated: 4,812,375 more chars]
